# Supplementary material for: Immune-Related Protein Interaction Network in Severe COVID-19 Patients toward the Identification of Key Proteins and Drug Repurposing
Source: Biomolecules. 2022 May 11;12(5):690. doi: 10.3390/biom12050690 (PMC9138873; doi:10.3390/biom12050690)
Supplement: Supplementary file 1 [file biomolecules-12-00690-s001.zip › Supplementary Table S1.xlsx]

## Sheet: sig_overexp_table
Table S1. 224 differentially expressed genes (DEGs) (FDR<0.05 and log2 FC > 1.5)
gene_symbol	fdr	log2fc
PSME1	0.0467129	1.51039
KPNA2	0.0224629	1.61507
BLZF1	0.0184192	1.62483
CARD16	0.0440491	1.62656
BAK1	0.0440491	1.63701
DNAJC1	0.0475404	1.6405
XYLT2	0.0359214	1.66303
TMEM140	0.0431483	1.70938
PNPT1	0.0289145	1.74897
BTN3A2	0.0450618	1.79152
NBN	0.0139262	1.79702
ZNF493	0.0431483	1.80422
NMI	0.0172734	1.81024
TRAM2	0.0264624	1.81104
NT5C3A	0.0410063	1.81173
MSRB2	0.030773	1.82143
PSME2	0.0454164	1.83623
CCND2	0.0165505	1.89489
LINC01138	0.0174846	1.89579
ZNF595	0.0362643	1.89939
H2AC17	0.0462474	1.90077
MANF	0.0382096	1.90362
JUN	0.030773	1.90629
TRIM22	0.0450437	1.95319
TUFT1	0.030415	1.96529
CD38	0.0430714	1.97528
FOXM1	0.0445145	2.0075
BTN3A1	0.0293186	2.01808
PARP9	0.0334893	2.01849
DTX3L	0.0217458	2.02809
MCM2	0.0467937	2.03488
UHRF1	0.0382835	2.06502
SAMD9	0.0354207	2.06898
ACP6	0.0236849	2.07534
TOP2A	0.0324425	2.0785
PARP11	0.0382835	2.13646
TPX2	0.0475404	2.14616
PSAT1	0.0495591	2.16336
PSMB9	0.0286255	2.16446
FRY-AS1	0.0484357	2.17021
SHISA5	0.0203205	2.17463
LOC100419583	0.0135875	2.17992
ESCO2	0.0382835	2.18318
TOX	0.0438347	2.19286
H3C15	0.0463213	2.20784
H3C14	0.0463213	2.20784
ZNF496	0.0485901	2.24771
H2AC12	0.0434845	2.24835
SYNJ2	0.0430014	2.25287
BTN3A3	0.0217405	2.26493
IFITM1	0.0342264	2.2719
ZNF714	0.017969	2.27453
H3C7	0.0398084	2.28618
SRM	0.0413056	2.28832
PTTG1	0.0329368	2.29294
PARP12	0.0351236	2.31859
GTSE1	0.0453326	2.35102
SLAMF7	0.0321899	2.35145
TK1	0.0311294	2.37669
FBXO6	0.0484357	2.37801
PARP14	0.0467868	2.4073
CCNA2	0.0220135	2.42024
KIFC1	0.0301309	2.42526
AURKB	0.0398084	2.44912
KIAA1958	0.0286492	2.46423
SP140	0.0401745	2.46483
JUP	0.0450618	2.47871
C21orf58	0.0491012	2.50069
BISPR	0.0293236	2.51263
DDX58	0.0174299	2.52247
ORC1	0.0398084	2.58595
GALM	0.0228159	2.58966
ITM2C	0.0212803	2.59517
STAT1	0.0342264	2.61547
UBE2L6	0.0437064	2.62853
SEPT5-GP1BB	0.0346262	2.6381
NDC80	0.0191431	2.65549
ARL17B	0.0329368	2.65736
GFI1B	0.0286492	2.66332
CHEK1	0.0167233	2.66746
AIM2	0.0250543	2.69172
GBP3	0.0425527	2.71133
H2BC9	0.0131811	2.72003
NME1	0.0220135	2.75469
DUSP5	0.0359214	2.77395
ZCCHC2	0.0135875	2.79041
SPAG5	0.0415457	2.79791
SAMD9L	0.0428126	2.84919
KIF2C	0.0336173	2.88983
H1-5	0.0162282	2.90655
H3C8	0.0254131	2.92278
E2F8	0.0369781	2.92391
IFI35	0.0229015	2.92449
EGFL7	0.0342264	2.93277
KLHDC7B	0.0343403	2.93277
CDCA5	0.0372339	2.93747
H3C2	0.017969	2.94914
IFIT5	0.0180047	2.95268
IRF7	0.044041	2.9595
H2BC14	0.0215427	2.98403
GNAO1	0.0284975	3.00574
H2AC14	0.022518	3.02789
APOL6	0.0370284	3.03821
NEK2	0.0349677	3.09018
MYL9	0.0264624	3.09995
HASPIN	0.0372339	3.10038
IFIH1	0.0303405	3.2088
PCLAF	0.0353275	3.21572
WDR62	0.0438347	3.21684
PTX3	0.0431483	3.23102
SLFN5	0.015081	3.24796
OAS1	0.0181088	3.28998
MTSS2	0.0440117	3.30927
TYMS	0.0250927	3.34983
TICRR	0.035346	3.35768
MYBL2	0.0172362	3.36004
DNM1	0.0462197	3.36349
CEP55	0.0334992	3.37965
INSYN2B	0.0477212	3.45104
CCNE1	0.0355782	3.47001
HJURP	0.030415	3.48815
GCSH	0.0359214	3.53614
STMN1	0.0135875	3.53897
EIF2AK2	0.00733564	3.59691
DHRS9	0.015081	3.61161
KIF18B	0.0222881	3.64076
GINS2	0.0227109	3.65625
OAS2	0.0180047	3.67549
LOC108783645	0.0135875	3.68816
CRACD	0.0347646	3.71322
H2BC17	0.00733564	3.76983
GZMB	0.0209049	3.79997
H3C3	0.0135875	3.86705
CCNF	0.0135875	3.86726
TMEM272	0.015081	3.90643
HERC6	0.0135875	3.91715
LINC01679	0.0342264	3.93245
RACGAP1P	0.0425633	3.94237
MZB1	0.043485	3.97445
KIF20A	0.0303105	3.984
PCP2	0.0431483	4.02172
XAF1	0.0222881	4.14259
RRM2	0.0135875	4.21004
ZNF684	0.0194704	4.22347
LY6E	0.0135875	4.30934
ESPL1	0.0276682	4.37591
OASL	0.0139262	4.46802
DDX60	0.0140762	4.51527
BIRC5	0.0250543	4.58343
LAG3	0.0302417	4.70446
CMPK2	0.0171847	4.77566
HERC5	0.0156271	4.82212
RTP4	0.0135875	4.87622
TNFRSF17	0.0382945	4.92723
SORD2P	0.0245721	5.19233
GBP1	0.0342264	5.29466
PHF11	0.0303105	5.33287
IFITM3	0.0107386	5.34921
IFIT2	0.0135875	5.40685
ALDH1L2	0.0345427	5.4104
ZWINT	0.0215643	5.43837
CDC25A	0.0198096	5.53579
EPSTI1	0.0141553	5.71136
LGALS3BP	0.0220135	5.80617
CDC20	0.0209049	5.9164
MX1	0.0135875	6.13909
E2F7	0.0215643	6.14884
SERPING1	0.0329368	6.48794
CARD17	0.0156271	6.49377
LINC02574	0.0182605	6.99757
GBP6	0.0340569	7.13492
IFI44	0.0135875	7.16714
OAS3	0.0135875	7.29387
IFI6	0.0107386	7.37762
EXOC3L1	0.0352319	7.56101
SPATS2L	0.0147371	7.61692
PLAAT2	0.047623	7.9512
RSAD2	0.0180047	8.03845
IFIT3	0.0135875	8.33506
CCDC140	0.0489556	8.60613
USP18	0.0135875	8.6926
KCNN3	0.049446	8.85015
KY	0.0485901	8.90856
CABLES1	0.041125	8.99372
MUSTN1	0.0342264	9.27926
LAMP3	0.0286492	9.49557
ANKRD45	0.0250927	9.87165
ISG15	0.013839	9.96237
ETV7	0.0226637	10.9177
CDT1	0.0430714	11.0956
ZBTB32	0.0148244	11.2381
HESX1	0.0229257	11.8485
IFIT1	0.00733564	12.0327
ADRA2A	0.0418805	12.4939
KCNK7	0.0342264	12.8775
LEFTY2	0.0429744	13.4378
IFI44L	0.0109766	15.5521
SIGLEC1	0.0152181	15.6871
CCR10	0.0454164	15.9016
CHMP4C	0.0372339	16.1145
IFI27	0.0160797	16.7965
PRRT4	0.0463213	17.9423
CTAGE15	0.0349677	18.5774
SERF2-C15ORF63	0.0276682	19.9854
NDUFC2-KCTD14	0.0306367	21.2614
SPDYC	0.0227109	24.0017
EME1	0.017969	24.2731
SCN5A	0.0472404	28.3484
C3orf70	0.0209049	29.1892
MET	0.0206345	33.058
GRTP1	0.0276682	33.5655
MTARC2	0.0198096	34.3348
LIF	0.0310461	34.987
SLCO4A1	0.00251186	37.0063
KRT79	0.0431483	39.9174
TP73	0.0163882	48.4255
LOC102724708	0.0163882	48.7193
CD34	0.0250543	53.2445
OTOF	0.0222799	56.9972
PCDHGA12	0.037039	59.5188
MOCS1	0.0209646	68.6394
ARHGEF34P	0.0434056	88.72
UCHL1	0.0202114	242.099
PPM1K-DT	0.0490378	959.501
