# Supplementary material for: Immune-Related Protein Interaction Network in Severe COVID-19 Patients toward the Identification of Key Proteins and Drug Repurposing
Source: Biomolecules. 2022 May 11;12(5):690. doi: 10.3390/biom12050690 (PMC9138873; doi:10.3390/biom12050690)
Supplement: Supplementary file 1 [file biomolecules-12-00690-s001.zip › Supplementary Table S13.xlsx]

## Sheet: Sheet1
Table S13. Drug-gene interactions of the identified key immune-related proteins.
Genes	Drugs	Databases
CCNA2	Acetaminophen	CTD
CCNA2	Acetylcysteine	CTD
CCNA2	Alvocidib	CTD
CCNA2	Amsacrine	CTD
CCNA2	Aspirin	CTD
CCNA2	Azacitidine	CTD
CCNA2	Azathioprine	CTD
CCNA2	Belinostat	CTD
CCNA2	Benztropine	CTD
CCNA2	Bicalutamide	CTD
CCNA2	Calcitriol	CTD
CCNA2	Cannabidiol	CTD
CCNA2	Capsaicin	CTD
CCNA2	Cilostazol	CTD
CCNA2	Cisplatin	CTD
CCNA2	Clofibrate	CTD
CCNA2	Cyclosporine	CTD
CCNA2	Deferoxamine	CTD
CCNA2	Dexamethasone	CTD
CCNA2	Disulfiram	CTD
CCNA2	Doxazosin	CTD
CCNA2	Doxorubicin	CTD
CCNA2	Dronabinol	CTD
CCNA2	Estradiol	CTD
CCNA2	Etoposide	CTD
CCNA2	Everolimus	CTD
CCNA2	Fluorouracil	CTD
CCNA2	Fluoxetine	CTD
CCNA2	Folic Acid	CTD
CCNA2	Fulvestrant	CTD
CCNA2	Imatinib	CTD
CCNA2	Indomethacin	CTD
CCNA2	Irinotecan	CTD
CCNA2	Ivermectin	CTD
CCNA2	Iron	CTD
CCNA2	Lamivudine	CTD
CCNA2	Lapatinib	CTD
CCNA2	Leflunomide	CTD
CCNA2	Lithium Chloride	CTD
CCNA2	Mechlorethamine	CTD
CCNA2	Methotrexate	CTD
CCNA2	Mifepristone	CTD
CCNA2	Orlistat	CTD
CCNA2	Palbociclib	CTD
CCNA2	Pentoxifylline	CTD
CCNA2	Pioglitazone	CTD
CCNA2	Piroxicam	CTD
CCNA2	Ritonavir	CTD
CCNA2	Romidepsin	CTD
CCNA2	Rosiglitazone	CTD
CCNA2	Simvastatin	CTD
CCNA2	Sirolimus	CTD
CCNA2	Sulindac	CTD
CCNA2	Sunitinib	CTD
CCNA2	Tamoxifen	CTD
CCNA2	Testosterone	CTD
CCNA2	Trabectedin	CTD
CCNA2	Tretinoin	CTD
CCNA2	Valproic Acid	CTD
CCNA2	Menadione	CTD
CCNA2	Vorinostat	CTD
CCNA2	Zidovudine	CTD
CCNA2	Zoledronic Acid	CTD
CDC20	Azathioprine	CTD
CDC20	Bicalutamide	CTD
CDC20	Calcitriol	CTD
CDC20	Cisplatin	CTD
CDC20	Curcumin	CTD
CDC20	Cyclosporine	CTD
CDC20	Dasatinib	CTD
CDC20	Doxorubicin	CTD
CDC20	Fluorouracil	CTD
CDC20	Folic Acid	CTD
CDC20	Fulvestrant	CTD
CDC20	Metformin	CTD
CDC20	Methotrexate	CTD
CDC20	Paclitaxel	CTD
CDC20	Palbociclib	CTD
CDC20	Resorcinol	CTD
CDC20	Sirolimus	CTD
CDC20	Sunitinib	CTD
CDC20	Testosterone	CTD
CDC20	Tretinoin	CTD
CDC20	Triclosan	CTD
CDC20	Zoledronic Acid	CTD
STAT1	Acetaminophen	CTD
STAT1	Azathioprine	CTD
STAT1	Catechin	CTD
STAT1	Colchicine	CTD
STAT1	Cyclosporine	CTD
STAT1	Diclofenac	CTD
STAT1	Fulvestrant	CTD
STAT1	Indomethacin	CTD
STAT1	Iopamidol	CTD
STAT1	Ivermectin	CTD
STAT1	Methotrexate	CTD
STAT1	Methylprednisolone	CTD
STAT1	Prednisolone	CTD
STAT1	Rosiglitazone	CTD
STAT1	Ruxolitinib	CTD
STAT1	Simvastatin	CTD
STAT1	Tofacitinib	CTD
STAT1	Tretinoin	CTD
STAT1	Valsartan	CTD
STAT1	Vitamin E	CTD
STAT1	Fludarabine	GeneCards
STAT1	Methimazole	GeneCards
STAT1	Niclosamide	GeneCards
RRM2	Acetaminophen	CTD
RRM2	Azathioprine	CTD
RRM2	Bicalutamide	CTD
RRM2	Calcitriol	CTD
RRM2	Cidofovir	CTD
RRM2	Cisplatin	CTD
RRM2	Cyclosporine	CTD
RRM2	Dasatinib	CTD
RRM2	Doxorubicin	CTD
RRM2	Dronabinol	CTD
RRM2	Estradiol	CTD
RRM2	Fluorouracil	CTD
RRM2	Folic Acid	CTD
RRM2	Gemcitabine	CTD
RRM2	Ifosfamide	CTD
RRM2	Ivermectin	CTD
RRM2	Leflunomide	CTD
RRM2	Methotrexate	CTD
RRM2	Niclosamide	CTD
RRM2	Palbociclib	CTD
RRM2	Piroxicam	CTD
RRM2	Progesterone	CTD
RRM2	Sulindac	CTD
RRM2	Sunitinib	CTD
RRM2	Testosterone	CTD
RRM2	Tretinoin	CTD
RRM2	Triclosan	CTD
RRM2	Valproic Acid	CTD
RRM2	Vincristine	CTD
RRM2	Zoledronic Acid	CTD
RRM2	Gemcitabine	TTD, GeneCards
RRM2	Cladribine	DRUGBANK, GeneCards
RRM2	Hydroxyurea	GeneCards
RRM2	Clofarabine	GeneCards
RRM2	Gallium nitrate	DRUGBANK, GeneCards
RSAD2	Azathioprine	CTD
RSAD2	Calcitriol	CTD
RSAD2	Chloroquine	CTD
RSAD2	Diclofenac	CTD
RSAD2	Doxorubicin	CTD
RSAD2	Methotrexate	CTD
RSAD2	Methylprednisolone	CTD
RSAD2	Piroxicam	CTD
RSAD2	Prednisolone	CTD
RSAD2	Tofacitinib	CTD
ISG15	Azathioprine	CTD
ISG15	Chloroquine	CTD
ISG15	Cyclosporine	CTD
ISG15	Dexamethasone	CTD
ISG15	Diclofenac	CTD
ISG15	Indomethacin	CTD
ISG15	Ivermectin	CTD
ISG15	Methotrexate	CTD
ISG15	Methylprednisolone	CTD
ISG15	Piroxicam	CTD
ISG15	Prednisolone	CTD
ISG15	Sunitinib	CTD
ISG15	Tofacitinib	CTD
ISG15	Irinotecan	GeneCards
IFIT3	Acetaminophen	CTD
IFIT3	Azathioprine	CTD
IFIT3	Belinostat	CTD
IFIT3	Calcitriol	CTD
IFIT3	Cyclosporine	CTD
IFIT3	Diclofenac	CTD
IFIT3	Doxorubicin	CTD
IFIT3	Estradiol	CTD
IFIT3	Folic Acid	CTD
IFIT3	Methotrexate	CTD
IFIT3	Methylprednisolone	CTD
IFIT3	Prednisolone	CTD
IFIT3	Tofacitinib	CTD
IFIT3	Valproic Acid	CTD
IFIT3	Vancomycin	CTD
IFIT2	Acetaminophen	CTD
IFIT2	Calcitriol	CTD
IFIT2	Cyclosporine	CTD
IFIT2	Dexamethasone	CTD
IFIT2	Doxorubicin	CTD
IFIT2	Indomethacin	CTD
IFIT2	Tretinoin	CTD
IFIT2	Valproic Acid	CTD
IFIT1	Azathioprine	CTD
IFIT1	Calcitriol	CTD
IFIT1	Cyclosporine	CTD
IFIT1	Cytarabine	CTD
IFIT1	Diclofenac	CTD
IFIT1	Doxorubicin	CTD
IFIT1	Estradiol	CTD
IFIT1	Leflunomide	CTD
IFIT1	Methylprednisolone	CTD
IFIT1	Sunitinib	CTD
IFIT1	Tofacitinib	CTD
IFIT1	Tretinoin	CTD
IFIT1	Triiodothyronine	CTD
IRF7	Azathioprine	CTD
IRF7	Diclofenac	CTD
IRF7	Doxorubicin	CTD
IRF7	Estradiol	CTD
IRF7	Methylprednisolone	CTD
IRF7	Prednisolone	CTD
IRF7	Ruxolitinib	CTD
IRF7	Sunitinib	CTD
IRF7	Theophylline	CTD
IRF7	Tofacitinib	CTD
IRF7	Valproic Acid	CTD
MX1	Acetaminophen	CTD
MX1	Aspirin	CTD
MX1	Azathioprine	CTD
MX1	Decitabine	CTD
MX1	Cyclosporine	CTD
MX1	Diclofenac	CTD
MX1	Doxorubicin	CTD
MX1	Estradiol	CTD
MX1	Methotrexate	CTD
MX1	Methylprednisolone	CTD
MX1	Piroxicam	CTD
MX1	Poly(I:C)	CTD
MX1	Prednisolone	CTD
MX1	Sulindac	CTD
MX1	Tamoxifen	CTD
MX1	Testosterone	CTD
MX1	Tofacitinib	CTD
MX1	Tretinoin	CTD
MX1	Valproic Acid	CTD
CDC25A	1,25-dihydroxyvitamin D	CTD
CDC25A	Acetaminophen	CTD
CDC25A	Aspirin	CTD
CDC25A	Azathioprine	CTD
CDC25A	Bazedoxifene	CTD
CDC25A	Belinostat	CTD
CDC25A	Calcitriol	CTD
CDC25A	Cisplatin	CTD
CDC25A	Colchicine	CTD
CDC25A	Cyclosporine	CTD
CDC25A	Dasatinib	CTD
CDC25A	Doxorubicin	CTD
CDC25A	Estradiol	CTD
CDC25A	Etoposide	CTD
CDC25A	Fluorouracil	CTD
CDC25A	Fulvestrant	CTD
CDC25A	Irinotecan	CTD
CDC25A	Metformin	CTD
CDC25A	Nelfinavir	CTD
CDC25A	Paclitaxel	CTD
CDC25A	Piroxicam	CTD
CDC25A	Sunitinib	CTD
CDC25A	Testosterone	CTD
CDC25A	Valproic Acid	CTD
CDC25A	Vemurafenib	CTD
OASL	Calcitriol	CTD
OASL	Chloroquine	CTD
OASL	Doxorubicin	CTD
OASL	Estradiol	CTD
OASL	Methylprednisolone	CTD
OASL	Prednisolone	CTD
OASL	Ribavirin	GeneCards
OASL	Peginterferon alfa-2b	GeneCards
CMPK2	Cannabidiol	CTD
CMPK2	Doxorubicin	CTD
CMPK2	Estradiol	CTD
CMPK2	Progesterone	CTD
CMPK2	Valproic Acid	CTD
CMPK2	Ergocalciferol	GeneCards
IFI35	Azathioprine	CTD
IFI35	Cyclosporine	CTD
IFI35	Diclofenac	CTD
IFI35	Doxorubicin	CTD
IFI35	Ivermectin	CTD
IFI35	Methotrexate	CTD
IFI35	Methylprednisolone	CTD
IFI35	Tofacitinib	CTD
IFI35	Valproic Acid	CTD
FOXM1	Ascorbic Acid	CTD
FOXM1	Azathioprine	CTD
FOXM1	Calcitriol	CTD
FOXM1	Cisplatin	CTD
FOXM1	Cyclosporine	CTD
FOXM1	Dasatinib	CTD
FOXM1	Doxorubicin	CTD
FOXM1	Dronabinol	CTD
FOXM1	Estradiol	CTD
FOXM1	Fluorouracil	CTD
FOXM1	Fulvestrant	CTD
FOXM1	Imatinib	CTD
FOXM1	Methotrexate	CTD
FOXM1	Niclosamide	CTD
FOXM1	Palbociclib	CTD
FOXM1	Piroxicam	CTD
FOXM1	Sirolimus	CTD
FOXM1	Sulindac	CTD
FOXM1	Sunitinib	CTD
FOXM1	Tamoxifen	CTD
FOXM1	Testosterone	CTD
FOXM1	Valproic Acid	CTD
FOXM1	Vitamin E	CTD
FOXM1	Vitamin K 3	CTD
FOXM1	Verteporfin	GeneCards
DDX58	Acetaminophen	CTD
DDX58	Azathioprine	CTD
DDX58	Chloroquine	CTD
DDX58	Cyclosporine	CTD
DDX58	Diclofenac	CTD
DDX58	Doxorubicin	CTD
DDX58	Estradiol	CTD
DDX58	Ivermectin	CTD
DDX58	Methotrexate	CTD
DDX58	Methylprednisolone	CTD
DDX58	Piroxicam	CTD
DDX58	Prednisolone	CTD
DDX58	Poly(I:C)	CTD
DDX58	Valproic Acid	CTD
IFIH1	Acetaminophen	CTD
IFIH1	Azathioprine	CTD
IFIH1	Cisplatin	CTD
IFIH1	Cyclosporine	CTD
IFIH1	Diclofenac	CTD
IFIH1	Doxorubicin	CTD
IFIH1	Estradiol	CTD
IFIH1	Hydroxychloroquine	CTD
IFIH1	Methotrexate	CTD
IFIH1	Methylprednisolone	CTD
IFIH1	Prednisolone	CTD
IFIH1	Poly(I:C)	CTD
IFIH1	Tretinoin	CTD
IFIH1	Valproic Acid	CTD
IFI6	Azathioprine	CTD
IFI6	Calcitriol	CTD
IFI6	Cannabidiol	CTD
IFI6	Cyclosporine	CTD
IFI6	Diclofenac	CTD
IFI6	Doxorubicin	CTD
IFI6	Estradiol	CTD
IFI6	Gefitinib	CTD
IFI6	Methotrexate	CTD
IFI6	Piroxicam	CTD
IFI6	Prednisolone	CTD
IFI6	Sunitinib	CTD
IFI6	Tamoxifen	CTD
OAS1	Acetaminophen	CTD
OAS1	Azathioprine	CTD
OAS1	Cyclosporine	CTD
OAS1	Dexamethasone	CTD
OAS1	Diclofenac	CTD
OAS1	Doxorubicin	CTD
OAS1	Methotrexate	CTD
OAS1	Methylprednisolone	CTD
OAS1	Tofacitinib	CTD
OAS2	Acetaminophen	CTD
OAS2	Calcitriol	CTD
OAS2	Cyclosporine	CTD
OAS2	Doxorubicin	CTD
OAS2	Ivermectin	CTD
OAS2	Valproic Acid	CTD
XAF1	Acetaminophen	CTD
XAF1	Azacitidine	CTD
XAF1	Bortezomib	CTD
XAF1	Cyclophosphamide	CTD
XAF1	Cyclosporine	CTD
XAF1	Decitabine	CTD
XAF1	Dronabinol	CTD
CCNE1	Cannabidiol	CTD
CCNE1	Cholecalciferol	CTD
CCNE1	Ciprofloxacin	CTD
CCNE1	Cisplatin	CTD, GeneCards
CCNE1	Curcumin	CTD
CCNE1	Cyclosporine	CTD
CCNE1	Doxorubicin	CTD
CCNE1	Fluorouracil	CTD
CCNE1	Fulvestrant	CTD
CCNE1	Pioglitazone	CTD
CCNE1	Rosiglitazone	CTD
CCNE1	Sulindac	CTD
CCNE1	Tamoxifen	CTD
CCNE1	Valproic Acid	CTD
CCNE1	Vincristine	CTD
CCNE1	Vorinostat	CTD
CCNE1	Gemcitabine	GeneCards
