# Supplementary material for: Immune-Related Protein Interaction Network in Severe COVID-19 Patients toward the Identification of Key Proteins and Drug Repurposing
Source: Biomolecules. 2022 May 11;12(5):690. doi: 10.3390/biom12050690 (PMC9138873; doi:10.3390/biom12050690)
Supplement: Supplementary file 1 [file biomolecules-12-00690-s001.zip › Supplementary Table S14.csv]

Table S14 Edgelist of the IPIN
interaction	name	selected	shared interaction	shared name	stringdb::coexpression	stringdb::cooccurrence	stringdb::databases	stringdb::experiments	stringdb::interspecies	stringdb::neighborhood	stringdb::score	stringdb::textmining
pp	USP18 (pp) HERC5	FALSE	pp	USP18 (pp) HERC5	0.632			0.159			0.912	0.741
pp	USP18 (pp) OASL	FALSE	pp	USP18 (pp) OASL	0.779			0.172			0.915	0.575
pp	USP18 (pp) IRF7	FALSE	pp	USP18 (pp) IRF7	0.747						0.917	0.687
pp	USP18 (pp) IFIT3	FALSE	pp	USP18 (pp) IFIT3	0.798			0.126			0.941	0.696
pp	USP18 (pp) RSAD2	FALSE	pp	USP18 (pp) RSAD2	0.882						0.964	0.716
pp	USP18 (pp) EIF2AK2	FALSE	pp	USP18 (pp) EIF2AK2	0.413		0.9				0.967	0.484
pp	USP18 (pp) STAT1	FALSE	pp	USP18 (pp) STAT1	0.534		0.9				0.983	0.673
pp	USP18 (pp) DDX58	FALSE	pp	USP18 (pp) DDX58	0.733		0.9				0.989	0.626
pp	USP18 (pp) MX1	FALSE	pp	USP18 (pp) MX1	0.812		0.9	0.115			0.994	0.704
pp	USP18 (pp) IFIT1	FALSE	pp	USP18 (pp) IFIT1	0.852		0.9	0.126			0.995	0.721
pp	USP18 (pp) ISG15	FALSE	pp	USP18 (pp) ISG15	0.83		0.9	0.898			0.999	0.965
pp	PSME2 (pp) TP73	FALSE	pp	PSME2 (pp) TP73	0.049		0.9				0.9
pp	PSME2 (pp) ORC1	FALSE	pp	PSME2 (pp) ORC1	0.062		0.9				0.902
pp	PSME2 (pp) CDC25A	FALSE	pp	PSME2 (pp) CDC25A	0.055		0.9				0.904	0.072
pp	PSME2 (pp) PSME1	FALSE	pp	PSME2 (pp) PSME1	0.771		0.8	0.87			0.994	0.125
pp	PSME2 (pp) PSMB9	FALSE	pp	PSME2 (pp) PSMB9	0.647		0.8	0.846			0.996	0.718
pp	MYBL2 (pp) CCNA2	FALSE	pp	MYBL2 (pp) CCNA2	0.591		0.8	0.307			0.977	0.653
pp	MYBL2 (pp) FOXM1	FALSE	pp	MYBL2 (pp) FOXM1	0.63		0.8	0.154			0.996	0.955
pp	OAS3 (pp) IP6K2	FALSE	pp	OAS3 (pp) IP6K2			0.9				0.9
pp	OAS3 (pp) HLA-G	FALSE	pp	OAS3 (pp) HLA-G			0.9				0.902	0.067
pp	OAS3 (pp) HLA-E	FALSE	pp	OAS3 (pp) HLA-E	0.088		0.9				0.904
pp	OAS3 (pp) HLA-F	FALSE	pp	OAS3 (pp) HLA-F	0.076		0.9				0.906	0.071
pp	OAS3 (pp) IRF6	FALSE	pp	OAS3 (pp) IRF6			0.9				0.911	0.148
pp	OAS3 (pp) HLA-C	FALSE	pp	OAS3 (pp) HLA-C	0.083		0.9				0.918	0.181
pp	OAS3 (pp) IRF8	FALSE	pp	OAS3 (pp) IRF8	0.065		0.9				0.922	0.24
pp	OAS3 (pp) IFI44	FALSE	pp	OAS3 (pp) IFI44	0.786						0.928	0.681
pp	OAS3 (pp) IFI44L	FALSE	pp	OAS3 (pp) IFI44L	0.787						0.929	0.681
pp	OAS3 (pp) GBP2	FALSE	pp	OAS3 (pp) GBP2	0.108		0.9				0.94	0.391
pp	OAS3 (pp) BST2	FALSE	pp	OAS3 (pp) BST2	0.234		0.9				0.952	0.434
pp	OAS3 (pp) OAS2	FALSE	pp	OAS3 (pp) OAS2	0.78		0.8				0.957	0.12
pp	OAS3 (pp) IFITM3	FALSE	pp	OAS3 (pp) IFITM3	0.177		0.9				0.958	0.535
pp	OAS3 (pp) IFI27	FALSE	pp	OAS3 (pp) IFI27	0.09		0.9				0.961	0.611
pp	OAS3 (pp) OAS1	FALSE	pp	OAS3 (pp) OAS1	0.812		0.8				0.963	0.099
pp	OAS3 (pp) ISG20	FALSE	pp	OAS3 (pp) ISG20	0.159		0.9				0.965	0.627
pp	OAS3 (pp) IFITM1	FALSE	pp	OAS3 (pp) IFITM1	0.253		0.9				0.965	0.57
pp	OAS3 (pp) ADAR	FALSE	pp	OAS3 (pp) ADAR	0.201		0.9	0.327			0.972	0.547
pp	OAS3 (pp) IFIT5	FALSE	pp	OAS3 (pp) IFIT5	0.539		0.9	0.247			0.983	0.584
pp	OAS3 (pp) XAF1	FALSE	pp	OAS3 (pp) XAF1	0.747		0.9				0.985	0.459
pp	OAS3 (pp) IRF7	FALSE	pp	OAS3 (pp) IRF7	0.634		0.9				0.985	0.636
pp	OAS3 (pp) IFI35	FALSE	pp	OAS3 (pp) IFI35	0.765		0.9				0.988	0.562
pp	OAS3 (pp) STAT1	FALSE	pp	OAS3 (pp) STAT1	0.674		0.9				0.988	0.676
pp	OAS3 (pp) IFIT2	FALSE	pp	OAS3 (pp) IFIT2	0.565		0.9	0.327			0.989	0.698
pp	OAS3 (pp) IFI6	FALSE	pp	OAS3 (pp) IFI6	0.781		0.9				0.991	0.652
pp	OAS3 (pp) MX1	FALSE	pp	OAS3 (pp) MX1	0.794		0.9				0.993	0.733
pp	OAS3 (pp) ISG15	FALSE	pp	OAS3 (pp) ISG15	0.828		0.9				0.994	0.716
pp	OAS3 (pp) RSAD2	FALSE	pp	OAS3 (pp) RSAD2	0.787		0.9	0.335			0.994	0.635
pp	OAS3 (pp) IFIT1	FALSE	pp	OAS3 (pp) IFIT1	0.785		0.9	0.256			0.994	0.717
pp	OAS3 (pp) IFIT3	FALSE	pp	OAS3 (pp) IFIT3	0.79		0.9	0.329			0.995	0.698
pp	EIF2AK2 (pp) UBE2L6	FALSE	pp	EIF2AK2 (pp) UBE2L6	0.125		0.9				0.931	0.276
pp	EIF2AK2 (pp) ISG15	FALSE	pp	EIF2AK2 (pp) ISG15	0.578		0.6				0.931	0.627
pp	EIF2AK2 (pp) STAT1	FALSE	pp	EIF2AK2 (pp) STAT1	0.579		0.3	0.486			0.933	0.611
pp	EIF2AK2 (pp) MX1	FALSE	pp	EIF2AK2 (pp) MX1	0.691		0.5	0.078			0.947	0.677
pp	EIF2AK2 (pp) IFIT1	FALSE	pp	EIF2AK2 (pp) IFIT1	0.622		0.8	0.141			0.971	0.616
pp	EIF2AK2 (pp) HERC5	FALSE	pp	EIF2AK2 (pp) HERC5	0.642		0.9				0.978	0.457
pp	NMI (pp) CCNE1	FALSE	pp	NMI (pp) CCNE1			0.9				0.9
pp	NMI (pp) CCND2	FALSE	pp	NMI (pp) CCND2			0.9				0.901	0.052
pp	NMI (pp) IFI35	FALSE	pp	NMI (pp) IFI35	0.949			0.75			0.989	0.207
pp	BST2 (pp) IP6K2	FALSE	pp	BST2 (pp) IP6K2			0.9				0.9
pp	BST2 (pp) IRF6	FALSE	pp	BST2 (pp) IRF6			0.9				0.906	0.107
pp	BST2 (pp) HLA-G	FALSE	pp	BST2 (pp) HLA-G	0.062		0.9				0.91	0.12
pp	BST2 (pp) HLA-F	FALSE	pp	BST2 (pp) HLA-F	0.089		0.9				0.917	0.167
pp	BST2 (pp) HLA-E	FALSE	pp	BST2 (pp) HLA-E	0.117		0.9				0.917	0.139
pp	BST2 (pp) GBP2	FALSE	pp	BST2 (pp) GBP2	0.132		0.9				0.929	0.253
pp	BST2 (pp) HLA-C	FALSE	pp	BST2 (pp) HLA-C	0.13		0.9				0.935	0.322
pp	BST2 (pp) IRF8	FALSE	pp	BST2 (pp) IRF8	0.097		0.9				0.937	0.363
pp	BST2 (pp) IFIT5	FALSE	pp	BST2 (pp) IFIT5	0.144		0.9				0.938	0.34
pp	BST2 (pp) XAF1	FALSE	pp	BST2 (pp) XAF1	0.23		0.9				0.939	0.276
pp	BST2 (pp) ADAR	FALSE	pp	BST2 (pp) ADAR	0.11		0.9				0.939	0.378
pp	BST2 (pp) ISG20	FALSE	pp	BST2 (pp) ISG20	0.122		0.9				0.949	0.47
pp	BST2 (pp) IFIT2	FALSE	pp	BST2 (pp) IFIT2	0.152		0.9				0.949	0.457
pp	BST2 (pp) OASL	FALSE	pp	BST2 (pp) OASL	0.272		0.9				0.951	0.392
pp	BST2 (pp) IFI27	FALSE	pp	BST2 (pp) IFI27	0.221		0.9				0.951	0.423
pp	BST2 (pp) STAT1	FALSE	pp	BST2 (pp) STAT1	0.258		0.9				0.96	0.505
pp	BST2 (pp) IFI6	FALSE	pp	BST2 (pp) IFI6	0.399		0.9				0.961	0.418
pp	BST2 (pp) IFITM3	FALSE	pp	BST2 (pp) IFITM3	0.124		0.9				0.961	0.601
pp	BST2 (pp) IFIT3	FALSE	pp	BST2 (pp) IFIT3	0.318		0.9				0.963	0.507
pp	BST2 (pp) IFIT1	FALSE	pp	BST2 (pp) IFIT1	0.227		0.9				0.963	0.56
pp	BST2 (pp) OAS2	FALSE	pp	BST2 (pp) OAS2	0.337		0.9				0.966	0.529
pp	BST2 (pp) IFITM1	FALSE	pp	BST2 (pp) IFITM1	0.34		0.9				0.966	0.529
pp	BST2 (pp) IFI35	FALSE	pp	BST2 (pp) IFI35	0.587		0.9				0.969	0.325
pp	BST2 (pp) IRF7	FALSE	pp	BST2 (pp) IRF7	0.393		0.9				0.971	0.563
pp	BST2 (pp) OAS1	FALSE	pp	BST2 (pp) OAS1	0.425		0.9				0.972	0.561
pp	BST2 (pp) RSAD2	FALSE	pp	BST2 (pp) RSAD2	0.317		0.9				0.976	0.681
pp	BST2 (pp) MX1	FALSE	pp	BST2 (pp) MX1	0.423		0.9				0.977	0.643
pp	BST2 (pp) ISG15	FALSE	pp	BST2 (pp) ISG15	0.613		0.9				0.985	0.653
pp	GINS2 (pp) CDC20	FALSE	pp	GINS2 (pp) CDC20	0.868						0.9	0.275
pp	GINS2 (pp) CDT1	FALSE	pp	GINS2 (pp) CDT1	0.817						0.905	0.505
pp	GINS2 (pp) MCM2	FALSE	pp	GINS2 (pp) MCM2	0.931		0.6	0.986			0.999	0.739
pp	CMPK2 (pp) RRM2	FALSE	pp	CMPK2 (pp) RRM2	0.158		0.9	0.056			0.923	0.153
pp	CMPK2 (pp) NT5C3A	FALSE	pp	CMPK2 (pp) NT5C3A	0.063		0.9				0.936	0.379
pp	CMPK2 (pp) NME1	FALSE	pp	CMPK2 (pp) NME1	0.062		0.9				0.937	0.391
pp	CMPK2 (pp) RSAD2	FALSE	pp	CMPK2 (pp) RSAD2	0.909						0.974	0.729
pp	CABLES1 (pp) CCNE1	FALSE	pp	CABLES1 (pp) CCNE1			0.9	0.286			0.927	0.071
pp	CABLES1 (pp) CCNA2	FALSE	pp	CABLES1 (pp) CCNA2	0.062		0.9	0.058			0.94	0.406
pp	OASL (pp) IP6K2	FALSE	pp	OASL (pp) IP6K2			0.9	0.056			0.901
pp	OASL (pp) HLA-G	FALSE	pp	OASL (pp) HLA-G	0.062		0.9				0.904	0.066
pp	OASL (pp) HLA-C	FALSE	pp	OASL (pp) HLA-C	0.096		0.9				0.907	0.057
pp	OASL (pp) HLA-E	FALSE	pp	OASL (pp) HLA-E	0.109		0.9				0.907
pp	OASL (pp) IRF6	FALSE	pp	OASL (pp) IRF6			0.9	0.07			0.909	0.106
pp	OASL (pp) IFIH1	FALSE	pp	OASL (pp) IFIH1	0.664						0.909	0.742
pp	OASL (pp) HLA-F	FALSE	pp	OASL (pp) HLA-F	0.108		0.9				0.915	0.125
pp	OASL (pp) HERC5	FALSE	pp	OASL (pp) HERC5	0.787			0.167			0.916	0.569
pp	OASL (pp) IFI44L	FALSE	pp	OASL (pp) IFI44L	0.782						0.921	0.654
pp	OASL (pp) IRF8	FALSE	pp	OASL (pp) IRF8	0.096		0.9				0.93	0.294
pp	OASL (pp) IFI44	FALSE	pp	OASL (pp) IFI44	0.788						0.93	0.686
pp	OASL (pp) ADAR	FALSE	pp	OASL (pp) ADAR	0.209		0.9				0.942	0.337
pp	OASL (pp) GBP2	FALSE	pp	OASL (pp) GBP2	0.235		0.9				0.956	0.482
pp	OASL (pp) IFITM3	FALSE	pp	OASL (pp) IFITM3	0.135		0.9				0.961	0.591
pp	OASL (pp) IFI27	FALSE	pp	OASL (pp) IFI27	0.117		0.9				0.968	0.67
pp	OASL (pp) STAT1	FALSE	pp	OASL (pp) STAT1	0.394		0.9	0.07			0.972	0.577
pp	OASL (pp) IFITM1	FALSE	pp	OASL (pp) IFITM1	0.33		0.9				0.972	0.626
pp	OASL (pp) ISG20	FALSE	pp	OASL (pp) ISG20	0.541		0.9				0.982	0.641
pp	OASL (pp) XAF1	FALSE	pp	OASL (pp) XAF1	0.751		0.9				0.985	0.459
pp	OASL (pp) IFI35	FALSE	pp	OASL (pp) IFI35	0.724		0.9				0.986	0.561
pp	OASL (pp) IFIT5	FALSE	pp	OASL (pp) IFIT5	0.659		0.9	0.16			0.991	0.739
pp	OASL (pp) IFI6	FALSE	pp	OASL (pp) IFI6	0.781		0.9				0.991	0.654
pp	OASL (pp) RSAD2	FALSE	pp	OASL (pp) RSAD2	0.801		0.9				0.993	0.716
pp	OASL (pp) ISG15	FALSE	pp	OASL (pp) ISG15	0.834		0.9				0.994	0.719
pp	OASL (pp) IFIT2	FALSE	pp	OASL (pp) IFIT2	0.794		0.9	0.16			0.994	0.704
pp	OASL (pp) IRF7	FALSE	pp	OASL (pp) IRF7	0.826		0.9				0.994	0.714
pp	OASL (pp) IFIT3	FALSE	pp	OASL (pp) IFIT3	0.848		0.9	0.16			0.995	0.712
pp	OASL (pp) IFIT1	FALSE	pp	OASL (pp) IFIT1	0.896		0.9	0.16			0.997	0.783
pp	OASL (pp) DDX58	FALSE	pp	OASL (pp) DDX58	0.78		0.8				0.997	0.94
pp	OASL (pp) MX1	FALSE	pp	OASL (pp) MX1	0.963		0.9	0.149			0.999	0.795
pp	ESPL1 (pp) ORC1	FALSE	pp	ESPL1 (pp) ORC1	0.852			0.168			0.9	0.256
pp	ESPL1 (pp) CCNF	FALSE	pp	ESPL1 (pp) CCNF	0.856			0.143			0.91	0.329
pp	ESPL1 (pp) CDCA5	FALSE	pp	ESPL1 (pp) CDCA5	0.633						0.918	0.786
pp	ESPL1 (pp) HJURP	FALSE	pp	ESPL1 (pp) HJURP	0.873						0.92	0.398
pp	ESPL1 (pp) BIRC5	FALSE	pp	ESPL1 (pp) BIRC5	0.883						0.928	0.416
pp	ESPL1 (pp) KIF18B	FALSE	pp	ESPL1 (pp) KIF18B	0.894			0.064			0.93	0.359
pp	ESPL1 (pp) KIFC1	FALSE	pp	ESPL1 (pp) KIFC1	0.878			0.064			0.932	0.453
pp	ESPL1 (pp) NEK2	FALSE	pp	ESPL1 (pp) NEK2	0.867						0.932	0.517
pp	ESPL1 (pp) RRM2	FALSE	pp	ESPL1 (pp) RRM2	0.912						0.934	0.289
pp	ESPL1 (pp) KIF20A	FALSE	pp	ESPL1 (pp) KIF20A	0.916			0.064			0.949	0.409
pp	ESPL1 (pp) SPAG5	FALSE	pp	ESPL1 (pp) SPAG5	0.908						0.95	0.478
pp	ESPL1 (pp) KIF2C	FALSE	pp	ESPL1 (pp) KIF2C	0.927			0.152			0.965	0.494
pp	ESPL1 (pp) CCNA2	FALSE	pp	ESPL1 (pp) CCNA2	0.909			0.143			0.965	0.593
pp	ESPL1 (pp) NDC80	FALSE	pp	ESPL1 (pp) NDC80	0.882						0.966	0.729
pp	ESPL1 (pp) TOP2A	FALSE	pp	ESPL1 (pp) TOP2A	0.915			0.255			0.976	0.662
pp	ESPL1 (pp) AURKB	FALSE	pp	ESPL1 (pp) AURKB	0.921						0.983	0.802
pp	ESPL1 (pp) CDC20	FALSE	pp	ESPL1 (pp) CDC20	0.917			0.181			0.993	0.906
pp	ESPL1 (pp) PTTG1	FALSE	pp	ESPL1 (pp) PTTG1	0.411		0.8	0.87			0.999	0.995
pp	HLA-F (pp) IRF6	FALSE	pp	HLA-F (pp) IRF6			0.9				0.9	0.047
pp	HLA-F (pp) IFIT5	FALSE	pp	HLA-F (pp) IFIT5			0.9				0.9
pp	HLA-F (pp) IP6K2	FALSE	pp	HLA-F (pp) IP6K2			0.9				0.9
pp	HLA-F (pp) ADAR	FALSE	pp	HLA-F (pp) ADAR			0.9				0.9	0.049
pp	HLA-F (pp) XAF1	FALSE	pp	HLA-F (pp) XAF1	0.089		0.9				0.907	0.068
pp	HLA-F (pp) RSAD2	FALSE	pp	HLA-F (pp) RSAD2	0.107		0.9				0.908	0.06
pp	HLA-F (pp) IFITM3	FALSE	pp	HLA-F (pp) IFITM3			0.9				0.909	0.131
pp	HLA-F (pp) ISG20	FALSE	pp	HLA-F (pp) ISG20	0.088		0.9				0.91	0.101
pp	HLA-F (pp) IRF8	FALSE	pp	HLA-F (pp) IRF8	0.143		0.9				0.91
pp	HLA-F (pp) IFIT1	FALSE	pp	HLA-F (pp) IFIT1			0.9				0.913	0.173
pp	HLA-F (pp) GBP2	FALSE	pp	HLA-F (pp) GBP2	0.128		0.9				0.914	0.095
pp	HLA-F (pp) IFIT2	FALSE	pp	HLA-F (pp) IFIT2	0.084		0.9				0.915	0.15
pp	HLA-F (pp) MX1	FALSE	pp	HLA-F (pp) MX1	0.118		0.9				0.916	0.133
pp	HLA-F (pp) IFITM1	FALSE	pp	HLA-F (pp) IFITM1	0.069		0.9				0.917	0.189
pp	HLA-F (pp) IFIT3	FALSE	pp	HLA-F (pp) IFIT3	0.077		0.9				0.918	0.191
pp	HLA-F (pp) OAS2	FALSE	pp	HLA-F (pp) OAS2	0.139		0.9				0.919	0.137
pp	HLA-F (pp) OAS1	FALSE	pp	HLA-F (pp) OAS1	0.117		0.9				0.92	0.17
pp	HLA-F (pp) IRF7	FALSE	pp	HLA-F (pp) IRF7	0.12		0.9				0.922	0.186
pp	HLA-F (pp) IFI6	FALSE	pp	HLA-F (pp) IFI6	0.07		0.9				0.923	0.241
pp	HLA-F (pp) IFI35	FALSE	pp	HLA-F (pp) IFI35	0.085		0.9				0.923	0.233
pp	HLA-F (pp) STAT1	FALSE	pp	HLA-F (pp) STAT1	0.062		0.9				0.923	0.247
pp	HLA-F (pp) IFI27	FALSE	pp	HLA-F (pp) IFI27	0.069		0.9				0.926	0.27
pp	HLA-F (pp) ISG15	FALSE	pp	HLA-F (pp) ISG15	0.064		0.9				0.928	0.299
pp	HLA-F (pp) HLA-C	FALSE	pp	HLA-F (pp) HLA-C	0.137		0.9	0.658			0.968	0.059
pp	HLA-F (pp) HLA-E	FALSE	pp	HLA-F (pp) HLA-E	0.141		0.9	0.746			0.976	0.064
pp	CCND2 (pp) CDC25A	FALSE	pp	CCND2 (pp) CDC25A	0.065		0.8				0.924	0.627
pp	CCND2 (pp) CCNA2	FALSE	pp	CCND2 (pp) CCNA2	0.062		0.9	0.098			0.93	0.276
pp	CCND2 (pp) CCNE1	FALSE	pp	CCND2 (pp) CCNE1	0.064		0.9	0.153			0.937	0.304
pp	NDC80 (pp) PTTG1	FALSE	pp	NDC80 (pp) PTTG1	0.819						0.911	0.529
pp	NDC80 (pp) RRM2	FALSE	pp	NDC80 (pp) RRM2	0.907						0.931	0.293
pp	NDC80 (pp) TYMS	FALSE	pp	NDC80 (pp) TYMS	0.922						0.941	0.282
pp	NDC80 (pp) CDT1	FALSE	pp	NDC80 (pp) CDT1	0.458			0.816			0.942	0.465
pp	NDC80 (pp) CEP55	FALSE	pp	NDC80 (pp) CEP55	0.911						0.944	0.4
pp	NDC80 (pp) HJURP	FALSE	pp	NDC80 (pp) HJURP	0.917						0.945	0.375
pp	NDC80 (pp) SPAG5	FALSE	pp	NDC80 (pp) SPAG5	0.919						0.948	0.39
pp	NDC80 (pp) KIF20A	FALSE	pp	NDC80 (pp) KIF20A	0.932			0.181			0.957	0.298
pp	NDC80 (pp) TPX2	FALSE	pp	NDC80 (pp) TPX2	0.926						0.958	0.459
pp	NDC80 (pp) BIRC5	FALSE	pp	NDC80 (pp) BIRC5	0.934						0.964	0.474
pp	NDC80 (pp) TOP2A	FALSE	pp	NDC80 (pp) TOP2A	0.965			0.177			0.975	0.233
pp	NDC80 (pp) KIF2C	FALSE	pp	NDC80 (pp) KIF2C	0.917			0.181			0.977	0.7
pp	NDC80 (pp) CCNA2	FALSE	pp	NDC80 (pp) CCNA2	0.967						0.978	0.357
pp	NDC80 (pp) CDC20	FALSE	pp	NDC80 (pp) CDC20	0.973			0.056			0.992	0.731
pp	NDC80 (pp) ZWINT	FALSE	pp	NDC80 (pp) ZWINT	0.771			0.897			0.993	0.763
pp	NDC80 (pp) AURKB	FALSE	pp	NDC80 (pp) AURKB	0.958		0.9	0.5			0.999	0.874
pp	NDC80 (pp) NEK2	FALSE	pp	NDC80 (pp) NEK2	0.956			0.491			0.999	0.97
pp	CCNE1 (pp) TP73	FALSE	pp	CCNE1 (pp) TP73	0.082		0.9	0.342			0.955	0.343
pp	CCNE1 (pp) ORC1	FALSE	pp	CCNE1 (pp) ORC1	0.338		0.9	0.232			0.958	0.276
pp	CCNE1 (pp) CCNA2	FALSE	pp	CCNE1 (pp) CCNA2	0.394		0.9	0.245			0.964	0.322
pp	CCNE1 (pp) FOXM1	FALSE	pp	CCNE1 (pp) FOXM1	0.199		0.9	0.519			0.98	0.552
pp	CCNE1 (pp) CDT1	FALSE	pp	CCNE1 (pp) CDT1	0.346		0.9	0.27			0.984	0.707
pp	CCNE1 (pp) CDC25A	FALSE	pp	CCNE1 (pp) CDC25A	0.419		0.9	0.593			0.993	0.742
pp	IFIH1 (pp) CDC25A	FALSE	pp	IFIH1 (pp) CDC25A	0.074		0.9				0.903
pp	IFIH1 (pp) PARP14	FALSE	pp	IFIH1 (pp) PARP14	0.871						0.904	0.289
pp	IFIH1 (pp) IFI44L	FALSE	pp	IFIH1 (pp) IFI44L	0.79						0.905	0.571
pp	IFIH1 (pp) OAS2	FALSE	pp	IFIH1 (pp) OAS2	0.772						0.922	0.677
pp	IFIH1 (pp) PARP9	FALSE	pp	IFIH1 (pp) PARP9	0.89						0.923	0.33
pp	IFIH1 (pp) IFI44	FALSE	pp	IFIH1 (pp) IFI44	0.81						0.924	0.62
pp	IFIH1 (pp) STAT1	FALSE	pp	IFIH1 (pp) STAT1	0.713						0.927	0.759
pp	IFIH1 (pp) IFIT3	FALSE	pp	IFIH1 (pp) IFIT3	0.806						0.929	0.65
pp	IFIH1 (pp) DDX58	FALSE	pp	IFIH1 (pp) DDX58	0.784		0.6				0.93	0.262
pp	IFIH1 (pp) DDX60	FALSE	pp	IFIH1 (pp) DDX60	0.797			0.182			0.935	0.642
pp	IFIH1 (pp) IFIT2	FALSE	pp	IFIH1 (pp) IFIT2	0.793						0.936	0.706
pp	IFIH1 (pp) ISG15	FALSE	pp	IFIH1 (pp) ISG15	0.753						0.943	0.78
pp	IFIH1 (pp) MX1	FALSE	pp	IFIH1 (pp) MX1	0.805						0.95	0.755
pp	IFIH1 (pp) RSAD2	FALSE	pp	IFIH1 (pp) RSAD2	0.818						0.953	0.755
pp	IFIH1 (pp) UBE2L6	FALSE	pp	IFIH1 (pp) UBE2L6	0.259		0.9	0.059			0.954	0.423
pp	IFIH1 (pp) IFIT1	FALSE	pp	IFIH1 (pp) IFIT1	0.834						0.959	0.768
pp	IFIH1 (pp) IRF7	FALSE	pp	IFIH1 (pp) IRF7	0.424		0.6				0.969	0.876
pp	HERC6 (pp) IFI44	FALSE	pp	HERC6 (pp) IFI44	0.803						0.9	0.517
pp	HERC6 (pp) IFIT1	FALSE	pp	HERC6 (pp) IFIT1	0.817			0.12			0.908	0.479
pp	HERC6 (pp) DDX60	FALSE	pp	HERC6 (pp) DDX60	0.811			0.058			0.912	0.547
pp	HERC6 (pp) MX1	FALSE	pp	HERC6 (pp) MX1	0.819			0.142			0.916	0.505
pp	HERC6 (pp) RSAD2	FALSE	pp	HERC6 (pp) RSAD2	0.821						0.919	0.568
pp	HERC6 (pp) ISG15	FALSE	pp	HERC6 (pp) ISG15	0.809			0.167			0.944	0.678
pp	HERC5 (pp) IFIT2	FALSE	pp	HERC5 (pp) IFIT2	0.81			0.12			0.915	0.534
pp	HERC5 (pp) IFI44	FALSE	pp	HERC5 (pp) IFI44	0.804						0.919	0.606
pp	HERC5 (pp) IFI44L	FALSE	pp	HERC5 (pp) IFI44L	0.805						0.921	0.612
pp	HERC5 (pp) IFIT3	FALSE	pp	HERC5 (pp) IFIT3	0.816			0.12			0.924	0.569
pp	HERC5 (pp) RSAD2	FALSE	pp	HERC5 (pp) RSAD2	0.823						0.93	0.623
pp	HERC5 (pp) DDX58	FALSE	pp	HERC5 (pp) DDX58	0.718		0.6				0.939	0.504
pp	HERC5 (pp) UBE2L6	FALSE	pp	HERC5 (pp) UBE2L6	0.297		0.6	0.361			0.965	0.83
pp	HERC5 (pp) STAT1	FALSE	pp	HERC5 (pp) STAT1	0.6		0.9				0.976	0.468
pp	HERC5 (pp) MX1	FALSE	pp	HERC5 (pp) MX1	0.798		0.9	0.142			0.992	0.631
pp	HERC5 (pp) IFIT1	FALSE	pp	HERC5 (pp) IFIT1	0.811		0.9	0.12			0.992	0.628
pp	HERC5 (pp) ISG15	FALSE	pp	HERC5 (pp) ISG15	0.797		0.8	0.554			0.995	0.783
pp	MCM2 (pp) UHRF1	FALSE	pp	MCM2 (pp) UHRF1	0.894						0.923	0.309
pp	MCM2 (pp) ESCO2	FALSE	pp	MCM2 (pp) ESCO2	0.835			0.292			0.934	0.486
pp	MCM2 (pp) TOP2A	FALSE	pp	MCM2 (pp) TOP2A	0.812			0.066			0.934	0.656
pp	MCM2 (pp) TICRR	FALSE	pp	MCM2 (pp) TICRR	0.342						0.958	0.938
pp	MCM2 (pp) RRM2	FALSE	pp	MCM2 (pp) RRM2	0.928						0.961	0.485
pp	MCM2 (pp) CDC20	FALSE	pp	MCM2 (pp) CDC20	0.918			0.057			0.965	0.592
pp	MCM2 (pp) TYMS	FALSE	pp	MCM2 (pp) TYMS	0.981						0.986	0.31
pp	MCM2 (pp) CHEK1	FALSE	pp	MCM2 (pp) CHEK1	0.735		0.65	0.401			0.989	0.839
pp	MCM2 (pp) CCNA2	FALSE	pp	MCM2 (pp) CCNA2	0.848		0.9	0.165			0.996	0.777
pp	MCM2 (pp) CDT1	FALSE	pp	MCM2 (pp) CDT1	0.944		0.9	0.434			0.999	0.995
pp	MCM2 (pp) ORC1	FALSE	pp	MCM2 (pp) ORC1	0.915		0.9	0.978		0.052	0.999	0.765
pp	TICRR (pp) CHEK1	FALSE	pp	TICRR (pp) CHEK1	0.395						0.903	0.847
pp	TICRR (pp) CDT1	FALSE	pp	TICRR (pp) CDT1	0.542						0.909	0.81
pp	IRF8 (pp) IP6K2	FALSE	pp	IRF8 (pp) IP6K2			0.9				0.903	0.074
pp	IRF8 (pp) HLA-G	FALSE	pp	IRF8 (pp) HLA-G	0.064		0.9				0.91	0.123
pp	IRF8 (pp) HLA-E	FALSE	pp	IRF8 (pp) HLA-E	0.135		0.9				0.915	0.103
pp	IRF8 (pp) IFI6	FALSE	pp	IRF8 (pp) IFI6			0.9				0.917	0.213
pp	IRF8 (pp) ADAR	FALSE	pp	IRF8 (pp) ADAR	0.062		0.9				0.917	0.193
pp	IRF8 (pp) XAF1	FALSE	pp	IRF8 (pp) XAF1	0.093		0.9				0.917	0.163
pp	IRF8 (pp) IFIT5	FALSE	pp	IRF8 (pp) IFIT5			0.9				0.918	0.216
pp	IRF8 (pp) HLA-C	FALSE	pp	IRF8 (pp) HLA-C	0.098		0.9				0.918	0.167
pp	IRF8 (pp) IFI27	FALSE	pp	IRF8 (pp) IFI27			0.9				0.919	0.224
pp	IRF8 (pp) IFITM3	FALSE	pp	IRF8 (pp) IFITM3	0.062		0.9				0.928	0.298
pp	IRF8 (pp) IFITM1	FALSE	pp	IRF8 (pp) IFITM1	0.062		0.9				0.929	0.309
pp	IRF8 (pp) OAS1	FALSE	pp	IRF8 (pp) OAS1	0.088		0.9				0.931	0.31
pp	IRF8 (pp) ISG20	FALSE	pp	IRF8 (pp) ISG20	0.076		0.9				0.932	0.324
pp	IRF8 (pp) IFI35	FALSE	pp	IRF8 (pp) IFI35	0.08		0.9				0.932	0.325
pp	IRF8 (pp) IFIT2	FALSE	pp	IRF8 (pp) IFIT2	0.074		0.9				0.934	0.35
pp	IRF8 (pp) OAS2	FALSE	pp	IRF8 (pp) OAS2	0.143		0.9				0.938	0.339
pp	IRF8 (pp) IFIT3	FALSE	pp	IRF8 (pp) IFIT3	0.082		0.9				0.938	0.383
pp	IRF8 (pp) RSAD2	FALSE	pp	IRF8 (pp) RSAD2	0.09		0.9				0.939	0.389
pp	IRF8 (pp) GBP2	FALSE	pp	IRF8 (pp) GBP2	0.171		0.9				0.943	0.37
pp	IRF8 (pp) IFIT1	FALSE	pp	IRF8 (pp) IFIT1			0.9				0.944	0.465
pp	IRF8 (pp) MX1	FALSE	pp	IRF8 (pp) MX1	0.107		0.9				0.948	0.465
pp	IRF8 (pp) ISG15	FALSE	pp	IRF8 (pp) ISG15	0.062		0.9				0.954	0.557
pp	IRF8 (pp) STAT1	FALSE	pp	IRF8 (pp) STAT1	0.084		0.9				0.979	0.792
pp	CCNA2 (pp) KIFC1	FALSE	pp	CCNA2 (pp) KIFC1	0.849			0.139			0.906	0.336
pp	CCNA2 (pp) UHRF1	FALSE	pp	CCNA2 (pp) UHRF1	0.869						0.907	0.323
pp	CCNA2 (pp) TYMS	FALSE	pp	CCNA2 (pp) TYMS	0.837						0.907	0.456
pp	CCNA2 (pp) HJURP	FALSE	pp	CCNA2 (pp) HJURP	0.905						0.926	0.264
pp	CCNA2 (pp) SPAG5	FALSE	pp	CCNA2 (pp) SPAG5	0.919						0.937	0.255
pp	CCNA2 (pp) TP73	FALSE	pp	CCNA2 (pp) TP73	0.064		0.9	0.313			0.939	0.173
pp	CCNA2 (pp) ESCO2	FALSE	pp	CCNA2 (pp) ESCO2	0.928			0.11			0.942	0.178
pp	CCNA2 (pp) E2F8	FALSE	pp	CCNA2 (pp) E2F8	0.822			0.171			0.946	0.668
pp	CCNA2 (pp) CHEK1	FALSE	pp	CCNA2 (pp) CHEK1	0.852			0.058			0.955	0.703
pp	CCNA2 (pp) TPX2	FALSE	pp	CCNA2 (pp) TPX2	0.928						0.956	0.426
pp	CCNA2 (pp) CEP55	FALSE	pp	CCNA2 (pp) CEP55	0.943						0.959	0.33
pp	CCNA2 (pp) PTTG1	FALSE	pp	CCNA2 (pp) PTTG1	0.896						0.96	0.635
pp	CCNA2 (pp) RRM2	FALSE	pp	CCNA2 (pp) RRM2	0.93						0.965	0.523
pp	CCNA2 (pp) KIF2C	FALSE	pp	CCNA2 (pp) KIF2C	0.933			0.139			0.966	0.469
pp	CCNA2 (pp) BIRC5	FALSE	pp	CCNA2 (pp) BIRC5	0.922			0.144			0.967	0.559
pp	CCNA2 (pp) NEK2	FALSE	pp	CCNA2 (pp) NEK2	0.918						0.967	0.622
pp	CCNA2 (pp) KIF20A	FALSE	pp	CCNA2 (pp) KIF20A	0.938			0.139			0.969	0.469
pp	CCNA2 (pp) TOP2A	FALSE	pp	CCNA2 (pp) TOP2A	0.967			0.056			0.985	0.576
pp	CCNA2 (pp) AURKB	FALSE	pp	CCNA2 (pp) AURKB	0.968			0.104			0.989	0.673
pp	CCNA2 (pp) FOXM1	FALSE	pp	CCNA2 (pp) FOXM1	0.865		0.9	0.103			0.994	0.608
pp	CCNA2 (pp) CDC25A	FALSE	pp	CCNA2 (pp) CDC25A	0.58		0.9	0.197			0.995	0.87
pp	CCNA2 (pp) ORC1	FALSE	pp	CCNA2 (pp) ORC1	0.759		0.9	0.796			0.997	0.603
pp	CCNA2 (pp) CDC20	FALSE	pp	CCNA2 (pp) CDC20	0.985		0.6	0.979			0.999	0.926
pp	CCNA2 (pp) CDT1	FALSE	pp	CCNA2 (pp) CDT1	0.812		0.9	0.87			0.999	0.781
pp	CDCA5 (pp) AURKB	FALSE	pp	CDCA5 (pp) AURKB	0.788						0.904	0.566
pp	CDCA5 (pp) CDC20	FALSE	pp	CDCA5 (pp) CDC20	0.836						0.916	0.509
pp	CDCA5 (pp) ESCO2	FALSE	pp	CDCA5 (pp) ESCO2	0.503						0.921	0.849
pp	CDCA5 (pp) BIRC5	FALSE	pp	CDCA5 (pp) BIRC5	0.88						0.927	0.419
pp	UBE2L6 (pp) IFI35	FALSE	pp	UBE2L6 (pp) IFI35	0.915						0.937	0.294
pp	UBE2L6 (pp) IFIT1	FALSE	pp	UBE2L6 (pp) IFIT1	0.54		0.9	0.119			0.973	0.423
pp	UBE2L6 (pp) MX1	FALSE	pp	UBE2L6 (pp) MX1	0.599		0.9	0.057			0.977	0.466
pp	UBE2L6 (pp) STAT1	FALSE	pp	UBE2L6 (pp) STAT1	0.733		0.9				0.982	0.414
pp	UBE2L6 (pp) ISG15	FALSE	pp	UBE2L6 (pp) ISG15	0.611		0.8	0.182			0.986	0.812
pp	DTX3L (pp) PARP14	FALSE	pp	DTX3L (pp) PARP14	0.878			0.27			0.972	0.72
pp	DTX3L (pp) PARP9	FALSE	pp	DTX3L (pp) PARP9	0.911			0.846			0.999	0.969
pp	TPX2 (pp) HJURP	FALSE	pp	TPX2 (pp) HJURP	0.86						0.906	0.361
pp	TPX2 (pp) CEP55	FALSE	pp	TPX2 (pp) CEP55	0.859						0.914	0.421
pp	TPX2 (pp) SPAG5	FALSE	pp	TPX2 (pp) SPAG5	0.878						0.924	0.408
pp	TPX2 (pp) FOXM1	FALSE	pp	TPX2 (pp) FOXM1	0.904						0.942	0.423
pp	TPX2 (pp) PTTG1	FALSE	pp	TPX2 (pp) PTTG1	0.913						0.944	0.392
pp	TPX2 (pp) NEK2	FALSE	pp	TPX2 (pp) NEK2	0.861						0.945	0.625
pp	TPX2 (pp) RRM2	FALSE	pp	TPX2 (pp) RRM2	0.923						0.953	0.414
pp	TPX2 (pp) BIRC5	FALSE	pp	TPX2 (pp) BIRC5	0.932						0.964	0.501
pp	TPX2 (pp) CDC20	FALSE	pp	TPX2 (pp) CDC20	0.921			0.368			0.973	0.517
pp	TPX2 (pp) KIF2C	FALSE	pp	TPX2 (pp) KIF2C	0.942						0.981	0.689
pp	TPX2 (pp) KIF20A	FALSE	pp	TPX2 (pp) KIF20A	0.959			0.27			0.985	0.56
pp	TPX2 (pp) AURKB	FALSE	pp	TPX2 (pp) AURKB	0.898			0.428			0.985	0.766
pp	TPX2 (pp) KPNA2	FALSE	pp	TPX2 (pp) KPNA2	0.825		0.9	0.122			0.994	0.689
pp	TPX2 (pp) TOP2A	FALSE	pp	TPX2 (pp) TOP2A	0.994						0.997	0.604
pp	CDT1 (pp) CHEK1	FALSE	pp	CDT1 (pp) CHEK1	0.742						0.957	0.841
pp	CDT1 (pp) CDC20	FALSE	pp	CDT1 (pp) CDC20	0.92			0.27			0.966	0.473
pp	CDT1 (pp) ORC1	FALSE	pp	CDT1 (pp) ORC1	0.87		0.9	0.778			0.999	0.835
pp	BIRC5 (pp) HJURP	FALSE	pp	BIRC5 (pp) HJURP	0.888						0.913	0.262
pp	BIRC5 (pp) CEP55	FALSE	pp	BIRC5 (pp) CEP55	0.833						0.916	0.518
pp	BIRC5 (pp) FOXM1	FALSE	pp	BIRC5 (pp) FOXM1	0.81			0.059			0.922	0.601
pp	BIRC5 (pp) SPAG5	FALSE	pp	BIRC5 (pp) SPAG5	0.909						0.942	0.393
pp	BIRC5 (pp) TK1	FALSE	pp	BIRC5 (pp) TK1	0.892						0.944	0.507
pp	BIRC5 (pp) RRM2	FALSE	pp	BIRC5 (pp) RRM2	0.887						0.947	0.557
pp	BIRC5 (pp) NEK2	FALSE	pp	BIRC5 (pp) NEK2	0.893			0.164			0.951	0.499
pp	BIRC5 (pp) PTTG1	FALSE	pp	BIRC5 (pp) PTTG1	0.906						0.952	0.519
pp	BIRC5 (pp) TOP2A	FALSE	pp	BIRC5 (pp) TOP2A	0.885						0.959	0.662
pp	BIRC5 (pp) CDC20	FALSE	pp	BIRC5 (pp) CDC20	0.963			0.058			0.987	0.667
pp	BIRC5 (pp) KIF20A	FALSE	pp	BIRC5 (pp) KIF20A	0.88		0.9	0.057			0.992	0.45
pp	BIRC5 (pp) KIF2C	FALSE	pp	BIRC5 (pp) KIF2C	0.874		0.9	0.057			0.993	0.536
pp	BIRC5 (pp) AURKB	FALSE	pp	BIRC5 (pp) AURKB	0.874		0.9	0.933			0.999	0.814
pp	TK1 (pp) RRM2	FALSE	pp	TK1 (pp) RRM2	0.731						0.908	0.673
pp	TK1 (pp) TYMS	FALSE	pp	TK1 (pp) TYMS	0.787		0.9			0.169	0.995	0.798
pp	CDC25A (pp) PSMB9	FALSE	pp	CDC25A (pp) PSMB9	0.062		0.9				0.902
pp	CDC25A (pp) PSME1	FALSE	pp	CDC25A (pp) PSME1	0.055		0.9				0.904	0.072
pp	CDC25A (pp) DDX58	FALSE	pp	CDC25A (pp) DDX58	0.074		0.9				0.905	0.057
pp	CDC25A (pp) FOXM1	FALSE	pp	CDC25A (pp) FOXM1	0.544		0.9	0.105			0.976	0.492
pp	CDC25A (pp) CHEK1	FALSE	pp	CDC25A (pp) CHEK1	0.419		0.9	0.966			0.999	0.941
pp	ISG20 (pp) HLA-G	FALSE	pp	ISG20 (pp) HLA-G			0.9				0.9
pp	ISG20 (pp) IP6K2	FALSE	pp	ISG20 (pp) IP6K2	0.063		0.9				0.902
pp	ISG20 (pp) HLA-E	FALSE	pp	ISG20 (pp) HLA-E	0.087		0.9				0.904
pp	ISG20 (pp) HLA-C	FALSE	pp	ISG20 (pp) HLA-C	0.076		0.9				0.911	0.124
pp	ISG20 (pp) IRF6	FALSE	pp	ISG20 (pp) IRF6			0.9				0.918	0.221
pp	ISG20 (pp) XAF1	FALSE	pp	ISG20 (pp) XAF1	0.162		0.9				0.938	0.324
pp	ISG20 (pp) ADAR	FALSE	pp	ISG20 (pp) ADAR	0.063		0.9				0.944	0.457
pp	ISG20 (pp) GBP2	FALSE	pp	ISG20 (pp) GBP2	0.125		0.9				0.949	0.466
pp	ISG20 (pp) IFIT5	FALSE	pp	ISG20 (pp) IFIT5	0.109		0.9				0.951	0.495
pp	ISG20 (pp) IFI27	FALSE	pp	ISG20 (pp) IFI27	0.062		0.9				0.958	0.597
pp	ISG20 (pp) IFITM3	FALSE	pp	ISG20 (pp) IFITM3	0.096		0.9				0.961	0.611
pp	ISG20 (pp) STAT1	FALSE	pp	ISG20 (pp) STAT1	0.192		0.9				0.962	0.575
pp	ISG20 (pp) IFI6	FALSE	pp	ISG20 (pp) IFI6	0.181		0.9				0.965	0.609
pp	ISG20 (pp) OAS2	FALSE	pp	ISG20 (pp) OAS2	0.221		0.9				0.97	0.655
pp	ISG20 (pp) IFIT3	FALSE	pp	ISG20 (pp) IFIT3	0.234		0.9				0.971	0.66
pp	ISG20 (pp) IFI35	FALSE	pp	ISG20 (pp) IFI35	0.329		0.9				0.971	0.616
pp	ISG20 (pp) IFITM1	FALSE	pp	ISG20 (pp) IFITM1	0.315		0.9				0.971	0.612
pp	ISG20 (pp) RSAD2	FALSE	pp	ISG20 (pp) RSAD2	0.246		0.9				0.972	0.67
pp	ISG20 (pp) OAS1	FALSE	pp	ISG20 (pp) OAS1	0.229		0.9				0.973	0.681
pp	ISG20 (pp) IFIT2	FALSE	pp	ISG20 (pp) IFIT2	0.202		0.9				0.974	0.707
pp	ISG20 (pp) IRF7	FALSE	pp	ISG20 (pp) IRF7	0.312		0.9				0.975	0.676
pp	ISG20 (pp) IFIT1	FALSE	pp	ISG20 (pp) IFIT1	0.174		0.9				0.976	0.733
pp	ISG20 (pp) MX1	FALSE	pp	ISG20 (pp) MX1	0.327		0.9				0.977	0.699
pp	ISG20 (pp) ISG15	FALSE	pp	ISG20 (pp) ISG15	0.568		0.9				0.986	0.719
pp	ESCO2 (pp) CDC20	FALSE	pp	ESCO2 (pp) CDC20	0.887			0.101			0.913	0.219
pp	ESCO2 (pp) AURKB	FALSE	pp	ESCO2 (pp) AURKB	0.903			0.079			0.944	0.424
pp	AURKB (pp) GTSE1	FALSE	pp	AURKB (pp) GTSE1	0.849						0.9	0.369
pp	AURKB (pp) UHRF1	FALSE	pp	AURKB (pp) UHRF1	0.878						0.903	0.24
pp	AURKB (pp) CEP55	FALSE	pp	AURKB (pp) CEP55	0.82						0.917	0.558
pp	AURKB (pp) NEK2	FALSE	pp	AURKB (pp) NEK2	0.889	0.147					0.92	0.229
pp	AURKB (pp) HJURP	FALSE	pp	AURKB (pp) HJURP	0.886						0.925	0.37
pp	AURKB (pp) TYMS	FALSE	pp	AURKB (pp) TYMS	0.915						0.937	0.293
pp	AURKB (pp) FOXM1	FALSE	pp	AURKB (pp) FOXM1	0.843						0.949	0.695
pp	AURKB (pp) RRM2	FALSE	pp	AURKB (pp) RRM2	0.922						0.95	0.394
pp	AURKB (pp) SPAG5	FALSE	pp	AURKB (pp) SPAG5	0.92						0.954	0.456
pp	AURKB (pp) KIFC1	FALSE	pp	AURKB (pp) KIFC1	0.885			0.146			0.956	0.591
pp	AURKB (pp) STMN1	FALSE	pp	AURKB (pp) STMN1	0.244		0.9				0.964	0.565
pp	AURKB (pp) TOP2A	FALSE	pp	AURKB (pp) TOP2A	0.947			0.31			0.985	0.641
pp	AURKB (pp) PTTG1	FALSE	pp	AURKB (pp) PTTG1	0.834		0.9				0.994	0.691
pp	AURKB (pp) CDC20	FALSE	pp	AURKB (pp) CDC20	0.972		0.6	0.335			0.998	0.862
pp	AURKB (pp) KIF20A	FALSE	pp	AURKB (pp) KIF20A	0.932		0.9	0.711			0.999	0.956
pp	AURKB (pp) KIF2C	FALSE	pp	AURKB (pp) KIF2C	0.912		0.9	0.146			0.999	0.922
pp	TYMS (pp) CDC20	FALSE	pp	TYMS (pp) CDC20	0.879						0.929	0.437
pp	TYMS (pp) CHEK1	FALSE	pp	TYMS (pp) CHEK1	0.811			0.241			0.931	0.561
pp	TYMS (pp) TOP2A	FALSE	pp	TYMS (pp) TOP2A	0.83					0.111	0.948	0.685
pp	TYMS (pp) NT5C3A	FALSE	pp	TYMS (pp) NT5C3A			0.9				0.957	0.593
pp	TYMS (pp) RRM2	FALSE	pp	TYMS (pp) RRM2	0.921			0.056			0.973	0.671
pp	E2F7 (pp) E2F8	FALSE	pp	E2F7 (pp) E2F8	0.234		0.8	0.486			0.933	0.251
pp	SPAG5 (pp) HJURP	FALSE	pp	SPAG5 (pp) HJURP	0.876						0.906	0.275
pp	SPAG5 (pp) PTTG1	FALSE	pp	SPAG5 (pp) PTTG1	0.876						0.908	0.288
pp	SPAG5 (pp) RRM2	FALSE	pp	SPAG5 (pp) RRM2	0.916						0.924	0.14
pp	SPAG5 (pp) KIF18B	FALSE	pp	SPAG5 (pp) KIF18B	0.869			0.181			0.926	0.365
pp	SPAG5 (pp) KIFC1	FALSE	pp	SPAG5 (pp) KIFC1	0.88			0.078			0.927	0.398
pp	SPAG5 (pp) NEK2	FALSE	pp	SPAG5 (pp) NEK2	0.915						0.938	0.3
pp	SPAG5 (pp) KIF20A	FALSE	pp	SPAG5 (pp) KIF20A	0.919			0.078			0.949	0.377
pp	SPAG5 (pp) CEP55	FALSE	pp	SPAG5 (pp) CEP55	0.914						0.953	0.475
pp	SPAG5 (pp) CDC20	FALSE	pp	SPAG5 (pp) CDC20	0.938						0.954	0.294
pp	SPAG5 (pp) KIF2C	FALSE	pp	SPAG5 (pp) KIF2C	0.92			0.078			0.957	0.469
pp	SPAG5 (pp) TOP2A	FALSE	pp	SPAG5 (pp) TOP2A	0.929						0.963	0.502
pp	IP6K2 (pp) IRF6	FALSE	pp	IP6K2 (pp) IRF6			0.9				0.9
pp	IP6K2 (pp) OAS2	FALSE	pp	IP6K2 (pp) OAS2			0.9				0.9
pp	IP6K2 (pp) OAS1	FALSE	pp	IP6K2 (pp) OAS1			0.9				0.9
pp	IP6K2 (pp) HLA-G	FALSE	pp	IP6K2 (pp) HLA-G			0.9				0.9
pp	IP6K2 (pp) XAF1	FALSE	pp	IP6K2 (pp) XAF1			0.9				0.9
pp	IP6K2 (pp) HLA-E	FALSE	pp	IP6K2 (pp) HLA-E			0.9				0.9
pp	IP6K2 (pp) IRF7	FALSE	pp	IP6K2 (pp) IRF7			0.9				0.9
pp	IP6K2 (pp) IFI35	FALSE	pp	IP6K2 (pp) IFI35			0.9				0.9
pp	IP6K2 (pp) RSAD2	FALSE	pp	IP6K2 (pp) RSAD2			0.9				0.901	0.059
pp	IP6K2 (pp) STAT1	FALSE	pp	IP6K2 (pp) STAT1			0.9				0.902	0.067
pp	IP6K2 (pp) IFIT3	FALSE	pp	IP6K2 (pp) IFIT3	0.049		0.9	0.056			0.902
pp	IP6K2 (pp) GBP2	FALSE	pp	IP6K2 (pp) GBP2	0.062		0.9				0.902
pp	IP6K2 (pp) IFIT5	FALSE	pp	IP6K2 (pp) IFIT5	0.049		0.9	0.056			0.903	0.048
pp	IP6K2 (pp) IFITM1	FALSE	pp	IP6K2 (pp) IFITM1			0.9				0.903	0.073
pp	IP6K2 (pp) MX1	FALSE	pp	IP6K2 (pp) MX1	0.063		0.9				0.904	0.067
pp	IP6K2 (pp) IFITM3	FALSE	pp	IP6K2 (pp) IFITM3			0.9				0.904	0.08
pp	IP6K2 (pp) HLA-C	FALSE	pp	IP6K2 (pp) HLA-C			0.9				0.904	0.082
pp	IP6K2 (pp) IFIT2	FALSE	pp	IP6K2 (pp) IFIT2	0.049		0.9	0.056			0.904	0.057
pp	IP6K2 (pp) IFIT1	FALSE	pp	IP6K2 (pp) IFIT1	0.049		0.9	0.056			0.904	0.062
pp	IP6K2 (pp) ADAR	FALSE	pp	IP6K2 (pp) ADAR			0.9				0.906	0.101
pp	IP6K2 (pp) ISG15	FALSE	pp	IP6K2 (pp) ISG15			0.9	0.056			0.906	0.09
pp	IP6K2 (pp) IFI27	FALSE	pp	IP6K2 (pp) IFI27			0.9				0.906	0.103
pp	IP6K2 (pp) IFI6	FALSE	pp	IP6K2 (pp) IFI6			0.9				0.911	0.153
pp	NME1 (pp) RRM2	FALSE	pp	NME1 (pp) RRM2	0.26		0.9				0.926	0.082
pp	NME1 (pp) DNM1	FALSE	pp	NME1 (pp) DNM1			0.9	0.52			0.968	0.398
pp	OAS2 (pp) HLA-G	FALSE	pp	OAS2 (pp) HLA-G			0.9				0.902	0.066
pp	OAS2 (pp) HLA-E	FALSE	pp	OAS2 (pp) HLA-E	0.139		0.9				0.91
pp	OAS2 (pp) IRF6	FALSE	pp	OAS2 (pp) IRF6			0.9				0.911	0.15
pp	OAS2 (pp) HLA-C	FALSE	pp	OAS2 (pp) HLA-C	0.097		0.9				0.918	0.17
pp	OAS2 (pp) IFI44L	FALSE	pp	OAS2 (pp) IFI44L	0.786						0.927	0.676
pp	OAS2 (pp) IFI44	FALSE	pp	OAS2 (pp) IFI44	0.784						0.934	0.71
pp	OAS2 (pp) IFITM3	FALSE	pp	OAS2 (pp) IFITM3	0.12		0.9				0.955	0.536
pp	OAS2 (pp) GBP2	FALSE	pp	OAS2 (pp) GBP2	0.18		0.9				0.957	0.518
pp	OAS2 (pp) OAS1	FALSE	pp	OAS2 (pp) OAS1	0.792		0.8				0.959	0.102
pp	OAS2 (pp) IFI27	FALSE	pp	OAS2 (pp) IFI27	0.118		0.9				0.962	0.612
pp	OAS2 (pp) ADAR	FALSE	pp	OAS2 (pp) ADAR	0.181		0.9	0.327			0.971	0.551
pp	OAS2 (pp) IFITM1	FALSE	pp	OAS2 (pp) IFITM1	0.525		0.9				0.981	0.648
pp	OAS2 (pp) IFIT5	FALSE	pp	OAS2 (pp) IFIT5	0.548		0.9	0.247			0.983	0.578
pp	OAS2 (pp) XAF1	FALSE	pp	OAS2 (pp) XAF1	0.784		0.9				0.987	0.47
pp	OAS2 (pp) STAT1	FALSE	pp	OAS2 (pp) STAT1	0.684		0.9				0.988	0.653
pp	OAS2 (pp) IFI35	FALSE	pp	OAS2 (pp) IFI35	0.765		0.9				0.989	0.601
pp	OAS2 (pp) IFI6	FALSE	pp	OAS2 (pp) IFI6	0.775		0.9				0.99	0.61
pp	OAS2 (pp) IRF7	FALSE	pp	OAS2 (pp) IRF7	0.735		0.9				0.991	0.7
pp	OAS2 (pp) IFIT2	FALSE	pp	OAS2 (pp) IFIT2	0.682		0.9	0.327			0.993	0.721
pp	OAS2 (pp) ISG15	FALSE	pp	OAS2 (pp) ISG15	0.785		0.9				0.994	0.759
pp	OAS2 (pp) MX1	FALSE	pp	OAS2 (pp) MX1	0.788		0.9				0.995	0.797
pp	OAS2 (pp) IFIT3	FALSE	pp	OAS2 (pp) IFIT3	0.818		0.9	0.329			0.995	0.702
pp	OAS2 (pp) RSAD2	FALSE	pp	OAS2 (pp) RSAD2	0.789		0.9	0.335			0.995	0.701
pp	OAS2 (pp) IFIT1	FALSE	pp	OAS2 (pp) IFIT1	0.836		0.9	0.256			0.996	0.764
pp	FOXM1 (pp) KIF20A	FALSE	pp	FOXM1 (pp) KIF20A	0.845			0.058			0.923	0.519
pp	FOXM1 (pp) CEP55	FALSE	pp	FOXM1 (pp) CEP55	0.827						0.924	0.583
pp	FOXM1 (pp) HJURP	FALSE	pp	FOXM1 (pp) HJURP	0.897						0.925	0.308
pp	FOXM1 (pp) KIF2C	FALSE	pp	FOXM1 (pp) KIF2C	0.898			0.058			0.936	0.391
pp	FOXM1 (pp) TOP2A	FALSE	pp	FOXM1 (pp) TOP2A	0.848			0.27			0.941	0.517
pp	FOXM1 (pp) CDC20	FALSE	pp	FOXM1 (pp) CDC20	0.962			0.058			0.981	0.527
pp	IFI6 (pp) HLA-E	FALSE	pp	IFI6 (pp) HLA-E	0.091		0.9				0.907	0.066
pp	IFI6 (pp) HLA-G	FALSE	pp	IFI6 (pp) HLA-G			0.9				0.908	0.124
pp	IFI6 (pp) IRF6	FALSE	pp	IFI6 (pp) IRF6			0.9				0.909	0.134
pp	IFI6 (pp) HLA-C	FALSE	pp	IFI6 (pp) HLA-C	0.092		0.9				0.912	0.113
pp	IFI6 (pp) GBP2	FALSE	pp	IFI6 (pp) GBP2	0.098		0.9				0.933	0.324
pp	IFI6 (pp) ADAR	FALSE	pp	IFI6 (pp) ADAR	0.119		0.9				0.935	0.323
pp	IFI6 (pp) IFI44	FALSE	pp	IFI6 (pp) IFI44	0.804						0.94	0.711
pp	IFI6 (pp) IFI44L	FALSE	pp	IFI6 (pp) IFI44L	0.815						0.952	0.753
pp	IFI6 (pp) IFITM3	FALSE	pp	IFI6 (pp) IFITM3	0.203		0.9				0.967	0.624
pp	IFI6 (pp) IFIT5	FALSE	pp	IFI6 (pp) IFIT5	0.282		0.9				0.969	0.611
pp	IFI6 (pp) IFI27	FALSE	pp	IFI6 (pp) IFI27	0.756		0.9				0.978	0.183
pp	IFI6 (pp) IFIT2	FALSE	pp	IFI6 (pp) IFIT2	0.56		0.9				0.982	0.638
pp	IFI6 (pp) STAT1	FALSE	pp	IFI6 (pp) STAT1	0.683		0.9				0.984	0.562
pp	IFI6 (pp) IFITM1	FALSE	pp	IFI6 (pp) IFITM1	0.567		0.9				0.985	0.695
pp	IFI6 (pp) XAF1	FALSE	pp	IFI6 (pp) XAF1	0.742		0.9				0.986	0.505
pp	IFI6 (pp) IRF7	FALSE	pp	IFI6 (pp) IRF7	0.685		0.9				0.986	0.603
pp	IFI6 (pp) RSAD2	FALSE	pp	IFI6 (pp) RSAD2	0.734		0.9				0.989	0.653
pp	IFI6 (pp) IFI35	FALSE	pp	IFI6 (pp) IFI35	0.733		0.9				0.989	0.653
pp	IFI6 (pp) IFIT3	FALSE	pp	IFI6 (pp) IFIT3	0.783		0.9				0.992	0.681
pp	IFI6 (pp) OAS1	FALSE	pp	IFI6 (pp) OAS1	0.834		0.9				0.994	0.703
pp	IFI6 (pp) IFIT1	FALSE	pp	IFI6 (pp) IFIT1	0.817		0.9				0.994	0.708
pp	IFI6 (pp) MX1	FALSE	pp	IFI6 (pp) MX1	0.848		0.9				0.994	0.69
pp	IFI6 (pp) ISG15	FALSE	pp	IFI6 (pp) ISG15	0.874		0.9				0.996	0.715
pp	SYNJ2 (pp) DNM1	FALSE	pp	SYNJ2 (pp) DNM1	0.062		0.9	0.246			0.955	0.449
pp	PARP9 (pp) DDX58	FALSE	pp	PARP9 (pp) DDX58	0.87						0.917	0.389
pp	PARP9 (pp) PARP14	FALSE	pp	PARP9 (pp) PARP14	0.908			0.502			0.967	0.346
pp	RRM2 (pp) HJURP	FALSE	pp	RRM2 (pp) HJURP	0.886						0.911	0.261
pp	RRM2 (pp) PTTG1	FALSE	pp	RRM2 (pp) PTTG1	0.833						0.915	0.512
pp	RRM2 (pp) NEK2	FALSE	pp	RRM2 (pp) NEK2	0.879						0.924	0.403
pp	RRM2 (pp) CHEK1	FALSE	pp	RRM2 (pp) CHEK1	0.8			0.137			0.934	0.65
pp	RRM2 (pp) E2F8	FALSE	pp	RRM2 (pp) E2F8	0.91						0.943	0.398
pp	RRM2 (pp) KIF2C	FALSE	pp	RRM2 (pp) KIF2C	0.916						0.946	0.396
pp	RRM2 (pp) KIF20A	FALSE	pp	RRM2 (pp) KIF20A	0.928						0.955	0.399
pp	RRM2 (pp) CEP55	FALSE	pp	RRM2 (pp) CEP55	0.92						0.963	0.562
pp	RRM2 (pp) CDC20	FALSE	pp	RRM2 (pp) CDC20	0.925			0.058			0.968	0.588
pp	RRM2 (pp) TOP2A	FALSE	pp	RRM2 (pp) TOP2A	0.936						0.978	0.672
pp	STAT1 (pp) IRF6	FALSE	pp	STAT1 (pp) IRF6			0.9				0.917	0.209
pp	STAT1 (pp) GBP1	FALSE	pp	STAT1 (pp) GBP1	0.813						0.924	0.611
pp	STAT1 (pp) HLA-G	FALSE	pp	STAT1 (pp) HLA-G	0.062		0.9				0.925	0.27
pp	STAT1 (pp) HLA-E	FALSE	pp	STAT1 (pp) HLA-E	0.089		0.9				0.932	0.323
pp	STAT1 (pp) HLA-C	FALSE	pp	STAT1 (pp) HLA-C	0.107		0.9				0.933	0.314
pp	STAT1 (pp) DDX58	FALSE	pp	STAT1 (pp) DDX58	0.603		0.3	0.27			0.945	0.763
pp	STAT1 (pp) IFIT1	FALSE	pp	STAT1 (pp) IFIT1	0.757		0.3				0.952	0.742
pp	STAT1 (pp) IFITM3	FALSE	pp	STAT1 (pp) IFITM3	0.163		0.9				0.957	0.528
pp	STAT1 (pp) IFI27	FALSE	pp	STAT1 (pp) IFI27	0.108		0.9				0.957	0.559
pp	STAT1 (pp) ADAR	FALSE	pp	STAT1 (pp) ADAR	0.338		0.9				0.959	0.43
pp	STAT1 (pp) IFIT5	FALSE	pp	STAT1 (pp) IFIT5	0.412		0.9				0.967	0.485
pp	STAT1 (pp) IFITM1	FALSE	pp	STAT1 (pp) IFITM1	0.258		0.9				0.974	0.686
pp	STAT1 (pp) GBP2	FALSE	pp	STAT1 (pp) GBP2	0.397		0.9				0.977	0.654
pp	STAT1 (pp) MX1	FALSE	pp	STAT1 (pp) MX1	0.792		0.5				0.978	0.811
pp	STAT1 (pp) XAF1	FALSE	pp	STAT1 (pp) XAF1	0.681		0.9				0.979	0.402
pp	STAT1 (pp) ISG15	FALSE	pp	STAT1 (pp) ISG15	0.784		0.6	0.07			0.985	0.84
pp	STAT1 (pp) IFIT2	FALSE	pp	STAT1 (pp) IFIT2	0.609		0.9				0.986	0.681
pp	STAT1 (pp) RSAD2	FALSE	pp	STAT1 (pp) RSAD2	0.675		0.9				0.989	0.69
pp	STAT1 (pp) OAS1	FALSE	pp	STAT1 (pp) OAS1	0.681		0.9				0.989	0.69
pp	STAT1 (pp) IFI35	FALSE	pp	STAT1 (pp) IFI35	0.797		0.9				0.989	0.52
pp	STAT1 (pp) IFIT3	FALSE	pp	STAT1 (pp) IFIT3	0.802		0.9				0.992	0.663
pp	STAT1 (pp) IRF7	FALSE	pp	STAT1 (pp) IRF7	0.653		0.9				0.995	0.867
pp	XAF1 (pp) IRF6	FALSE	pp	XAF1 (pp) IRF6			0.9				0.9
pp	XAF1 (pp) HLA-C	FALSE	pp	XAF1 (pp) HLA-C			0.9				0.9	0.043
pp	XAF1 (pp) IFI44	FALSE	pp	XAF1 (pp) IFI44	0.804						0.901	0.517
pp	XAF1 (pp) HLA-G	FALSE	pp	XAF1 (pp) HLA-G			0.9				0.901	0.059
pp	XAF1 (pp) HLA-E	FALSE	pp	XAF1 (pp) HLA-E	0.076		0.9				0.903	0.043
pp	XAF1 (pp) IFI44L	FALSE	pp	XAF1 (pp) IFI44L	0.827						0.911	0.51
pp	XAF1 (pp) ADAR	FALSE	pp	XAF1 (pp) ADAR	0.1		0.9				0.916	0.142
pp	XAF1 (pp) IFITM3	FALSE	pp	XAF1 (pp) IFITM3	0.149		0.9				0.931	0.26
pp	XAF1 (pp) GBP2	FALSE	pp	XAF1 (pp) GBP2	0.187		0.9				0.94	0.327
pp	XAF1 (pp) IFITM1	FALSE	pp	XAF1 (pp) IFITM1	0.326		0.9				0.95	0.331
pp	XAF1 (pp) IFIT5	FALSE	pp	XAF1 (pp) IFIT5	0.353		0.9				0.95	0.298
pp	XAF1 (pp) IFI27	FALSE	pp	XAF1 (pp) IFI27	0.244		0.9				0.958	0.493
pp	XAF1 (pp) IFI35	FALSE	pp	XAF1 (pp) IFI35	0.681		0.9				0.979	0.421
pp	XAF1 (pp) IRF7	FALSE	pp	XAF1 (pp) IRF7	0.669		0.9				0.979	0.417
pp	XAF1 (pp) IFIT2	FALSE	pp	XAF1 (pp) IFIT2	0.656		0.9				0.98	0.476
pp	XAF1 (pp) OAS1	FALSE	pp	XAF1 (pp) OAS1	0.733		0.9				0.984	0.469
pp	XAF1 (pp) ISG15	FALSE	pp	XAF1 (pp) ISG15	0.775		0.9				0.986	0.469
pp	XAF1 (pp) IFIT1	FALSE	pp	XAF1 (pp) IFIT1	0.769		0.9				0.987	0.521
pp	XAF1 (pp) IFIT3	FALSE	pp	XAF1 (pp) IFIT3	0.799		0.9				0.988	0.464
pp	XAF1 (pp) MX1	FALSE	pp	XAF1 (pp) MX1	0.795		0.9				0.989	0.517
pp	XAF1 (pp) RSAD2	FALSE	pp	XAF1 (pp) RSAD2	0.801		0.9				0.989	0.517
pp	NEK2 (pp) HJURP	FALSE	pp	NEK2 (pp) HJURP	0.913						0.928	0.21
pp	NEK2 (pp) CEP55	FALSE	pp	NEK2 (pp) CEP55	0.872						0.93	0.483
pp	NEK2 (pp) KIF2C	FALSE	pp	NEK2 (pp) KIF2C	0.895			0.058			0.948	0.519
pp	NEK2 (pp) KIF20A	FALSE	pp	NEK2 (pp) KIF20A	0.924			0.058			0.959	0.478
pp	NEK2 (pp) TOP2A	FALSE	pp	NEK2 (pp) TOP2A	0.92						0.959	0.517
pp	NEK2 (pp) CDC20	FALSE	pp	NEK2 (pp) CDC20	0.947		0.6	0.675			0.999	0.878
pp	IRF6 (pp) GBP2	FALSE	pp	IRF6 (pp) GBP2			0.9				0.9
pp	IRF6 (pp) HLA-E	FALSE	pp	IRF6 (pp) HLA-E			0.9				0.9	0.047
pp	IRF6 (pp) HLA-C	FALSE	pp	IRF6 (pp) HLA-C			0.9				0.9	0.047
pp	IRF6 (pp) HLA-G	FALSE	pp	IRF6 (pp) HLA-G			0.9				0.9	0.047
pp	IRF6 (pp) ADAR	FALSE	pp	IRF6 (pp) ADAR			0.9				0.902	0.066
pp	IRF6 (pp) IFI27	FALSE	pp	IRF6 (pp) IFI27			0.9				0.903	0.072
pp	IRF6 (pp) OAS1	FALSE	pp	IRF6 (pp) OAS1			0.9				0.903	0.073
pp	IRF6 (pp) JUN	FALSE	pp	IRF6 (pp) JUN			0.9				0.908	0.123
pp	IRF6 (pp) IFIT3	FALSE	pp	IRF6 (pp) IFIT3			0.9				0.909	0.135
pp	IRF6 (pp) IFITM1	FALSE	pp	IRF6 (pp) IFITM1			0.9				0.91	0.143
pp	IRF6 (pp) IFITM3	FALSE	pp	IRF6 (pp) IFITM3			0.9				0.91	0.14
pp	IRF6 (pp) IFIT2	FALSE	pp	IRF6 (pp) IFIT2			0.9				0.912	0.164
pp	IRF6 (pp) RSAD2	FALSE	pp	IRF6 (pp) RSAD2			0.9				0.913	0.173
pp	IRF6 (pp) IFIT5	FALSE	pp	IRF6 (pp) IFIT5			0.9				0.914	0.177
pp	IRF6 (pp) IFI35	FALSE	pp	IRF6 (pp) IFI35			0.9				0.916	0.203
pp	IRF6 (pp) IRF7	FALSE	pp	IRF6 (pp) IRF7	0.062		0.9				0.916	0.18
pp	IRF6 (pp) IFIT1	FALSE	pp	IRF6 (pp) IFIT1			0.9				0.918	0.221
pp	IRF6 (pp) ISG15	FALSE	pp	IRF6 (pp) ISG15			0.9	0.07			0.92	0.216
pp	IRF6 (pp) MX1	FALSE	pp	IRF6 (pp) MX1			0.9				0.931	0.343
pp	ADAR (pp) HLA-G	FALSE	pp	ADAR (pp) HLA-G			0.9				0.9
pp	ADAR (pp) HLA-C	FALSE	pp	ADAR (pp) HLA-C			0.9				0.902	0.067
pp	ADAR (pp) HLA-E	FALSE	pp	ADAR (pp) HLA-E			0.9				0.904	0.081
pp	ADAR (pp) GBP2	FALSE	pp	ADAR (pp) GBP2	0.063		0.9				0.91	0.125
pp	ADAR (pp) IFI35	FALSE	pp	ADAR (pp) IFI35	0.185		0.9				0.927	0.18
pp	ADAR (pp) IFI27	FALSE	pp	ADAR (pp) IFI27	0.062		0.9				0.932	0.335
pp	ADAR (pp) IFITM3	FALSE	pp	ADAR (pp) IFITM3	0.1		0.9				0.939	0.384
pp	ADAR (pp) IFIT2	FALSE	pp	ADAR (pp) IFIT2	0.151		0.9	0.124			0.94	0.294
pp	ADAR (pp) IFITM1	FALSE	pp	ADAR (pp) IFITM1	0.117		0.9				0.944	0.426
pp	ADAR (pp) IFIT5	FALSE	pp	ADAR (pp) IFIT5	0.136		0.9	0.342			0.952	0.266
pp	ADAR (pp) OAS1	FALSE	pp	ADAR (pp) OAS1	0.136		0.9				0.953	0.503
pp	ADAR (pp) RSAD2	FALSE	pp	ADAR (pp) RSAD2	0.148		0.9				0.953	0.502
pp	ADAR (pp) ISG15	FALSE	pp	ADAR (pp) ISG15	0.199		0.9				0.957	0.509
pp	ADAR (pp) MX1	FALSE	pp	ADAR (pp) MX1	0.24		0.9				0.96	0.518
pp	ADAR (pp) IRF7	FALSE	pp	ADAR (pp) IRF7	0.3		0.9				0.962	0.504
pp	ADAR (pp) IFIT3	FALSE	pp	ADAR (pp) IFIT3	0.249		0.9	0.394			0.966	0.342
pp	ADAR (pp) IFIT1	FALSE	pp	ADAR (pp) IFIT1	0.164		0.9	0.361			0.968	0.478
pp	GBP2 (pp) HLA-G	FALSE	pp	GBP2 (pp) HLA-G	0.06		0.9				0.906	0.081
pp	GBP2 (pp) HLA-C	FALSE	pp	GBP2 (pp) HLA-C	0.14		0.9				0.91	0.046
pp	GBP2 (pp) HLA-E	FALSE	pp	GBP2 (pp) HLA-E	0.213		0.9				0.921	0.088
pp	GBP2 (pp) IFI27	FALSE	pp	GBP2 (pp) IFI27	0.101		0.9				0.933	0.323
pp	GBP2 (pp) IFIT5	FALSE	pp	GBP2 (pp) IFIT5	0.116		0.9				0.935	0.325
pp	GBP2 (pp) IFITM1	FALSE	pp	GBP2 (pp) IFITM1	0.138		0.9				0.943	0.392
pp	GBP2 (pp) IFITM3	FALSE	pp	GBP2 (pp) IFITM3	0.101		0.9				0.946	0.456
pp	GBP2 (pp) OAS1	FALSE	pp	GBP2 (pp) OAS1	0.155		0.9				0.951	0.468
pp	GBP2 (pp) IFI35	FALSE	pp	GBP2 (pp) IFI35	0.175		0.9				0.951	0.459
pp	GBP2 (pp) RSAD2	FALSE	pp	GBP2 (pp) RSAD2	0.123		0.9				0.953	0.515
pp	GBP2 (pp) ISG15	FALSE	pp	GBP2 (pp) ISG15	0.118		0.9				0.953	0.518
pp	GBP2 (pp) IFIT3	FALSE	pp	GBP2 (pp) IFIT3	0.217		0.9				0.959	0.53
pp	GBP2 (pp) IFIT1	FALSE	pp	GBP2 (pp) IFIT1	0.141		0.9				0.96	0.577
pp	GBP2 (pp) MX1	FALSE	pp	GBP2 (pp) MX1	0.248		0.9				0.961	0.528
pp	GBP2 (pp) IRF7	FALSE	pp	GBP2 (pp) IRF7	0.217		0.9	0.144			0.963	0.517
pp	GBP2 (pp) IFIT2	FALSE	pp	GBP2 (pp) IFIT2	0.249		0.9				0.964	0.568
pp	GBP1 (pp) IFIT3	FALSE	pp	GBP1 (pp) IFIT3	0.777						0.907	0.601
pp	GBP1 (pp) IFI44	FALSE	pp	GBP1 (pp) IFI44	0.778						0.911	0.616
pp	IFI44 (pp) DDX60	FALSE	pp	IFI44 (pp) DDX60	0.79						0.912	0.601
pp	IFI44 (pp) IFIT2	FALSE	pp	IFI44 (pp) IFIT2	0.787						0.935	0.71
pp	IFI44 (pp) RSAD2	FALSE	pp	IFI44 (pp) RSAD2	0.814						0.943	0.71
pp	IFI44 (pp) OAS1	FALSE	pp	IFI44 (pp) OAS1	0.814						0.943	0.71
pp	IFI44 (pp) IFIT3	FALSE	pp	IFI44 (pp) IFIT3	0.822						0.951	0.74
pp	IFI44 (pp) MX1	FALSE	pp	IFI44 (pp) MX1	0.825						0.952	0.739
pp	IFI44 (pp) ISG15	FALSE	pp	IFI44 (pp) ISG15	0.848						0.953	0.708
pp	IFI44 (pp) IFIT1	FALSE	pp	IFI44 (pp) IFIT1	0.84						0.968	0.809
pp	IFI44L (pp) IRF7	FALSE	pp	IFI44L (pp) IRF7	0.764						0.9	0.594
pp	IFI44L (pp) DDX60	FALSE	pp	IFI44L (pp) DDX60	0.795						0.904	0.556
pp	IFI44L (pp) IFIT2	FALSE	pp	IFI44L (pp) IFIT2	0.773						0.92	0.663
pp	IFI44L (pp) ISG15	FALSE	pp	IFI44L (pp) ISG15	0.808						0.937	0.687
pp	IFI44L (pp) OAS1	FALSE	pp	IFI44L (pp) OAS1	0.797						0.937	0.705
pp	IFI44L (pp) IFIT3	FALSE	pp	IFI44L (pp) IFIT3	0.836						0.951	0.716
pp	IFI44L (pp) MX1	FALSE	pp	IFI44L (pp) MX1	0.834						0.952	0.726
pp	IFI44L (pp) RSAD2	FALSE	pp	IFI44L (pp) RSAD2	0.84						0.956	0.742
pp	IFI44L (pp) IFIT1	FALSE	pp	IFI44L (pp) IFIT1	0.841						0.962	0.773
pp	JUN (pp) IRF7	FALSE	pp	JUN (pp) IRF7	0.062		0.9				0.971	0.724
pp	CEP55 (pp) PTTG1	FALSE	pp	CEP55 (pp) PTTG1	0.832						0.915	0.519
pp	CEP55 (pp) KIF2C	FALSE	pp	CEP55 (pp) KIF2C	0.907			0.056			0.952	0.504
pp	CEP55 (pp) CDC20	FALSE	pp	CEP55 (pp) CDC20	0.899						0.953	0.561
pp	CEP55 (pp) KIF20A	FALSE	pp	CEP55 (pp) KIF20A	0.914			0.059			0.966	0.618
pp	CEP55 (pp) TOP2A	FALSE	pp	CEP55 (pp) TOP2A	0.937						0.969	0.529
pp	ORC1 (pp) PSMB9	FALSE	pp	ORC1 (pp) PSMB9	0.068		0.9				0.902
pp	ORC1 (pp) PSME1	FALSE	pp	ORC1 (pp) PSME1	0.062		0.9				0.906	0.081
pp	ORC1 (pp) CHEK1	FALSE	pp	ORC1 (pp) CHEK1	0.609		0.65	0.786			0.98	0.425
pp	IFIT5 (pp) HLA-E	FALSE	pp	IFIT5 (pp) HLA-E			0.9				0.9
pp	IFIT5 (pp) HLA-G	FALSE	pp	IFIT5 (pp) HLA-G			0.9				0.903	0.073
pp	IFIT5 (pp) HLA-C	FALSE	pp	IFIT5 (pp) HLA-C			0.9				0.904	0.081
pp	IFIT5 (pp) IFITM3	FALSE	pp	IFIT5 (pp) IFITM3	0.063		0.9				0.947	0.488
pp	IFIT5 (pp) IFI27	FALSE	pp	IFIT5 (pp) IFI27	0.122		0.9				0.958	0.561
pp	IFIT5 (pp) IFITM1	FALSE	pp	IFIT5 (pp) IFITM1	0.121		0.9				0.959	0.577
pp	IFIT5 (pp) IRF7	FALSE	pp	IFIT5 (pp) IRF7	0.285		0.9				0.968	0.592
pp	IFIT5 (pp) IFI35	FALSE	pp	IFIT5 (pp) IFI35	0.232		0.9				0.968	0.619
pp	IFIT5 (pp) IFIT2	FALSE	pp	IFIT5 (pp) IFIT2	0.665		0.9	0.141			0.97	0.098
pp	IFIT5 (pp) OAS1	FALSE	pp	IFIT5 (pp) OAS1	0.346		0.9				0.971	0.601
pp	IFIT5 (pp) ISG15	FALSE	pp	IFIT5 (pp) ISG15	0.401		0.9	0.16			0.976	0.587
pp	IFIT5 (pp) IFIT1	FALSE	pp	IFIT5 (pp) IFIT1	0.798		0.9				0.979	0.073
pp	IFIT5 (pp) IFIT3	FALSE	pp	IFIT5 (pp) IFIT3	0.793		0.9				0.979	0.11
pp	IFIT5 (pp) MX1	FALSE	pp	IFIT5 (pp) MX1	0.653		0.9				0.986	0.65
pp	IFIT5 (pp) RSAD2	FALSE	pp	IFIT5 (pp) RSAD2	0.761		0.9	0.154			0.992	0.677
pp	IFIT1 (pp) HLA-E	FALSE	pp	IFIT1 (pp) HLA-E			0.9				0.9	0.05
pp	IFIT1 (pp) HLA-C	FALSE	pp	IFIT1 (pp) HLA-C			0.9				0.909	0.128
pp	IFIT1 (pp) HLA-G	FALSE	pp	IFIT1 (pp) HLA-G			0.9				0.909	0.134
pp	IFIT1 (pp) DDX60	FALSE	pp	IFIT1 (pp) DDX60	0.823					0.06	0.926	0.596
pp	IFIT1 (pp) IFITM3	FALSE	pp	IFIT1 (pp) IFITM3	0.163		0.9				0.97	0.675
pp	IFIT1 (pp) IFI27	FALSE	pp	IFIT1 (pp) IFI27	0.23		0.9				0.976	0.715
pp	IFIT1 (pp) DDX58	FALSE	pp	IFIT1 (pp) DDX58	0.868		0.3				0.979	0.797
pp	IFIT1 (pp) IFITM1	FALSE	pp	IFIT1 (pp) IFITM1	0.331		0.9				0.98	0.728
pp	IFIT1 (pp) IFI35	FALSE	pp	IFIT1 (pp) IFI35	0.682		0.9				0.989	0.695
pp	IFIT1 (pp) IRF7	FALSE	pp	IFIT1 (pp) IRF7	0.705		0.9				0.993	0.795
pp	IFIT1 (pp) ISG15	FALSE	pp	IFIT1 (pp) ISG15	0.875		0.6	0.16			0.994	0.884
pp	IFIT1 (pp) IFIT2	FALSE	pp	IFIT1 (pp) IFIT2	0.85		0.9	0.661			0.994	0.121
pp	IFIT1 (pp) MX1	FALSE	pp	IFIT1 (pp) MX1	0.914		0.5				0.994	0.884
pp	IFIT1 (pp) OAS1	FALSE	pp	IFIT1 (pp) OAS1	0.801		0.9				0.995	0.802
pp	IFIT1 (pp) RSAD2	FALSE	pp	IFIT1 (pp) RSAD2	0.886		0.9	0.154			0.998	0.833
pp	IFIT1 (pp) IFIT3	FALSE	pp	IFIT1 (pp) IFIT3	0.999		0.9	0.974			0.999	0.135
pp	IFIT3 (pp) HLA-G	FALSE	pp	IFIT3 (pp) HLA-G			0.9				0.908	0.119
pp	IFIT3 (pp) HLA-E	FALSE	pp	IFIT3 (pp) HLA-E	0.098		0.9				0.909	0.074
pp	IFIT3 (pp) HLA-C	FALSE	pp	IFIT3 (pp) HLA-C	0.069		0.9				0.912	0.138
pp	IFIT3 (pp) DDX60	FALSE	pp	IFIT3 (pp) DDX60	0.828					0.06	0.915	0.519
pp	IFIT3 (pp) DDX58	FALSE	pp	IFIT3 (pp) DDX58	0.816			0.27			0.945	0.631
pp	IFIT3 (pp) IFI27	FALSE	pp	IFIT3 (pp) IFI27	0.225		0.9				0.966	0.608
pp	IFIT3 (pp) IFITM3	FALSE	pp	IFIT3 (pp) IFITM3	0.235		0.9				0.968	0.626
pp	IFIT3 (pp) IFITM1	FALSE	pp	IFIT3 (pp) IFITM1	0.342		0.9				0.977	0.684
pp	IFIT3 (pp) IFI35	FALSE	pp	IFIT3 (pp) IFI35	0.792		0.9				0.992	0.683
pp	IFIT3 (pp) OAS1	FALSE	pp	IFIT3 (pp) OAS1	0.798		0.9				0.993	0.71
pp	IFIT3 (pp) IRF7	FALSE	pp	IFIT3 (pp) IRF7	0.855		0.9				0.995	0.683
pp	IFIT3 (pp) MX1	FALSE	pp	IFIT3 (pp) MX1	0.838		0.9				0.995	0.763
pp	IFIT3 (pp) ISG15	FALSE	pp	IFIT3 (pp) ISG15	0.841		0.9	0.16			0.996	0.793
pp	IFIT3 (pp) RSAD2	FALSE	pp	IFIT3 (pp) RSAD2	0.824		0.9	0.398			0.996	0.716
pp	IFIT3 (pp) IFIT2	FALSE	pp	IFIT3 (pp) IFIT2	0.864		0.9	0.875			0.998	0.091
pp	IFIT2 (pp) HLA-G	FALSE	pp	IFIT2 (pp) HLA-G	0.049		0.9				0.902	0.06
pp	IFIT2 (pp) HLA-E	FALSE	pp	IFIT2 (pp) HLA-E	0.085		0.9				0.904
pp	IFIT2 (pp) HLA-C	FALSE	pp	IFIT2 (pp) HLA-C	0.084		0.9				0.907	0.075
pp	IFIT2 (pp) DDX58	FALSE	pp	IFIT2 (pp) DDX58	0.752						0.929	0.726
pp	IFIT2 (pp) IFI27	FALSE	pp	IFIT2 (pp) IFI27	0.114		0.9				0.961	0.602
pp	IFIT2 (pp) IFITM3	FALSE	pp	IFIT2 (pp) IFITM3	0.117		0.9				0.965	0.636
pp	IFIT2 (pp) IFITM1	FALSE	pp	IFIT2 (pp) IFITM1	0.214		0.9				0.968	0.637
pp	IFIT2 (pp) IFI35	FALSE	pp	IFIT2 (pp) IFI35	0.338		0.9				0.971	0.603
pp	IFIT2 (pp) IRF7	FALSE	pp	IFIT2 (pp) IRF7	0.455		0.9				0.981	0.693
pp	IFIT2 (pp) OAS1	FALSE	pp	IFIT2 (pp) OAS1	0.665		0.9				0.989	0.7
pp	IFIT2 (pp) MX1	FALSE	pp	IFIT2 (pp) MX1	0.752		0.9				0.993	0.773
pp	IFIT2 (pp) RSAD2	FALSE	pp	IFIT2 (pp) RSAD2	0.813		0.9	0.154			0.995	0.727
pp	IFIT2 (pp) ISG15	FALSE	pp	IFIT2 (pp) ISG15	0.782		0.9	0.16			0.995	0.794
pp	KIF2C (pp) GTSE1	FALSE	pp	KIF2C (pp) GTSE1	0.807						0.924	0.624
pp	KIF2C (pp) HJURP	FALSE	pp	KIF2C (pp) HJURP	0.89						0.926	0.358
pp	KIF2C (pp) PTTG1	FALSE	pp	KIF2C (pp) PTTG1	0.871						0.929	0.475
pp	KIF2C (pp) KIF18B	FALSE	pp	KIF2C (pp) KIF18B	0.827		0.5	0.204			0.949	0.35
pp	KIF2C (pp) KIFC1	FALSE	pp	KIF2C (pp) KIFC1	0.909		0.5				0.967	0.337
pp	KIF2C (pp) KIF20A	FALSE	pp	KIF2C (pp) KIF20A	0.916		0.5				0.968	0.303
pp	KIF2C (pp) TOP2A	FALSE	pp	KIF2C (pp) TOP2A	0.942						0.968	0.478
pp	KIF2C (pp) CDC20	FALSE	pp	KIF2C (pp) CDC20	0.958			0.102			0.984	0.623
pp	CDC20 (pp) KIF18B	FALSE	pp	CDC20 (pp) KIF18B	0.895			0.102			0.915	0.174
pp	CDC20 (pp) UHRF1	FALSE	pp	CDC20 (pp) UHRF1	0.894						0.916	0.242
pp	CDC20 (pp) HJURP	FALSE	pp	CDC20 (pp) HJURP	0.892						0.928	0.369
pp	CDC20 (pp) GTSE1	FALSE	pp	CDC20 (pp) GTSE1	0.881						0.931	0.448
pp	CDC20 (pp) CHEK1	FALSE	pp	CDC20 (pp) CHEK1	0.808			0.221			0.947	0.677
pp	CDC20 (pp) CCNF	FALSE	pp	CDC20 (pp) CCNF	0.854			0.372			0.958	0.581
pp	CDC20 (pp) KIFC1	FALSE	pp	CDC20 (pp) KIFC1	0.919			0.102			0.958	0.476
pp	CDC20 (pp) KIF20A	FALSE	pp	CDC20 (pp) KIF20A	0.956			0.102			0.981	0.576
pp	CDC20 (pp) TOP2A	FALSE	pp	CDC20 (pp) TOP2A	0.965						0.987	0.663
pp	CDC20 (pp) PTTG1	FALSE	pp	CDC20 (pp) PTTG1	0.931		0.6	0.914			0.999	0.957
pp	PSMB9 (pp) TP73	FALSE	pp	PSMB9 (pp) TP73			0.9				0.906	0.107
pp	PSMB9 (pp) PSME1	FALSE	pp	PSMB9 (pp) PSME1	0.142		0.8	0.854			0.992	0.746
pp	HLA-C (pp) IFI27	FALSE	pp	HLA-C (pp) IFI27			0.9				0.905	0.096
pp	HLA-C (pp) RSAD2	FALSE	pp	HLA-C (pp) RSAD2	0.062		0.9				0.907	0.09
pp	HLA-C (pp) IFI35	FALSE	pp	HLA-C (pp) IFI35	0.084		0.9				0.912	0.118
pp	HLA-C (pp) IFITM3	FALSE	pp	HLA-C (pp) IFITM3	0.078		0.9				0.913	0.134
pp	HLA-C (pp) IFITM1	FALSE	pp	HLA-C (pp) IFITM1	0.098		0.9				0.913	0.123
pp	HLA-C (pp) ISG15	FALSE	pp	HLA-C (pp) ISG15	0.098		0.9				0.918	0.166
pp	HLA-C (pp) OAS1	FALSE	pp	HLA-C (pp) OAS1	0.095		0.9				0.92	0.189
pp	HLA-C (pp) MX1	FALSE	pp	HLA-C (pp) MX1	0.085		0.9				0.921	0.211
pp	HLA-C (pp) IRF7	FALSE	pp	HLA-C (pp) IRF7	0.16		0.9				0.926	0.2
pp	HLA-C (pp) HLA-E	FALSE	pp	HLA-C (pp) HLA-E	0.335		0.9	0.683			0.977	0.061
pp	HLA-E (pp) IFITM3	FALSE	pp	HLA-E (pp) IFITM3	0.071		0.9				0.903
pp	HLA-E (pp) IFI27	FALSE	pp	HLA-E (pp) IFI27	0.069		0.9				0.904	0.057
pp	HLA-E (pp) RSAD2	FALSE	pp	HLA-E (pp) RSAD2	0.096		0.9				0.905
pp	HLA-E (pp) ISG15	FALSE	pp	HLA-E (pp) ISG15	0.076		0.9				0.906	0.074
pp	HLA-E (pp) IFITM1	FALSE	pp	HLA-E (pp) IFITM1	0.088		0.9				0.908	0.081
pp	HLA-E (pp) OAS1	FALSE	pp	HLA-E (pp) OAS1	0.117		0.9				0.909	0.06
pp	HLA-E (pp) MX1	FALSE	pp	HLA-E (pp) MX1	0.107		0.9				0.909	0.072
pp	HLA-E (pp) IFI35	FALSE	pp	HLA-E (pp) IFI35	0.103		0.9				0.912	0.107
pp	HLA-E (pp) IRF7	FALSE	pp	HLA-E (pp) IRF7	0.145		0.9				0.922	0.161
pp	TP73 (pp) PSME1	FALSE	pp	TP73 (pp) PSME1	0.049		0.9				0.9
pp	TP73 (pp) CHEK1	FALSE	pp	TP73 (pp) CHEK1	0.062		0.9				0.937	0.383
pp	ISG15 (pp) HLA-G	FALSE	pp	ISG15 (pp) HLA-G			0.9				0.906	0.107
pp	ISG15 (pp) IFITM3	FALSE	pp	ISG15 (pp) IFITM3	0.387		0.9				0.978	0.677
pp	ISG15 (pp) IFITM1	FALSE	pp	ISG15 (pp) IFITM1	0.686		0.9				0.989	0.688
pp	ISG15 (pp) IFI35	FALSE	pp	ISG15 (pp) IFI35	0.79		0.9				0.991	0.608
pp	ISG15 (pp) DDX58	FALSE	pp	ISG15 (pp) DDX58	0.792		0.8	0.27			0.993	0.813
pp	ISG15 (pp) IFI27	FALSE	pp	ISG15 (pp) IFI27	0.813		0.9				0.994	0.71
pp	ISG15 (pp) MX1	FALSE	pp	ISG15 (pp) MX1	0.882		0.6	0.149			0.994	0.881
pp	ISG15 (pp) IRF7	FALSE	pp	ISG15 (pp) IRF7	0.788		0.9				0.996	0.844
pp	ISG15 (pp) OAS1	FALSE	pp	ISG15 (pp) OAS1	0.891		0.9				0.997	0.804
pp	ISG15 (pp) RSAD2	FALSE	pp	ISG15 (pp) RSAD2	0.825		0.9				0.997	0.883
pp	DDX58 (pp) OAS1	FALSE	pp	DDX58 (pp) OAS1	0.784						0.929	0.686
pp	DDX58 (pp) RSAD2	FALSE	pp	DDX58 (pp) RSAD2	0.842						0.957	0.742
pp	DDX58 (pp) MX1	FALSE	pp	DDX58 (pp) MX1	0.784		0.5				0.972	0.77
pp	DDX58 (pp) IRF7	FALSE	pp	DDX58 (pp) IRF7	0.644		0.6				0.984	0.899
pp	DDX58 (pp) DDX60	FALSE	pp	DDX58 (pp) DDX60	0.769			0.182			0.992	0.964
pp	RSAD2 (pp) HLA-G	FALSE	pp	RSAD2 (pp) HLA-G	0.062		0.9				0.905	0.074
pp	RSAD2 (pp) DDX60	FALSE	pp	RSAD2 (pp) DDX60	0.811						0.92	0.594
pp	RSAD2 (pp) IFITM1	FALSE	pp	RSAD2 (pp) IFITM1	0.218		0.9				0.972	0.68
pp	RSAD2 (pp) IFITM3	FALSE	pp	RSAD2 (pp) IFITM3	0.164		0.9				0.974	0.723
pp	RSAD2 (pp) IFI35	FALSE	pp	RSAD2 (pp) IFI35	0.578		0.9				0.977	0.513
pp	RSAD2 (pp) IFI27	FALSE	pp	RSAD2 (pp) IFI27	0.511		0.9				0.984	0.706
pp	RSAD2 (pp) OAS1	FALSE	pp	RSAD2 (pp) OAS1	0.796		0.9				0.993	0.71
pp	RSAD2 (pp) IRF7	FALSE	pp	RSAD2 (pp) IRF7	0.789		0.9	0.182			0.996	0.836
pp	RSAD2 (pp) MX1	FALSE	pp	RSAD2 (pp) MX1	0.871		0.9				0.997	0.832
pp	PTTG1 (pp) TOP2A	FALSE	pp	PTTG1 (pp) TOP2A	0.853						0.926	0.519
pp	PTTG1 (pp) KIF20A	FALSE	pp	PTTG1 (pp) KIF20A	0.917						0.951	0.437
pp	KIF20A (pp) KIF18B	FALSE	pp	KIF20A (pp) KIF18B	0.831		0.5				0.933	0.276
pp	KIF20A (pp) HJURP	FALSE	pp	KIF20A (pp) HJURP	0.917						0.939	0.299
pp	KIF20A (pp) KIFC1	FALSE	pp	KIF20A (pp) KIFC1	0.81		0.5	0.243			0.945	0.332
pp	KIF20A (pp) TOP2A	FALSE	pp	KIF20A (pp) TOP2A	0.973			0.27			0.99	0.541
pp	IRF7 (pp) HLA-G	FALSE	pp	IRF7 (pp) HLA-G	0.086		0.9				0.919	0.188
pp	IRF7 (pp) IFITM3	FALSE	pp	IRF7 (pp) IFITM3	0.159		0.9				0.967	0.643
pp	IRF7 (pp) IFI27	FALSE	pp	IRF7 (pp) IFI27	0.258		0.9				0.967	0.601
pp	IRF7 (pp) IFITM1	FALSE	pp	IRF7 (pp) IFITM1	0.332		0.9				0.974	0.643
pp	IRF7 (pp) IFI35	FALSE	pp	IRF7 (pp) IFI35	0.709		0.9	0.084			0.988	0.625
pp	IRF7 (pp) OAS1	FALSE	pp	IRF7 (pp) OAS1	0.689		0.9				0.99	0.71
pp	IRF7 (pp) MX1	FALSE	pp	IRF7 (pp) MX1	0.815		0.9				0.996	0.825
pp	MX1 (pp) HLA-G	FALSE	pp	MX1 (pp) HLA-G	0.062		0.9				0.905	0.07
pp	MX1 (pp) IFITM3	FALSE	pp	MX1 (pp) IFITM3	0.299		0.9				0.978	0.717
pp	MX1 (pp) IFI27	FALSE	pp	MX1 (pp) IFI27	0.658		0.9				0.988	0.687
pp	MX1 (pp) IFI35	FALSE	pp	MX1 (pp) IFI35	0.775		0.9				0.99	0.602
pp	MX1 (pp) IFITM1	FALSE	pp	MX1 (pp) IFITM1	0.746		0.9				0.992	0.733
pp	MX1 (pp) OAS1	FALSE	pp	MX1 (pp) OAS1	0.879		0.9				0.998	0.857
pp	IFITM3 (pp) HLA-G	FALSE	pp	IFITM3 (pp) HLA-G			0.9				0.905	0.09
pp	IFITM3 (pp) IFI27	FALSE	pp	IFITM3 (pp) IFI27	0.132		0.9				0.958	0.557
pp	IFITM3 (pp) OAS1	FALSE	pp	IFITM3 (pp) OAS1	0.152		0.9				0.964	0.612
pp	IFITM3 (pp) IFI35	FALSE	pp	IFITM3 (pp) IFI35	0.338		0.9				0.969	0.571
pp	IFITM3 (pp) IFITM1	FALSE	pp	IFITM3 (pp) IFITM1	0.741		0.9				0.973	0.068
pp	IFITM1 (pp) HLA-G	FALSE	pp	IFITM1 (pp) HLA-G			0.9				0.908	0.122
pp	IFITM1 (pp) IFI27	FALSE	pp	IFITM1 (pp) IFI27	0.135		0.9				0.968	0.663
pp	IFITM1 (pp) OAS1	FALSE	pp	IFITM1 (pp) OAS1	0.32		0.9				0.975	0.662
pp	IFITM1 (pp) IFI35	FALSE	pp	IFITM1 (pp) IFI35	0.563		0.9				0.984	0.672
pp	OAS1 (pp) HLA-G	FALSE	pp	OAS1 (pp) HLA-G	0.061		0.9				0.906	0.087
pp	OAS1 (pp) IFI27	FALSE	pp	OAS1 (pp) IFI27	0.333		0.9				0.978	0.703
pp	OAS1 (pp) IFI35	FALSE	pp	OAS1 (pp) IFI35	0.754		0.9				0.99	0.651
pp	CHEK1 (pp) TOP2A	FALSE	pp	CHEK1 (pp) TOP2A	0.803			0.205			0.945	0.678
pp	KIFC1 (pp) TOP2A	FALSE	pp	KIFC1 (pp) TOP2A	0.868						0.906	0.32
pp	KIFC1 (pp) KIF18B	FALSE	pp	KIFC1 (pp) KIF18B	0.818		0.5	0.345			0.951	0.275
pp	IFI35 (pp) HLA-G	FALSE	pp	IFI35 (pp) HLA-G	0.049		0.9				0.912	0.151
pp	IFI35 (pp) IFI27	FALSE	pp	IFI35 (pp) IFI27	0.114		0.9				0.963	0.618
pp	TOP2A (pp) UHRF1	FALSE	pp	TOP2A (pp) UHRF1	0.762			0.345		0.047	0.906	0.443
pp	TOP2A (pp) E2F8	FALSE	pp	TOP2A (pp) E2F8	0.909						0.93	0.27
pp	TOP2A (pp) HJURP	FALSE	pp	TOP2A (pp) HJURP	0.902						0.936	0.376
pp	HLA-G (pp) IFI27	FALSE	pp	HLA-G (pp) IFI27			0.9				0.911	0.155
