# Supplementary material for: Immune-Related Protein Interaction Network in Severe COVID-19 Patients toward the Identification of Key Proteins and Drug Repurposing
Source: Biomolecules. 2022 May 11;12(5):690. doi: 10.3390/biom12050690 (PMC9138873; doi:10.3390/biom12050690)
Supplement: Supplementary file 1 [file biomolecules-12-00690-s001.zip › Supplementary Table S2.xlsx]

## Sheet: EnsemblID_DEGs
Table S2. The DEGs in the protein-protein interaction network from String with Ensembl protein IDs
string_protein_id	symbol
9606.ENSP00000017003	XYLT2
9606.ENSP00000053243	TNFRSF17
9606.ENSP00000182527	TRAM2
9606.ENSP00000203629	LAG3
9606.ENSP00000215794	USP18
9606.ENSP00000216341	GZMB
9606.ENSP00000216802	PSME2
9606.ENSP00000217026	MYBL2
9606.ENSP00000217159	SLCO4A1
9606.ENSP00000226279	CD38
9606.ENSP00000228820	PARP11
9606.ENSP00000228928	OAS3
9606.ENSP00000233057	EIF2AK2
9606.ENSP00000243346	NMI
9606.ENSP00000244519	BTN3A3
9606.ENSP00000249075	LIF
9606.ENSP00000252085	PCDHGA12
9606.ENSP00000253462	GINS2
9606.ENSP00000256722	CMPK2
9606.ENSP00000256925	CABLES1
9606.ENSP00000257570	OASL
9606.ENSP00000257934	ESPL1
9606.ENSP00000258494	ALDH1L2
9606.ENSP00000259030	RTP4
9606.ENSP00000261254	CCND2
9606.ENSP00000261597	NDC80
9606.ENSP00000262494	GNAO1
9606.ENSP00000262643	CCNE1
9606.ENSP00000262776	LGALS3BP
9606.ENSP00000263549	PARP12
9606.ENSP00000263642	IFIH1
9606.ENSP00000264346	HERC6
9606.ENSP00000264350	HERC5
9606.ENSP00000265056	MCM2
9606.ENSP00000265433	NBN
9606.ENSP00000265598	LAMP3
9606.ENSP00000268138	TICRR
9606.ENSP00000269499	ZCCHC2
9606.ENSP00000272252	GALM
9606.ENSP00000272371	OTOF
9606.ENSP00000274026	CCNA2
9606.ENSP00000275517	CDCA5
9606.ENSP00000275767	TMEM140
9606.ENSP00000278407	SERPING1
9606.ENSP00000279022	MYL9
9606.ENSP00000280155	ADRA2A
9606.ENSP00000284440	UCHL1
9606.ENSP00000287156	UBE2L6
9606.ENSP00000289361	BTN3A1
9606.ENSP00000291691	C21orf58
9606.ENSP00000294753	ZNF496
9606.ENSP00000295226	CCDC140
9606.ENSP00000295927	PTX3
9606.ENSP00000295934	HESX1
9606.ENSP00000296161	DTX3L
9606.ENSP00000296444	SHISA5
9606.ENSP00000297265	CHMP4C
9606.ENSP00000299977	SLFN5
9606.ENSP00000300403	TPX2
9606.ENSP00000301019	CDT1
9606.ENSP00000301633	BIRC5
9606.ENSP00000301634	TK1
9606.ENSP00000303706	CDC25A
9606.ENSP00000303920	MZB1
9606.ENSP00000306999	ESCO2
9606.ENSP00000310036	CD34
9606.ENSP00000310585	PCP2
9606.ENSP00000313950	AURKB
9606.ENSP00000315644	TYMS
9606.ENSP00000317272	MET
9606.ENSP00000318982	EPSTI1
9606.ENSP00000319531	GCSH
9606.ENSP00000322730	ITM2C
9606.ENSP00000323246	E2F7
9606.ENSP00000323300	SPAG5
9606.ENSP00000325674	EXOC3L1
9606.ENSP00000326247	SAMD9L
9606.ENSP00000328358	KRT79
9606.ENSP00000331268	ANKRD45
9606.ENSP00000332504	CCR10
9606.ENSP00000334974	C3orf70
9606.ENSP00000337060	NME1
9606.ENSP00000341141	SIGLEC1
9606.ENSP00000341843	ETV7
9606.ENSP00000342278	OAS2
9606.ENSP00000342307	FOXM1
9606.ENSP00000342513	IFI6
9606.ENSP00000344782	GFI1B
9606.ENSP00000344820	KCNK7
9606.ENSP00000347792	SYNJ2
9606.ENSP00000348751	BTN3A2
9606.ENSP00000353512	PARP9
9606.ENSP00000353770	RRM2
9606.ENSP00000354394	STAT1
9606.ENSP00000354822	XAF1
9606.ENSP00000354842	TOX
9606.ENSP00000355785	LEFTY2
9606.ENSP00000355966	NEK2
9606.ENSP00000356782	BLZF1
9606.ENSP00000357022	SLAMF7
9606.ENSP00000357112	AIM2
9606.ENSP00000357842	TUFT1
9606.ENSP00000358596	DUSP5
9606.ENSP00000359485	GBP6
9606.ENSP00000359504	GBP1
9606.ENSP00000359512	GBP3
9606.ENSP00000359783	IFI44
9606.ENSP00000359787	IFI44L
9606.ENSP00000360266	JUN
9606.ENSP00000360540	CEP55
9606.ENSP00000360623	ORC1
9606.ENSP00000360764	EGFL7
9606.ENSP00000360860	IFIT5
9606.ENSP00000360869	IFIT1
9606.ENSP00000360883	IFIT3
9606.ENSP00000360891	IFIT2
9606.ENSP00000361298	KIF2C
9606.ENSP00000361540	CDC20
9606.ENSP00000361784	ZNF684
9606.ENSP00000362014	DNM1
9606.ENSP00000362282	MOCS1
9606.ENSP00000363055	ZWINT
9606.ENSP00000363591	BAK1
9606.ENSP00000363993	PSMB9
9606.ENSP00000364579	GRTP1
9606.ENSP00000364858	CARD16
9606.ENSP00000364859	CARD17
9606.ENSP00000365693	MSRB2
9606.ENSP00000365773	PSAT1
9606.ENSP00000365944	FBXO6
9606.ENSP00000366156	SRM
9606.ENSP00000366179	DNAJC1
9606.ENSP00000366390	SPDYC
9606.ENSP00000367545	TP73
9606.ENSP00000367570	PHF11
9606.ENSP00000368699	ISG15
9606.ENSP00000369213	DDX58
9606.ENSP00000369292	SAMD9
9606.ENSP00000369299	TRIM22
9606.ENSP00000371471	RSAD2
9606.ENSP00000372155	PSME1
9606.ENSP00000375899	SP140
9606.ENSP00000376035	ZBTB32
9606.ENSP00000376110	ZNF493
9606.ENSP00000376952	EME1
9606.ENSP00000377344	DDX60
9606.ENSP00000377508	JUP
9606.ENSP00000377536	PTTG1
9606.ENSP00000378356	KIF20A
9606.ENSP00000379034	KLHDC7B
9606.ENSP00000380256	CCNF
9606.ENSP00000380697	IRF7
9606.ENSP00000381601	MX1
9606.ENSP00000382707	IFITM3
9606.ENSP00000384792	WDR62
9606.ENSP00000386187	IFITM1
9606.ENSP00000386280	APOL6
9606.ENSP00000388001	OAS1
9606.ENSP00000388648	CHEK1
9606.ENSP00000389241	DHRS9
9606.ENSP00000393963	KIFC1
9606.ENSP00000395590	IFI35
9606.ENSP00000397598	KY
9606.ENSP00000400646	PNPT1
9606.ENSP00000404247	ARL17B
9606.ENSP00000410257	SCN5A
9606.ENSP00000410452	STMN1
9606.ENSP00000410910	MUSTN1
9606.ENSP00000411532	TOP2A
9606.ENSP00000414109	HJURP
9606.ENSP00000415026	PRRT4
9606.ENSP00000415430	GTSE1
9606.ENSP00000418194	PARP14
9606.ENSP00000428572	LY6E
9606.ENSP00000432614	NDUFC2-KCTD14
9606.ENSP00000432799	MANF
9606.ENSP00000438483	KPNA2
9606.ENSP00000440504	KIAA1958
9606.ENSP00000463574	ACP6
9606.ENSP00000465992	KIF18B
9606.ENSP00000474204	CTAGE15
9606.ENSP00000477392	ZNF595
9606.ENSP00000478345	ZNF714
9606.ENSP00000479617	UHRF1
9606.ENSP00000481103	E2F8
9606.ENSP00000481848	KCNN3
9606.ENSP00000482515	SPATS2L
9606.ENSP00000483430	IFI27
9606.ENSP00000484415	NT5C3A
