# Supplementary material for: Immune-Related Protein Interaction Network in Severe COVID-19 Patients toward the Identification of Key Proteins and Drug Repurposing
Source: Biomolecules. 2022 May 11;12(5):690. doi: 10.3390/biom12050690 (PMC9138873; doi:10.3390/biom12050690)
Supplement: Supplementary file 1 [file biomolecules-12-00690-s001.zip › Supplementary Table S4.xlsx]

## Sheet: permute_stat
Table S4. diffusion scores of the original set and statistic data of each node in the whole PPI network
nodes	symbol	original_value	node_mean	node_sd	z_score
ENSP00000000233	ARF5	2.83643e-07	7.97022e-05	0.000479677	-0.165567
ENSP00000000412	M6PR	1.02673e-06	6.82472e-05	0.000473745	-0.141892
ENSP00000001008	FKBP4	2.402e-06	0.000116196	0.000577488	-0.19705
ENSP00000001146	CYP26B1	4.32946e-06	6.49516e-05	0.0003936	-0.15402
ENSP00000002125	NDUFAF7	3.23569e-06	6.55725e-05	0.000426393	-0.146196
ENSP00000002596	HS3ST1	8.04699e-06	5.24253e-05	0.000385842	-0.115017
ENSP00000002829	SEMA3F	1.61781e-06	7.94564e-05	0.000510603	-0.152444
ENSP00000003084	CFTR	0.000148116	0.000116139	0.000491526	0.065057
ENSP00000003100	CYP51A1	2.00785e-06	9.26909e-05	0.000494097	-0.183533
ENSP00000003302	USP28	4.45458e-06	6.33133e-05	0.00048884	-0.120405
ENSP00000005178	PDK4	1.39344e-05	5.9226e-05	0.000410391	-0.110362
ENSP00000005226	USH1C	1.47579e-06	7.71118e-05	0.00036393	-0.207831
ENSP00000005257	RALA	5.9168e-06	0.000113671	0.000551787	-0.195282
ENSP00000005260	BAIAP2L1	9.52783e-07	7.48759e-05	0.000527791	-0.140061
ENSP00000005284	CACNG3	3.54554e-06	0.000110777	0.000562285	-0.190707
ENSP00000005340	DVL2	6.72961e-06	0.000101118	0.000457858	-0.206152
ENSP00000005386	RPAP3	8.10375e-07	9.18381e-05	0.000516103	-0.176375
ENSP00000005587	SKAP2	8.41087e-07	6.00936e-05	0.000474657	-0.124832
ENSP00000006015	HOXA11	7.74009e-07	4.66205e-05	0.000428827	-0.106911
ENSP00000006053	CX3CL1	3.54261e-06	9.9515e-05	0.000607047	-0.158097
ENSP00000006275	TRAPPC6A	1.67635e-07	8.0893e-05	0.000474763	-0.170033
ENSP00000007722	ITGA3	3.8217e-05	7.67747e-05	0.000386184	-0.0998429
ENSP00000008527	CRY1	5.39265e-06	6.92394e-05	0.000452722	-0.141029
ENSP00000008938	PGLYRP1	2.88667e-07	6.33232e-05	0.000478851	-0.131637
ENSP00000009041	STARD3NL	1.21353e-07	8.09846e-05	0.000543339	-0.148827
ENSP00000009530	CD74	2.64922e-06	8.69035e-05	0.000438673	-0.192066
ENSP00000011292	CPA1	1.14366e-07	9.64577e-05	0.000540449	-0.178265
ENSP00000011619	RANBP9	5.5407e-05	6.3753e-05	0.000392303	-0.0212745
ENSP00000011653	CD4	4.27552e-05	0.000123402	0.000515095	-0.156567
ENSP00000012443	PPP5C	4.33262e-05	0.00010423	0.000523567	-0.116325
ENSP00000013125	MAP4K5	1.71481e-06	6.14578e-05	0.000450445	-0.132631
ENSP00000013222	INMT	5.87529e-06	7.52951e-05	0.000494727	-0.14032
ENSP00000013807	ERCC1	9.90482e-05	0.000102579	0.000491203	-0.00718744
ENSP00000014930	HEBP1	6.38516e-08	8.05733e-05	0.000545345	-0.14763
ENSP00000016171	COX15	1.39222e-06	7.74609e-05	0.000461173	-0.164946
ENSP00000017003	XYLT2	0.00431388	0.000105694	0.000589919	7.13351
ENSP00000019103	SCTR	7.19722e-07	3.79682e-05	0.00036	-0.103468
ENSP00000019317	RALBP1	2.7615e-06	9.73957e-05	0.000546111	-0.173288
ENSP00000020673	PSD	5.0517e-07	4.54254e-05	0.00042819	-0.104907
ENSP00000023064	SLC7A9	1.99709e-07	6.42389e-05	0.000435968	-0.14689
ENSP00000025008	RB1CC1	2.9732e-06	7.65126e-05	0.000396003	-0.185704
ENSP00000025301	AKAP11	1.2602e-07	5.98676e-05	0.000462462	-0.129182
ENSP00000026218	PIGQ	3.84198e-09	4.93637e-05	0.000342917	-0.143941
ENSP00000027335	CDH17	8.17494e-06	9.66119e-05	0.000543925	-0.16259
ENSP00000029410	B4GALT7	7.57476e-05	7.36904e-05	0.000452182	0.00454945
ENSP00000035307	CHPF2	7.54927e-06	7.28937e-05	0.000472231	-0.138374
ENSP00000035383	LRRC7	1.7945e-06	7.22418e-05	0.000507553	-0.138798
ENSP00000037243	GABARAPL2	6.24491e-05	8.47584e-05	0.000391951	-0.0569187
ENSP00000037502	MYOC	3.47664e-08	6.95087e-05	0.000524168	-0.132541
ENSP00000039007	OTC	1.43508e-06	8.14976e-05	0.000480163	-0.16674
ENSP00000040584	HOXC8	1.19923e-07	6.55335e-05	0.000492341	-0.132862
ENSP00000040663	MRI1	2.27043e-05	9.6122e-05	0.000526987	-0.139316
ENSP00000043402	RTN4R	1.13905e-06	7.47388e-05	0.0004606	-0.159791
ENSP00000044462	PSMA4	0.000178765	8.22645e-05	0.000450458	0.214228
ENSP00000046794	LCP2	1.20815e-05	8.74854e-05	0.000472984	-0.159422
ENSP00000052754	DCN	0.00010208	9.60612e-05	0.000395667	0.0152105
ENSP00000053243	TNFRSF17	0.00435448	6.43637e-05	0.000439403	9.76351
ENSP00000053468	MRPS10	1.07282e-07	9.09776e-05	0.000468843	-0.193818
ENSP00000053867	GRN	9.1323e-07	5.53992e-05	0.000412351	-0.132135
ENSP00000054666	VAMP3	3.66958e-05	8.76813e-05	0.000471471	-0.108141
ENSP00000055077	RFC2	0.000114395	9.79464e-05	0.000490329	0.0335459
ENSP00000055335	PPP1R3F	1.38197e-06	7.18701e-05	0.000520582	-0.135403
ENSP00000056217	ARHGEF5	1.74264e-06	7.71959e-05	0.000525746	-0.143516
ENSP00000056233	NFE2L3	8.75832e-08	8.60108e-05	0.000565742	-0.151877
ENSP00000061240	TLL1	7.11263e-07	6.86566e-05	0.000389113	-0.174616
ENSP00000070846	PKP2	0.000202378	7.54929e-05	0.00044062	0.28797
ENSP00000072644	YIPF1	7.03931e-08	7.0852e-05	0.000525552	-0.13468
ENSP00000074304	INPP4A	8.34962e-05	0.00010534	0.000501052	-0.043596
ENSP00000075120	SLC2A3	2.81366e-06	4.89383e-05	0.00042927	-0.107449
ENSP00000078429	GNA11	4.55692e-05	0.000104635	0.00050897	-0.116049
ENSP00000078445	CREB3L3	2.47498e-06	6.48475e-05	0.000393288	-0.158593
ENSP00000080059	HDAC7	4.81227e-06	5.38895e-05	0.000408103	-0.120257
ENSP00000081029	MRPS35	4.21145e-08	0.000112618	0.000575676	-0.195554
ENSP00000083182	APPBP2	1.19135e-06	5.9782e-05	0.000488142	-0.120028
ENSP00000085219	CD22	6.6637e-06	8.51276e-05	0.000545327	-0.143884
ENSP00000155840	KCNQ1	2.74457e-05	0.00010247	0.000505294	-0.148477
ENSP00000156084	OTUD5	0.000301005	8.37599e-05	0.000529598	0.410207
ENSP00000156109	GPKOW	7.96918e-09	6.4075e-05	0.000490266	-0.130678
ENSP00000156471	AQR	2.68496e-07	9.87136e-05	0.000544613	-0.180762
ENSP00000156626	ST6GALNAC1	8.81847e-08	0.000103115	0.000622148	-0.165599
ENSP00000157600	LMCD1	1.3335e-07	7.81286e-05	0.00053443	-0.145941
ENSP00000157812	PSMC4	0.000169116	9.74316e-05	0.000490151	0.146251
ENSP00000158166	CAMKK1	5.07176e-06	5.71982e-05	0.000414584	-0.125732
ENSP00000158762	ACAP1	1.08343e-06	4.26161e-05	0.000336615	-0.123383
ENSP00000158771	DERL2	1.0119e-06	6.93068e-05	0.00039726	-0.171915
ENSP00000159060	NOX3	1.73018e-07	7.66407e-05	0.00050355	-0.151857
ENSP00000159111	KDM4B	4.78786e-06	8.93271e-05	0.000552723	-0.15295
ENSP00000160262	ICAM3	8.22856e-07	7.00428e-05	0.000474305	-0.14594
ENSP00000160373	CTTNBP2	1.81623e-06	8.24512e-05	0.000478616	-0.168475
ENSP00000160382	ACTL6B	4.05062e-06	9.04934e-05	0.000509304	-0.169727
ENSP00000160827	KIF22	0.000399166	6.81709e-05	0.000490013	0.675483
ENSP00000161559	CEACAM1	1.53488e-05	7.77124e-05	0.000510349	-0.122198
ENSP00000161863	YTHDC2	2.87796e-07	7.92554e-05	0.000490162	-0.161105
ENSP00000162749	TNFRSF1A	3.44193e-05	0.00012941	0.000576398	-0.164801
ENSP00000163416	GOLGA5	1.59362e-07	4.05327e-05	0.000343626	-0.117492
ENSP00000164133	PPP2R5B	9.56013e-06	7.75639e-05	0.000450611	-0.150914
ENSP00000164139	PYGM	2.82186e-06	0.000100026	0.000515052	-0.188726
ENSP00000164227	BCL3	3.43276e-06	5.73223e-05	0.000450963	-0.119499
ENSP00000164305	PIGB	1.77701e-08	0.000102129	0.000540366	-0.188967
ENSP00000166139	FSTL3	2.63591e-07	7.84689e-05	0.000531014	-0.147276
ENSP00000166244	EPHA8	2.86139e-07	4.53655e-05	0.000385496	-0.116939
ENSP00000166345	TRIP13	0.00021601	9.13368e-05	0.000574512	0.217007
ENSP00000167106	VASH1	1.60082e-05	7.24336e-05	0.000453479	-0.124428
ENSP00000168216	HSD17B10	8.16458e-07	0.000100644	0.000481628	-0.207272
ENSP00000168712	FGF4	5.65342e-06	6.99587e-05	0.000489308	-0.131421
ENSP00000169298	ST6GAL1	1.15287e-06	8.21946e-05	0.000489663	-0.165505
ENSP00000169551	TIMM21	1.05316e-07	6.48304e-05	0.000395706	-0.163569
ENSP00000170564	GPATCH1	8.31433e-09	7.94969e-05	0.000565324	-0.140607
ENSP00000171111	KEAP1	5.3546e-06	6.63024e-05	0.000311531	-0.195639
ENSP00000171887	TNS1	4.04812e-06	7.84554e-05	0.000470572	-0.158121
ENSP00000172229	NGFR	9.77919e-06	0.000108944	0.000512264	-0.193581
ENSP00000173229	NTN1	4.64115e-06	0.000105745	0.000516014	-0.195932
ENSP00000173898	TRO	2.3668e-05	7.624e-05	0.000544994	-0.0964636
ENSP00000174618	MNT	9.66857e-09	4.68586e-05	0.0003488	-0.134315
ENSP00000175506	ASNS	9.84553e-07	6.90387e-05	0.000439233	-0.154939
ENSP00000175756	PTPN18	3.32335e-06	8.53933e-05	0.000496513	-0.165292
ENSP00000176195	SCT	7.52389e-07	8.12479e-05	0.000481718	-0.167101
ENSP00000177694	TBX21	0.000251589	6.68164e-05	0.000489021	0.377843
ENSP00000177742	MRPS34	3.92631e-08	6.36043e-05	0.000360962	-0.176099
ENSP00000178640	MAP2K5	1.16867e-06	8.36079e-05	0.00054129	-0.152301
ENSP00000179259	C12orf5	2.8168e-06	6.30476e-05	0.000435224	-0.13839
ENSP00000180166	FGF20	5.26278e-06	0.000111612	0.000619764	-0.171596
ENSP00000180173	MTMR7	1.23139e-07	7.37604e-05	0.000480017	-0.153405
ENSP00000181383	CPB2	3.07641e-06	5.55665e-05	0.00039312	-0.133522
ENSP00000181839	CDK13	7.32967e-06	9.98523e-05	0.000554773	-0.166776
ENSP00000184183	ROPN1	1.08353e-08	8.43969e-05	0.000516578	-0.163356
ENSP00000184266	NDUFB4	0.000101445	8.96136e-05	0.000508087	0.0232867
ENSP00000185150	ERLEC1	1.56814e-05	0.000104264	0.000546683	-0.162036
ENSP00000185206	CLIC5	6.60755e-07	0.000103377	0.000558192	-0.184016
ENSP00000188312	ACTR6	1.74154e-07	8.28399e-05	0.000541684	-0.152609
ENSP00000192314	GAL3ST2	5.63493e-07	3.75513e-05	0.0003482	-0.106226
ENSP00000194214	HSPB11	6.55155e-07	4.76911e-05	0.000278319	-0.169
ENSP00000194530	STRADB	2.26564e-07	8.98804e-05	0.000479332	-0.187039
ENSP00000196061	PLOD1	4.57666e-07	9.29323e-05	0.000509513	-0.181496
ENSP00000196371	OXCT1	5.77451e-07	4.92029e-05	0.000313847	-0.154934
ENSP00000198536	PILRA	6.51542e-07	8.3126e-05	0.000547962	-0.150511
ENSP00000198767	RRN3	7.38476e-05	9.04085e-05	0.000541321	-0.0305934
ENSP00000198801	MOGAT2	1.23143e-06	8.12368e-05	0.000510329	-0.156772
ENSP00000199280	AQP2	1.83181e-06	9.27723e-05	0.000531316	-0.171161
ENSP00000199320	DIMT1	3.59036e-07	9.40649e-05	0.000542192	-0.172828
ENSP00000199389	EIF2AK1	2.59885e-06	5.79349e-05	0.000471196	-0.117438
ENSP00000199447	NME8	2.43586e-05	8.47227e-05	0.00052422	-0.11515
ENSP00000199706	MRPL28	2.88985e-08	7.996e-05	0.000470792	-0.16978
ENSP00000199708	HBQ1	2.48591e-07	6.53552e-05	0.000485896	-0.133993
ENSP00000199764	CEACAM6	5.23174e-06	6.77765e-05	0.000493691	-0.126688
ENSP00000199814	RBM22	1.60602e-07	5.39548e-05	0.000306105	-0.175738
ENSP00000199936	HSD17B2	1.4638e-07	6.15448e-05	0.000340025	-0.18057
ENSP00000200135	ZW10	0.000183744	9.47376e-05	0.000516242	0.172412
ENSP00000200181	ITGB4	3.63873e-05	9.09159e-05	0.00048908	-0.111492
ENSP00000200453	PPP1R15A	2.52955e-06	6.47765e-05	0.00041005	-0.151803
ENSP00000200457	TRIP6	6.20111e-05	7.43862e-05	0.000507388	-0.0243898
ENSP00000200557	ADAM11	4.03178e-09	8.24894e-05	0.000562269	-0.146701
ENSP00000200676	CETP	8.71812e-07	7.14339e-05	0.000435041	-0.162196
ENSP00000201031	TFAP2C	5.16915e-06	4.24952e-05	0.000309961	-0.120422
ENSP00000201586	SULT2B1	2.38202e-07	9.09388e-05	0.000499965	-0.181414
ENSP00000202017	PDRG1	7.07296e-08	9.66588e-05	0.000567773	-0.170117
ENSP00000202556	PPP1R13B	1.38174e-05	7.76931e-05	0.000482009	-0.13252
ENSP00000202677	RALGAPA2	5.64605e-07	6.26164e-05	0.000463434	-0.133896
ENSP00000202816	ESF1	3.00499e-07	7.8609e-05	0.000471108	-0.166222
ENSP00000202967	SIRT4	1.69204e-05	6.77979e-05	0.000417934	-0.121736
ENSP00000203001	TRMT6	9.6845e-07	9.98373e-05	0.000547165	-0.180693
ENSP00000203407	UQCRC1	8.52976e-06	0.000112317	0.000509347	-0.203765
ENSP00000203629	LAG3	0.0044107	8.23151e-05	0.000507956	8.52118
ENSP00000203664	OTUB2	3.52406e-06	4.65635e-05	0.000428113	-0.100533
ENSP00000204517	TFAP4	7.16705e-06	4.64525e-05	0.000429256	-0.0915198
ENSP00000204549	PDCD7	2.20657e-08	8.04562e-05	0.000522624	-0.153904
ENSP00000204566	SPG21	7.10178e-10	6.70913e-05	0.000495826	-0.135311
ENSP00000204604	CHRD	6.39353e-07	9.67632e-05	0.000513306	-0.187264
ENSP00000204615	THPO	6.12152e-05	8.60235e-05	0.000539682	-0.0459682
ENSP00000204679	GNPTG	2.36551e-08	6.99018e-05	0.000504935	-0.138391
ENSP00000204726	GOLGA3	3.30789e-07	0.000100029	0.00053807	-0.185289
ENSP00000204961	EFNB1	3.9863e-05	7.49178e-05	0.000409781	-0.0855451
ENSP00000205061	GLG1	1.94547e-07	3.94227e-05	0.000385361	-0.101796
ENSP00000205143	DLL3	5.80204e-06	3.86186e-05	0.000341701	-0.0960389
ENSP00000205214	AASDH	8.9893e-09	7.22348e-05	0.000503441	-0.143464
ENSP00000205402	DLD	5.83884e-05	0.000152177	0.000613124	-0.152968
ENSP00000205890	MYO15A	7.11969e-10	7.39518e-05	0.000541407	-0.136591
ENSP00000205948	APOH	1.00784e-06	6.84942e-05	0.000430964	-0.156594
ENSP00000206423	CCDC80	1.10033e-09	9.44906e-05	0.000594158	-0.159031
ENSP00000206474	HAUS4	1.08718e-07	8.51266e-05	0.000485275	-0.175195
ENSP00000206513	CEBPE	1.82657e-06	6.20171e-05	0.000470612	-0.127898
ENSP00000206542	OSGEP	6.10563e-09	8.1286e-05	0.000476139	-0.170706
ENSP00000206765	TGM1	1.42902e-07	9.40247e-05	0.00058434	-0.160663
ENSP00000207549	UNC13D	8.02517e-08	7.16052e-05	0.000502295	-0.142396
ENSP00000207870	XYLB	3.45681e-08	7.17999e-05	0.000452038	-0.15876
ENSP00000209668	ADH1A	1.16636e-05	6.67412e-05	0.000432215	-0.127431
ENSP00000209728	CDC6	0.000320567	0.000100411	0.000431203	0.510562
ENSP00000209873	AAAS	9.48755e-05	0.000100081	0.000507012	-0.0102677
ENSP00000209875	CBX5	1.96952e-05	7.0656e-05	0.00036728	-0.138752
ENSP00000209884	KLHL20	2.58864e-06	9.53534e-05	0.000530457	-0.174877
ENSP00000209929	FMO2	1.08292e-07	5.89839e-05	0.00045177	-0.130322
ENSP00000210060	DHPS	7.14506e-10	5.47532e-05	0.000438229	-0.12494
ENSP00000210187	RAB26	3.28097e-07	6.44391e-05	0.000496863	-0.129031
ENSP00000210313	PSMD5	0.000151037	8.02978e-05	0.000449139	0.1575
ENSP00000210444	NANS	1.08583e-08	4.651e-05	0.000304925	-0.152494
ENSP00000211287	MAPK13	0.000151408	8.23212e-05	0.000474212	0.145688
ENSP00000211998	VCL	9.05676e-05	9.66471e-05	0.000457755	-0.0132812
ENSP00000212015	SIRT1	6.29919e-05	9.53393e-05	0.000432613	-0.0747721
ENSP00000212355	TGFBR3	1.44151e-06	8.38866e-05	0.000510047	-0.161642
ENSP00000214869	TMED1	3.58326e-08	6.15596e-05	0.00047751	-0.128843
ENSP00000215057	MZF1	1.35955e-06	7.68916e-05	0.00055781	-0.135408
ENSP00000215071	PSMD8	0.000201705	6.72187e-05	0.00036119	0.372343
ENSP00000215095	STX1B	1.14995e-06	0.000112673	0.000584409	-0.190831
ENSP00000215368	EFNA2	2.00379e-06	7.20743e-05	0.000490457	-0.142868
ENSP00000215375	ATP5D	8.26638e-06	0.000110386	0.000510935	-0.199867
ENSP00000215530	FGF22	4.63578e-06	4.2465e-05	0.000384735	-0.0983254
ENSP00000215565	NDUFB7	5.82546e-05	9.46315e-05	0.000492013	-0.0739348
ENSP00000215567	TECR	1.64799e-07	8.47256e-05	0.000421984	-0.200388
ENSP00000215570	TIMM13	5.33696e-08	9.38658e-05	0.000478303	-0.196136
ENSP00000215574	CDC34	6.63316e-05	8.78141e-05	0.000492261	-0.0436405
ENSP00000215631	GADD45B	9.94757e-06	7.47192e-05	0.000508485	-0.127382
ENSP00000215637	MADCAM1	5.94147e-06	3.82761e-05	0.000315946	-0.102342
ENSP00000215659	MAPK12	6.18817e-05	9.30747e-05	0.000509976	-0.0611655
ENSP00000215727	SERPIND1	6.90813e-06	9.29142e-05	0.000516883	-0.166394
ENSP00000215730	SNAP29	1.87291e-06	0.000100425	0.000528709	-0.186402
ENSP00000215739	LZTR1	2.47067e-06	9.99654e-05	0.000547646	-0.178025
ENSP00000215743	MMP11	1.94294e-06	6.65493e-05	0.000491838	-0.131357
ENSP00000215754	MIF	2.33279e-06	6.17527e-05	0.000431164	-0.137813
ENSP00000215781	OSM	7.95132e-05	0.000101383	0.000560882	-0.0389917
ENSP00000215793	SF3A1	1.57639e-07	0.0001088	0.000544127	-0.199663
ENSP00000215794	USP18	0.00508307	6.20931e-05	0.000441265	11.3786
ENSP00000215829	SNRPD3	6.72365e-06	0.000109871	0.000471076	-0.218962
ENSP00000215832	MAPK1	0.000221643	0.000158874	0.000494339	0.126976
ENSP00000215838	TCN2	8.159e-07	6.57786e-05	0.000472501	-0.137487
ENSP00000215855	CRYBB3	3.94943e-09	5.35602e-05	0.000414986	-0.129056
ENSP00000215885	PLA2G3	7.69998e-10	9.6007e-05	0.000535289	-0.179354
ENSP00000215904	PDXP	2.05657e-06	8.00055e-05	0.000491018	-0.15875
ENSP00000215909	LGALS1	3.90374e-07	4.98013e-05	0.000448826	-0.110089
ENSP00000215939	CRYBB1	4.31714e-09	9.83473e-05	0.000572067	-0.171908
ENSP00000215941	ANKRD54	1.33383e-05	0.000107699	0.000639932	-0.147454
ENSP00000215957	MICALL1	2.68714e-07	7.3765e-05	0.000484258	-0.151771
ENSP00000215980	CENPM	0.000113456	8.48838e-05	0.000495213	0.0576972
ENSP00000216024	DMC1	6.03901e-06	7.62821e-05	0.000489834	-0.143402
ENSP00000216027	HSCB	4.9384e-07	9.19262e-05	0.000462976	-0.197488
ENSP00000216034	TOMM22	2.51605e-07	7.89227e-05	0.000395302	-0.199015
ENSP00000216037	XBP1	1.38143e-05	0.000168698	0.000548274	-0.282493
ENSP00000216038	RTCB	2.45735e-08	9.1557e-05	0.000516804	-0.177113
ENSP00000216039	JOSD1	5.37282e-06	4.03068e-05	0.000383237	-0.0911551
ENSP00000216044	GTPBP1	7.03807e-07	8.27979e-05	0.000516953	-0.158804
ENSP00000216068	DNAL4	4.93922e-06	7.0117e-05	0.000469594	-0.138796
ENSP00000216075	MIOX	3.43677e-07	5.9616e-05	0.000416223	-0.142405
ENSP00000216106	HMGXB4	5.77676e-06	0.000108557	0.000602471	-0.170598
ENSP00000216115	BIK	1.27563e-05	5.70688e-05	0.000412934	-0.107311
ENSP00000216117	HMOX1	0.000146859	8.62355e-05	0.000437229	0.138654
ENSP00000216121	NIPSNAP1	1.3557e-07	8.11703e-05	0.00056496	-0.143434
ENSP00000216122	MCM5	0.000347586	0.000126011	0.000578798	0.382819
ENSP00000216124	ARSA	2.69834e-06	8.5486e-05	0.000505851	-0.16366
ENSP00000216127	RASD2	3.68964e-07	7.32514e-05	0.000515257	-0.141449
ENSP00000216133	CBX7	2.2658e-06	5.42924e-05	0.000360254	-0.144416
ENSP00000216160	TAB1	9.34111e-05	7.21271e-05	0.000336599	0.0632328
ENSP00000216180	PNPLA3	4.47472e-07	0.00010551	0.000586175	-0.179234
ENSP00000216181	MYH9	5.92268e-05	0.000103589	0.000474164	-0.0935587
ENSP00000216185	TXN2	8.65198e-06	7.46612e-05	0.000496842	-0.132857
ENSP00000216190	EIF3D	3.49959e-06	7.18563e-05	0.000428282	-0.159607
ENSP00000216200	PVALB	1.01997e-06	0.000106814	0.000587359	-0.180119
ENSP00000216211	UPK3A	8.98108e-08	7.37865e-05	0.000477171	-0.154445
ENSP00000216218	ST13	6.60002e-05	4.41484e-05	0.000334444	0.0653377
ENSP00000216223	IL2RB	9.59474e-05	8.60573e-05	0.000450128	0.0219716
ENSP00000216225	RBX1	5.83771e-05	0.000122585	0.000527958	-0.121616
ENSP00000216237	L3MBTL2	1.11953e-05	9.73081e-05	0.000574468	-0.1499
ENSP00000216252	PHF5A	2.82154e-07	9.20851e-05	0.000490837	-0.187033
ENSP00000216254	ACO2	4.8735e-06	5.49636e-05	0.000277359	-0.180597
ENSP00000216259	PMM1	8.53653e-06	5.76486e-05	0.000373513	-0.131487
ENSP00000216264	CERK	1.49476e-07	7.43567e-05	0.000432879	-0.171427
ENSP00000216267	BRD1	4.03225e-06	8.88656e-05	0.00054298	-0.156236
ENSP00000216271	HDAC10	5.65151e-07	7.19263e-05	0.000487903	-0.146261
ENSP00000216274	RIPK3	7.23422e-06	6.66829e-05	0.000409039	-0.145337
ENSP00000216277	PAPOLA	3.26073e-07	8.93498e-05	0.000527523	-0.168758
ENSP00000216286	NID2	2.05618e-06	7.57569e-05	0.000540906	-0.136254
ENSP00000216294	SNAPC1	2.70103e-08	5.14326e-05	0.000377276	-0.136255
ENSP00000216297	SUPT16H	6.19427e-06	9.28378e-05	0.000488831	-0.177246
ENSP00000216330	FKBP3	1.14597e-06	8.2819e-05	0.000573352	-0.142448
ENSP00000216336	CTSG	1.00489e-05	0.000108314	0.000556946	-0.176436
ENSP00000216338	GZMH	1.18157e-05	8.37612e-05	0.000489648	-0.146933
ENSP00000216341	GZMB	0.00436312	7.31052e-05	0.000370714	11.5723
ENSP00000216366	AP4S1	1.90569e-06	6.48446e-05	0.000409476	-0.153706
ENSP00000216367	POLE2	0.000144024	0.000100728	0.000489593	0.0884328
ENSP00000216373	SOS2	2.29677e-06	5.50218e-05	0.000449245	-0.117364
ENSP00000216392	PYGL	2.79319e-06	8.23982e-05	0.000416605	-0.191081
ENSP00000216410	GNPNAT1	7.30965e-06	9.0659e-05	0.000516591	-0.161345
ENSP00000216416	CNIH1	1.25122e-07	5.27046e-05	0.000432259	-0.121639
ENSP00000216442	ATP6V1D	4.99367e-07	9.75644e-05	0.000491954	-0.197305
ENSP00000216452	PIGH	1.50965e-09	8.09127e-05	0.000498628	-0.162268
ENSP00000216455	PSMA3	0.000204098	0.000121093	0.000587773	0.141219
ENSP00000216465	GSTZ1	1.29036e-06	7.05795e-05	0.00044281	-0.156476
ENSP00000216479	AHSA1	4.21473e-07	8.74107e-05	0.00054811	-0.158708
ENSP00000216484	SPTLC2	1.69211e-08	9.75557e-05	0.000551626	-0.17682
ENSP00000216487	RIN3	3.57517e-06	7.02046e-05	0.000433949	-0.153542
ENSP00000216489	ALKBH1	1.37114e-09	9.44375e-05	0.000470171	-0.200855
ENSP00000216492	CHGA	9.40871e-07	0.000102775	0.000587147	-0.173439
ENSP00000216513	SIX4	3.88498e-06	6.10165e-05	0.000475247	-0.120214
ENSP00000216540	SLC10A1	5.4025e-08	8.36085e-05	0.000514303	-0.162462
ENSP00000216554	EIF5	4.70374e-07	6.1881e-05	0.000412669	-0.148813
ENSP00000216605	MTHFD1	0.000225911	9.72455e-05	0.000497725	0.258508
ENSP00000216629	BDKRB1	3.12741e-07	3.50063e-05	0.000342537	-0.101284
ENSP00000216639	VRK1	4.23344e-06	7.6344e-05	0.000494635	-0.145785
ENSP00000216714	APEX1	4.07902e-05	0.000102493	0.000511756	-0.12057
ENSP00000216727	PABPN1	1.2367e-06	5.89549e-05	0.000338723	-0.170399
ENSP00000216733	EFS	7.2815e-06	6.89077e-05	0.000508496	-0.121193
ENSP00000216780	PCK2	1.14856e-06	7.20277e-05	0.000456821	-0.155157
ENSP00000216797	NFKBIA	0.000118491	0.000114186	0.000489096	0.00880245
ENSP00000216802	PSME2	0.00445048	0.00013167	0.000633513	6.81724
ENSP00000216807	BRMS1L	1.40527e-06	5.75625e-05	0.000450821	-0.124566
ENSP00000216832	PNN	2.95377e-08	8.83727e-05	0.000530725	-0.166457
ENSP00000216862	CYP24A1	1.24124e-07	9.44435e-05	0.000584411	-0.161392
ENSP00000216911	AURKA	0.000546916	0.000118162	0.000545875	0.785444
ENSP00000216951	GSS	2.94069e-07	0.000103421	0.000515149	-0.200189
ENSP00000216962	PYGB	2.87119e-06	0.000108791	0.000549967	-0.192593
ENSP00000216968	PROCR	8.8353e-06	6.84811e-05	0.000439179	-0.135812
ENSP00000217026	MYBL2	0.00441139	7.52288e-05	0.000493501	8.78653
ENSP00000217086	SALL4	3.4157e-06	7.43436e-05	0.00046182	-0.153584
ENSP00000217109	CSTF1	8.28762e-07	7.76452e-05	0.000493319	-0.155713
ENSP00000217131	CTSZ	1.07057e-06	4.65844e-05	0.000312188	-0.14579
ENSP00000217133	TUBB1	0.000165666	7.63048e-05	0.00041339	0.216167
ENSP00000217169	BIRC7	5.95463e-06	4.00892e-05	0.000359917	-0.0948401
ENSP00000217182	EEF1A2	2.14529e-07	8.24834e-05	0.000527018	-0.156102
ENSP00000217188	SRMS	4.94993e-06	8.3143e-05	0.000566558	-0.138014
ENSP00000217233	TRIB3	2.20996e-06	8.21259e-05	0.000509581	-0.156827
ENSP00000217244	CSNK2A1	4.37957e-05	6.98134e-05	0.000390236	-0.0666715
ENSP00000217246	MACROD2	2.55575e-07	7.21912e-05	0.00048998	-0.146813
ENSP00000217260	RSPO4	4.07432e-06	7.48092e-05	0.000475763	-0.148677
ENSP00000217270	PROKR2	5.63046e-08	8.81422e-05	0.00054723	-0.160967
ENSP00000217289	FERMT1	3.03517e-06	8.20483e-05	0.000576247	-0.137117
ENSP00000217381	SNTA1	0.000103044	9.1739e-05	0.000501582	0.0225385
ENSP00000217386	OXT	1.37875e-06	9.37156e-05	0.000556688	-0.165868
ENSP00000217402	CHMP4B	5.61155e-05	0.000105598	0.000475427	-0.10408
ENSP00000217407	LBP	8.34761e-05	8.87653e-05	0.000495742	-0.0106693
ENSP00000217420	SLC32A1	6.41615e-06	9.72269e-05	0.000511271	-0.177618
ENSP00000217426	AHCY	5.49609e-06	9.10092e-05	0.000528711	-0.161739
ENSP00000217446	PIGU	1.14498e-06	9.80301e-05	0.000587979	-0.164777
ENSP00000217455	ACOT8	1.6284e-06	7.67713e-05	0.000430371	-0.1746
ENSP00000217515	TXNL1	1.86074e-05	7.57619e-05	0.000507841	-0.112544
ENSP00000217652	MYL12A	8.42249e-05	9.45405e-05	0.000494476	-0.0208618
ENSP00000217740	RNF125	0.000279556	8.02804e-05	0.000533726	0.373366
ENSP00000217901	IDH3G	1.3748e-06	9.98207e-05	0.000543266	-0.181211
ENSP00000217958	PSMD10	0.000156298	0.00010211	0.000526919	0.102839
ENSP00000217961	STS	2.37447e-07	0.000104377	0.000560808	-0.185695
ENSP00000217964	TBL1X	3.83199e-06	0.000123039	0.000560274	-0.212766
ENSP00000217971	PGRMC1	6.06283e-07	7.63362e-05	0.000496407	-0.152556
ENSP00000218004	NXT2	6.24849e-06	5.81367e-05	0.000356458	-0.145566
ENSP00000218006	GUCY2F	4.48869e-06	8.15677e-05	0.000499301	-0.154374
ENSP00000218008	ATP1B4	1.3272e-06	7.12084e-05	0.000448549	-0.155794
ENSP00000218089	STAG2	0.000254707	6.93868e-05	0.000369288	0.50183
ENSP00000218099	F9	7.58531e-06	0.000119435	0.000611335	-0.182959
ENSP00000218104	ABCD1	1.02111e-06	8.34549e-05	0.000473709	-0.174018
ENSP00000218176	KCND1	1.63728e-08	6.25298e-05	0.000452652	-0.138105
ENSP00000218224	PQBP1	2.99665e-07	6.74397e-05	0.000482204	-0.139236
ENSP00000218249	RAB40AL	1.63629e-07	2.42118e-05	0.000277218	-0.0867482
ENSP00000218340	RP2	2.30065e-09	6.72605e-05	0.000477579	-0.140832
ENSP00000218348	USP11	3.55311e-06	5.58262e-05	0.000399447	-0.130864
ENSP00000218388	TIMP1	8.15776e-05	8.19861e-05	0.000471643	-0.000866147
ENSP00000218516	GLA	0.000127573	0.000106239	0.000518193	0.0411706
ENSP00000218548	ATP12A	3.00335e-08	0.000100085	0.000562337	-0.177927
ENSP00000218721	MLNR	1.04515e-09	7.04282e-05	0.000521909	-0.134942
ENSP00000218867	SGCG	6.75791e-07	6.66219e-05	0.000440105	-0.149842
ENSP00000219022	OLFM4	3.27785e-07	4.86088e-05	0.00041401	-0.116618
ENSP00000219066	NTHL1	4.13495e-06	9.67206e-05	0.000539524	-0.171606
ENSP00000219070	MMP2	5.13982e-05	0.000134901	0.000584102	-0.142959
ENSP00000219097	ORC6	0.000158401	6.38367e-05	0.000410908	0.230134
ENSP00000219169	NUTF2	0.000170587	8.49662e-05	0.000508006	0.168543
ENSP00000219197	CBLN1	2.2841e-08	8.7609e-05	0.000498741	-0.175614
ENSP00000219204	ARL2BP	1.96037e-07	4.8441e-05	0.000429979	-0.112203
ENSP00000219235	CCL22	7.9128e-05	0.000100133	0.000544469	-0.0385784
ENSP00000219240	DHODH	2.45335e-06	4.91627e-05	0.000430513	-0.108497
ENSP00000219244	CCL17	2.1452e-07	8.0468e-05	0.000504365	-0.159118
ENSP00000219252	POLR2C	3.4729e-06	9.52231e-05	0.000456062	-0.201179
ENSP00000219255	PARD6A	4.98863e-06	8.57401e-05	0.000453252	-0.17816
ENSP00000219271	MMP15	1.02869e-06	8.62639e-05	0.000497522	-0.171319
ENSP00000219302	NME3	0.000246887	8.67462e-05	0.000493397	0.324567
ENSP00000219313	PSMD7	0.000165607	0.000108528	0.000557414	0.102401
ENSP00000219315	SETD6	2.04946e-06	5.92286e-05	0.000469691	-0.121738
ENSP00000219334	SMPD3	1.63167e-06	7.08082e-05	0.000432787	-0.15984
ENSP00000219345	PLA2G15	5.83137e-09	0.00012613	0.000673202	-0.18735
ENSP00000219368	FA2H	6.60649e-08	6.82352e-05	0.000485092	-0.140528
ENSP00000219400	CMC2	1.42201e-07	8.91537e-05	0.000496977	-0.179106
ENSP00000219406	PDIA2	7.81173e-07	7.22244e-05	0.00054035	-0.132217
ENSP00000219409	ARHGDIG	4.85993e-06	7.60694e-05	0.000492548	-0.144574
ENSP00000219431	MPG	2.81485e-06	7.42635e-05	0.000524407	-0.136247
ENSP00000219476	TSC2	3.28709e-06	8.02209e-05	0.000409381	-0.187927
ENSP00000219479	NME4	0.000236523	0.000103228	0.000561944	0.237203
ENSP00000219481	DECR2	1.67643e-06	9.38831e-05	0.000508885	-0.181194
ENSP00000219548	STUB1	9.98928e-06	7.61703e-05	0.000436173	-0.151731
ENSP00000219596	MEFV	0.000249356	6.89856e-05	0.000457313	0.394414
ENSP00000219599	CRYM	1.08422e-07	9.24603e-05	0.000604294	-0.152826
ENSP00000219660	AQP8	2.28248e-08	6.83521e-05	0.000466023	-0.146622
ENSP00000219782	MAZ	1.84122e-07	6.71057e-05	0.000507689	-0.131816
ENSP00000219789	CDIPT	1.80241e-06	8.89689e-05	0.000400747	-0.21751
ENSP00000219833	SLC6A2	1.80368e-06	7.32724e-05	0.000543572	-0.13148
ENSP00000219905	MGA	3.14019e-06	8.65426e-05	0.00049391	-0.168861
ENSP00000220003	CSK	1.30336e-05	0.000109853	0.000508199	-0.190514
ENSP00000220058	MTFMT	3.47873e-05	0.000132648	0.000631779	-0.154898
ENSP00000220166	CTSH	1.47997e-05	8.06993e-05	0.000489668	-0.13458
ENSP00000220325	EHD4	1.10995e-06	5.74675e-05	0.000432009	-0.130455
ENSP00000220420	TGM5	3.07892e-05	9.30178e-05	0.000555313	-0.11206
ENSP00000220429	GABPB1	1.95536e-07	0.000100906	0.000522814	-0.192632
ENSP00000220478	SCG3	6.91922e-07	7.59284e-05	0.000508691	-0.147902
ENSP00000220496	DNAJC17	2.24025e-07	4.1058e-05	0.000385742	-0.105858
ENSP00000220507	RHOV	1.34839e-07	6.0675e-05	0.000468914	-0.129107
ENSP00000220509	VPS18	1.86305e-07	8.50865e-05	0.000513364	-0.16538
ENSP00000220514	OIP5	0.000302591	6.54072e-05	0.000431749	0.549356
ENSP00000220531	BLOC1S6	5.64366e-08	9.77841e-05	0.000538928	-0.181337
ENSP00000220562	EXTL3	3.03035e-07	5.93298e-05	0.000470192	-0.125538
ENSP00000220592	AGO2	5.26627e-05	9.859e-05	0.000388437	-0.118236
ENSP00000220597	PAG1	9.38322e-06	7.87799e-05	0.000432015	-0.160635
ENSP00000220616	TG	2.19455e-07	0.000109022	0.000613748	-0.177276
ENSP00000220659	BRF2	4.83029e-08	6.6804e-05	0.000474638	-0.140646
ENSP00000220676	RP1	8.02177e-08	5.1799e-05	0.000435727	-0.118696
ENSP00000220751	RIPK2	1.59137e-05	0.000111933	0.000545254	-0.1761
ENSP00000220764	DECR1	1.80498e-07	9.44146e-05	0.000563537	-0.167219
ENSP00000220772	SFRP1	1.80613e-07	0.000115714	0.000647838	-0.178337
ENSP00000220809	PLAT	1.83088e-06	5.32568e-05	0.000319891	-0.160761
ENSP00000220812	DKK4	1.93295e-07	5.87716e-05	0.00040905	-0.143206
ENSP00000220822	GDAP1	9.46101e-07	0.000112986	0.00058494	-0.191541
ENSP00000220849	EIF3E	5.42932e-05	0.000100097	0.000558169	-0.0820616
ENSP00000220853	EMC2	1.16005e-09	7.13463e-05	0.000460216	-0.155025
ENSP00000220913	CHRAC1	8.3198e-06	6.26216e-05	0.000412713	-0.131573
ENSP00000220966	PYCRL	1.14003e-08	8.31329e-05	0.00049758	-0.167051
ENSP00000221086	MTMR9	6.91479e-08	9.27551e-05	0.000573867	-0.161511
ENSP00000221114	DCTN6	9.1484e-07	9.86645e-05	0.000526642	-0.185609
ENSP00000221130	GSR	5.71739e-06	7.02556e-05	0.000418136	-0.154347
ENSP00000221132	TNFRSF10A	5.93634e-06	0.000126441	0.000649861	-0.185431
ENSP00000221138	PPP2CB	5.15784e-05	0.00011026	0.000476832	-0.123065
ENSP00000221166	NEFM	2.18504e-07	6.66197e-05	0.000495285	-0.134067
ENSP00000221200	KCTD9	3.3737e-06	7.05684e-05	0.000524624	-0.128082
ENSP00000221233	EXOSC5	7.56109e-05	6.65429e-05	0.000360188	0.0251759
ENSP00000221265	PAF1	8.00387e-07	7.80379e-05	0.000472588	-0.163435
ENSP00000221307	CYP4F3	1.06372e-06	8.17844e-05	0.00045448	-0.177611
ENSP00000221403	DHDH	6.23508e-06	9.40026e-05	0.000577463	-0.151988
ENSP00000221418	ECH1	1.59973e-06	9.71838e-05	0.000525833	-0.181776
ENSP00000221419	HNRNPL	7.18427e-07	7.98764e-05	0.000432086	-0.183199
ENSP00000221421	LHB	1.03926e-07	6.26008e-05	0.000446241	-0.140052
ENSP00000221452	RELB	8.75077e-06	6.76101e-05	0.000431253	-0.136484
ENSP00000221455	CLASRP	5.11524e-09	7.55493e-05	0.000537616	-0.140517
ENSP00000221459	LIN7B	1.02944e-06	0.000128744	0.000587604	-0.217347
ENSP00000221466	FCGRT	2.94162e-07	4.21163e-05	0.000406391	-0.102911
ENSP00000221476	CKM	7.49298e-08	0.000122404	0.00065287	-0.187372
ENSP00000221480	PEX11G	4.09777e-08	6.7744e-05	0.000509252	-0.132946
ENSP00000221485	SLC17A7	9.67275e-07	8.63682e-05	0.000510843	-0.167177
ENSP00000221486	RNASEH2A	0.00010872	6.82952e-05	0.00043711	0.0924817
ENSP00000221494	SF3A2	1.90701e-07	9.26866e-05	0.000473018	-0.195544
ENSP00000221496	AMH	1.22384e-06	0.000104602	0.000584038	-0.177006
ENSP00000221498	DKKL1	1.51423e-08	5.84677e-05	0.000448516	-0.130324
ENSP00000221515	RETN	2.61374e-06	8.22521e-05	0.00054257	-0.14678
ENSP00000221543	TBC1D17	6.99089e-07	6.96454e-05	0.000438	-0.157412
ENSP00000221561	AES	3.08999e-06	7.05361e-05	0.000489309	-0.137839
ENSP00000221566	SGTA	1.38933e-06	5.90383e-05	0.000395626	-0.145716
ENSP00000221573	SNAPC2	1.34991e-07	7.86185e-05	0.000497421	-0.157781
ENSP00000221665	FIZ1	2.84558e-07	4.16087e-05	0.00039421	-0.104828
ENSP00000221700	CYP4F2	1.04549e-06	0.000110248	0.000567244	-0.192514
ENSP00000221742	SLC1A6	1.72446e-07	6.58788e-05	0.000447116	-0.146956
ENSP00000221797	LGALS13	9.11784e-08	6.11176e-05	0.000475926	-0.128227
ENSP00000221801	FBL	1.2978e-06	0.000103392	0.000523629	-0.194975
ENSP00000221804	CLC	1.30962e-05	6.63904e-05	0.000482681	-0.110413
ENSP00000221847	EBI3	7.67134e-05	5.9514e-05	0.000429017	0.0400904
ENSP00000221855	TBCB	1.58288e-07	5.63509e-05	0.000441852	-0.127175
ENSP00000221859	POLR2I	3.56798e-06	8.68425e-05	0.00043256	-0.192516
ENSP00000221891	APLP1	5.7585e-08	9.18374e-05	0.000612935	-0.149738
ENSP00000221930	TGFB1	6.22759e-05	9.5926e-05	0.000388905	-0.0865254
ENSP00000221957	PLIN3	6.71069e-05	8.16273e-05	0.000452062	-0.0321205
ENSP00000221972	CD79A	5.04979e-06	0.000121323	0.000582312	-0.199675
ENSP00000221978	NKG7	7.3696e-07	5.56306e-05	0.000443747	-0.123705
ENSP00000221980	ICAM5	1.28618e-07	6.20652e-05	0.000488732	-0.126729
ENSP00000221992	CEACAM5	3.82263e-05	8.51913e-05	0.000538394	-0.0872316
ENSP00000221996	CRX	6.26224e-08	0.000108704	0.00056609	-0.191916
ENSP00000222002	SULT2A1	8.49349e-07	7.56611e-05	0.000488927	-0.153012
ENSP00000222005	CDC37	5.82839e-06	0.000103441	0.000527449	-0.185065
ENSP00000222008	RABAC1	2.07315e-06	6.97107e-05	0.00052406	-0.129065
ENSP00000222122	DBP	1.27289e-07	7.69005e-05	0.000514715	-0.149157
ENSP00000222139	EPOR	4.15892e-05	0.000104627	0.000531747	-0.118548
ENSP00000222214	GCDH	1.06547e-05	8.81557e-05	0.000527525	-0.146914
ENSP00000222219	DNASE2	9.69409e-07	5.62979e-05	0.000400334	-0.138206
ENSP00000222247	RPL18A	8.87352e-07	8.96592e-05	0.000488161	-0.18185
ENSP00000222254	PIK3R2	6.89274e-06	7.92718e-05	0.000433099	-0.167119
ENSP00000222256	RAB3A	2.60678e-06	0.000134871	0.000616262	-0.214624
ENSP00000222271	COMP	7.35999e-07	6.40974e-05	0.000460067	-0.137722
ENSP00000222286	GAPDHS	6.77261e-07	9.18557e-05	0.000547585	-0.16651
ENSP00000222305	USF2	2.45222e-06	7.22309e-05	0.000493718	-0.141333
ENSP00000222329	ERF	6.20629e-06	5.03669e-05	0.000434026	-0.101746
ENSP00000222330	GSK3A	7.42965e-05	8.9302e-05	0.000527427	-0.0284504
ENSP00000222381	PON1	5.09052e-07	6.0609e-05	0.000388897	-0.154539
ENSP00000222388	ABCF2	7.88157e-08	6.12255e-05	0.000489488	-0.12492
ENSP00000222390	HGF	5.25988e-05	0.000109377	0.000492341	-0.115322
ENSP00000222399	LAMB1	3.94201e-05	8.31705e-05	0.000432321	-0.101199
ENSP00000222402	UBE2D4	7.00548e-05	7.76621e-05	0.000451045	-0.0168659
ENSP00000222462	WNT16	1.06695e-07	8.90754e-05	0.000493557	-0.18026
ENSP00000222511	GTPBP10	3.89325e-05	5.70798e-05	0.000471182	-0.0385144
ENSP00000222547	BET1	6.29903e-07	0.000104655	0.000479306	-0.217033
ENSP00000222553	NAMPT	0.000125587	9.55487e-05	0.000493579	0.0608588
ENSP00000222567	TWISTNB	1.15218e-06	6.73748e-05	0.000449701	-0.147259
ENSP00000222573	ITGB8	2.34946e-06	6.95692e-05	0.000410449	-0.163771
ENSP00000222574	HBP1	3.31835e-06	4.07748e-05	0.000359303	-0.104247
ENSP00000222598	DLX5	1.64952e-06	7.603e-05	0.000540992	-0.137489
ENSP00000222644	MPP6	2.35665e-05	8.46618e-05	0.00048522	-0.125912
ENSP00000222673	OGDH	0.000128817	8.89642e-05	0.000474072	0.0840658
ENSP00000222674	NPVF	1.78408e-09	7.5366e-05	0.000495936	-0.151964
ENSP00000222693	CAV2	2.58425e-06	5.40987e-05	0.000448819	-0.114778
ENSP00000222718	HOXA2	1.99583e-07	7.14689e-05	0.000521037	-0.136783
ENSP00000222725	LFNG	3.2348e-06	6.04033e-05	0.000469255	-0.121828
ENSP00000222726	HOXA5	1.85405e-07	6.84654e-05	0.000472128	-0.144622
ENSP00000222747	TSPAN12	1.47247e-06	7.7187e-05	0.000515227	-0.146954
ENSP00000222792	CHN2	1.14045e-06	7.49709e-05	0.000556226	-0.132734
ENSP00000222803	FKBP14	3.02032e-07	5.07095e-05	0.000430082	-0.117204
ENSP00000222812	STX1A	5.80679e-05	0.000106476	0.000396184	-0.122186
ENSP00000222823	NOD1	1.07115e-05	7.22819e-05	0.000471299	-0.13064
ENSP00000222982	CYP3A5	4.68671e-06	8.89864e-05	0.00043342	-0.194499
ENSP00000222990	SNX8	2.28102e-05	6.54634e-05	0.000476053	-0.0895976
ENSP00000223023	WASL	4.12653e-05	0.000103843	0.00045824	-0.136562
ENSP00000223026	HYAL4	1.37314e-08	5.69411e-05	0.000397859	-0.143084
ENSP00000223029	AIMP2	3.08555e-06	5.34949e-05	0.000408466	-0.123411
ENSP00000223061	PCOLCE	1.55056e-07	8.13463e-05	0.000475372	-0.170795
ENSP00000223073	RBM28	5.26277e-07	8.57855e-05	0.000407049	-0.209457
ENSP00000223095	SERPINE1	2.31608e-06	6.77951e-05	0.000391843	-0.167105
ENSP00000223114	MOGAT3	1.17612e-06	6.16886e-05	0.000367099	-0.164839
ENSP00000223127	PLOD3	4.76436e-07	7.60506e-05	0.000438384	-0.172393
ENSP00000223129	RPA3	4.8164e-05	6.19515e-05	0.000336893	-0.0409254
ENSP00000223136	FIS1	1.94146e-05	0.000101688	0.000482195	-0.170623
ENSP00000223167	MYL10	0.00011761	8.04347e-05	0.00049369	0.0753
ENSP00000223321	PSMA2	0.000186414	8.18672e-05	0.000450541	0.232047
ENSP00000223324	MRPL32	6.27718e-07	0.000121477	0.000617269	-0.195781
ENSP00000223364	MYL7	0.000116472	8.56558e-05	0.000493588	0.0624339
ENSP00000223366	GCK	9.70441e-05	9.18655e-05	0.00045457	0.0113923
ENSP00000223369	YKT6	1.35289e-06	0.000111407	0.000511578	-0.215126
ENSP00000223398	CLIP2	2.78246e-07	6.78013e-05	0.000441489	-0.152944
ENSP00000223500	CHMP5	6.87345e-05	6.34174e-05	0.000410172	0.012963
ENSP00000223528	FKTN	4.69206e-09	8.79633e-05	0.000470124	-0.187097
ENSP00000223641	SEC61B	0.000120086	8.86296e-05	0.000474173	0.0663399
ENSP00000223642	C5	2.84869e-06	0.000110164	0.000538115	-0.199427
ENSP00000223795	TNFSF8	4.39806e-07	7.96335e-05	0.00056424	-0.140355
ENSP00000223862	RLN1	1.89359e-09	0.000101158	0.000548523	-0.184416
ENSP00000223864	PLGRKT	1.10711e-07	3.91529e-05	0.000384921	-0.101429
ENSP00000224073	EDF1	1.17621e-07	6.13049e-05	0.000472338	-0.129541
ENSP00000224140	SETX	5.9448e-06	0.000114803	0.000611155	-0.178118
ENSP00000224181	C8G	1.97714e-07	5.9558e-05	0.00043502	-0.136454
ENSP00000224337	BLNK	3.81871e-06	7.75573e-05	0.000472661	-0.156008
ENSP00000224356	CYP26A1	9.02096e-05	7.36831e-05	0.000338653	0.0488005
ENSP00000224652	ATE1	8.66477e-08	5.83504e-05	0.00041957	-0.138865
ENSP00000224807	SFXN3	2.68997e-07	5.1986e-05	0.000449503	-0.115054
ENSP00000224862	FBXL15	1.25255e-05	4.97424e-05	0.000432137	-0.0861229
ENSP00000224950	OBFC1	7.84362e-06	6.49991e-05	0.00047096	-0.121359
ENSP00000225174	PPIF	4.56953e-06	0.000100872	0.000547367	-0.175938
ENSP00000225275	MPO	9.53101e-07	7.58928e-05	0.000423977	-0.176754
ENSP00000225276	ST6GALNAC2	1.29001e-06	7.5304e-05	0.0004888	-0.15142
ENSP00000225296	DHX33	0.000140178	8.85577e-05	0.000472581	0.109231
ENSP00000225298	UTP18	2.27774e-06	9.36695e-05	0.000490011	-0.18651
ENSP00000225371	EPX	9.88271e-10	7.24841e-05	0.000509943	-0.14214
ENSP00000225387	CRYBA1	9.40664e-08	6.08936e-05	0.000440429	-0.138046
ENSP00000225388	NUFIP2	3.86158e-08	7.16465e-05	0.000520119	-0.137676
ENSP00000225430	RPL19	1.59633e-06	7.50438e-05	0.000408273	-0.179898
ENSP00000225474	CSF3	7.21204e-05	9.97976e-05	0.000559288	-0.0494864
ENSP00000225504	SUPT4H1	1.45409e-06	9.82448e-05	0.000529265	-0.182877
ENSP00000225512	WNT3	3.58071e-07	8.2912e-05	0.000453372	-0.182089
ENSP00000225525	TAX1BP3	5.7606e-07	0.000103122	0.000606821	-0.168988
ENSP00000225538	P2RX1	6.05242e-08	5.58276e-05	0.000471288	-0.118329
ENSP00000225567	GOSR2	4.73076e-07	0.000104275	0.00051314	-0.202288
ENSP00000225573	PNPO	1.78972e-06	9.43189e-05	0.000547587	-0.168976
ENSP00000225577	RPS6KB1	2.81295e-05	0.000116948	0.000544953	-0.162983
ENSP00000225609	PIGL	1.57704e-08	0.000102873	0.000520163	-0.197739
ENSP00000225655	PFN1	1.05331e-05	8.33203e-05	0.000432415	-0.168327
ENSP00000225688	RASD1	2.23863e-05	9.06567e-05	0.000565521	-0.120721
ENSP00000225698	C1QBP	4.01639e-06	8.20326e-05	0.000476532	-0.163717
ENSP00000225719	CPD	2.89733e-06	9.78748e-05	0.000525804	-0.180633
ENSP00000225724	GOSR1	2.87785e-07	7.72833e-05	0.000440814	-0.174667
ENSP00000225728	MED31	6.08163e-07	6.21026e-05	0.000361975	-0.169886
ENSP00000225729	DRG2	2.78647e-11	6.92301e-05	0.000460011	-0.150497
ENSP00000225737	AKAP10	5.17925e-06	5.66021e-05	0.000432403	-0.118924
ENSP00000225792	DDX5	2.7326e-06	7.40041e-05	0.000451481	-0.157862
ENSP00000225823	ASIC2	8.08444e-08	5.35911e-05	0.00043047	-0.124307
ENSP00000225831	CCL2	9.44718e-05	8.18121e-05	0.00045457	0.0278499
ENSP00000225842	CCL1	7.54768e-10	9.51131e-05	0.000596032	-0.159576
ENSP00000225844	CCL13	8.79944e-07	7.48076e-05	0.000493846	-0.149698
ENSP00000225916	KAT2A	7.00267e-06	9.90148e-05	0.00049023	-0.187692
ENSP00000225927	NAGLU	1.66065e-10	7.94314e-05	0.000523979	-0.151593
ENSP00000225964	COL1A1	4.64265e-06	8.76171e-05	0.000471834	-0.175855
ENSP00000225969	MRPL27	5.05908e-07	6.92994e-05	0.000385067	-0.178653
ENSP00000225983	HDAC5	1.14535e-05	0.00013703	0.000666778	-0.188334
ENSP00000226004	DUSP3	3.44805e-06	8.3103e-05	0.000545188	-0.146106
ENSP00000226021	CACNG1	1.29487e-06	0.000106632	0.000582608	-0.180802
ENSP00000226091	EFNB3	7.58235e-06	7.29252e-05	0.000430873	-0.151652
ENSP00000226105	RANGRF	0.000457985	5.32584e-05	0.00043342	0.933799
ENSP00000226193	RCVRN	4.5602e-06	6.79764e-05	0.00046083	-0.137613
ENSP00000226207	MYH1	0.000101988	5.61269e-05	0.000364201	0.125923
ENSP00000226218	VTN	6.5465e-06	0.000115913	0.000590826	-0.185108
ENSP00000226225	TNFAIP1	2.57791e-06	9.44098e-05	0.000510476	-0.179895
ENSP00000226230	TMEM97	1.19839e-09	4.39876e-05	0.000377098	-0.116645
ENSP00000226253	ALDOC	4.79664e-06	8.43372e-05	0.000455008	-0.174811
ENSP00000226279	CD38	0.00433742	8.35719e-05	0.000474705	8.96105
ENSP00000226284	IBSP	2.1183e-06	7.07529e-05	0.000432281	-0.158773
ENSP00000226299	LAP3	5.68661e-08	9.14405e-05	0.000481706	-0.189708
ENSP00000226317	CXCL6	2.64509e-06	7.20192e-05	0.000524813	-0.132188
ENSP00000226319	JADE1	1.42693e-06	9.28207e-05	0.000576303	-0.158586
ENSP00000226413	GNRHR	3.35917e-07	8.89151e-05	0.000556067	-0.159296
ENSP00000226444	SULT1E1	6.47752e-07	7.2622e-05	0.000436856	-0.164755
ENSP00000226524	PF4V1	8.59215e-06	6.16943e-05	0.000433899	-0.122384
ENSP00000226574	NFKB1	0.000101579	0.000108047	0.00041175	-0.0157067
ENSP00000226730	IL2	9.69513e-05	0.000112471	0.000544647	-0.0284957
ENSP00000226760	WFS1	2.37886e-07	8.33665e-05	0.000544308	-0.152724
ENSP00000226796	GAR1	5.10924e-05	7.58511e-05	0.000453313	-0.0546174
ENSP00000226798	FRG1	1.63184e-09	6.05604e-05	0.000461768	-0.131145
ENSP00000227155	CD82	7.10193e-06	6.55e-05	0.000475971	-0.122693
ENSP00000227163	SPI1	2.37331e-05	9.18614e-05	0.000473176	-0.143981
ENSP00000227266	CTSC	1.58118e-06	7.83787e-05	0.00048893	-0.157073
ENSP00000227322	ZPR1	8.18368e-08	5.04851e-05	0.000449582	-0.112111
ENSP00000227348	CRTAM	8.67368e-08	5.68619e-05	0.000461138	-0.12312
ENSP00000227451	DTX4	4.0186e-07	7.77239e-05	0.000495893	-0.155925
ENSP00000227471	UNC93B1	4.81352e-06	7.4082e-05	0.000445075	-0.155633
ENSP00000227474	PUS3	5.44229e-08	4.59515e-05	0.000413237	-0.111067
ENSP00000227507	CCND1	0.000264582	9.54732e-05	0.000385774	0.438362
ENSP00000227520	CCDC86	5.32992e-08	4.43667e-05	0.000407795	-0.108666
ENSP00000227524	PRPF19	5.67815e-06	9.11273e-05	0.000434704	-0.196568
ENSP00000227638	PANX1	5.01782e-08	7.897e-05	0.000554837	-0.14224
ENSP00000227667	APOC3	5.97222e-07	0.000106269	0.00055115	-0.191729
ENSP00000227752	IL10RA	6.67814e-05	8.38554e-05	0.000528135	-0.0323288
ENSP00000227756	GALNT18	1.30334e-06	7.58496e-05	0.000489331	-0.152343
ENSP00000227868	PDHX	0.000126942	8.30717e-05	0.000456031	0.0962013
ENSP00000227918	SCGB2A2	1.27646e-08	6.23802e-05	0.000445708	-0.139929
ENSP00000228027	DGAT2	8.97927e-07	9.17367e-05	0.000479867	-0.1893
ENSP00000228251	YBX3	2.82868e-06	7.85584e-05	0.000540849	-0.14002
ENSP00000228280	KITLG	0.000152957	9.36359e-05	0.000433587	0.136816
ENSP00000228284	SART3	2.06324e-07	8.88817e-05	0.000532063	-0.166663
ENSP00000228318	SLC25A3	3.51635e-06	4.44867e-05	0.000361608	-0.113301
ENSP00000228347	POLR3B	1.21504e-07	6.58539e-05	0.000413338	-0.159028
ENSP00000228434	CD69	0.000208041	7.98668e-05	0.00054584	0.234821
ENSP00000228437	PRDM4	6.63181e-07	4.25854e-05	0.000384571	-0.10901
ENSP00000228463	SELPLG	2.2152e-06	5.27487e-05	0.000429073	-0.117774
ENSP00000228468	ASIC1	6.7861e-08	6.7239e-05	0.000513303	-0.130861
ENSP00000228476	DAO	5.03695e-06	0.00011932	0.000546914	-0.208959
ENSP00000228495	KCTD10	1.17121e-06	4.57098e-05	0.000385647	-0.11549
ENSP00000228506	MLEC	4.44043e-07	5.4725e-05	0.000391568	-0.138625
ENSP00000228534	IL23A	0.000105408	8.28766e-05	0.000471768	0.0477586
ENSP00000228606	CYP27B1	6.2949e-08	8.19861e-05	0.00053413	-0.153377
ENSP00000228641	MYF6	3.69224e-07	5.37751e-05	0.000433704	-0.123139
ENSP00000228644	MYF5	7.88473e-07	8.25673e-05	0.000521761	-0.156736
ENSP00000228682	GLI1	0.000143324	9.92206e-05	0.00043315	0.101821
ENSP00000228740	LTA4H	6.27238e-08	8.63686e-05	0.00053466	-0.161422
ENSP00000228799	ITFG2	1.82987e-07	9.89657e-05	0.000526624	-0.187577
ENSP00000228825	ARPC3	3.49739e-06	8.42022e-05	0.000472767	-0.170707
ENSP00000228837	FGF6	6.18499e-06	5.51365e-05	0.000407904	-0.120007
ENSP00000228841	MYL2	1.12583e-05	0.000101193	0.000513395	-0.175177
ENSP00000228843	RAD51AP1	0.000121619	8.73813e-05	0.000490052	0.0698652
ENSP00000228850	AKAP3	1.11912e-06	0.00011242	0.000583576	-0.190723
ENSP00000228872	CDKN1B	0.000149284	0.000116234	0.000489612	0.067502
ENSP00000228918	LTBR	6.62488e-06	6.42047e-05	0.000440505	-0.130713
ENSP00000228928	OAS3	0.00525608	0.000139059	0.000681876	7.50433
ENSP00000228938	MGP	8.50699e-08	8.87093e-05	0.000580618	-0.152638
ENSP00000228945	ARHGDIB	6.23712e-05	7.74336e-05	0.000476038	-0.0316411
ENSP00000229030	FZD10	9.33118e-08	5.29189e-05	0.00043185	-0.122324
ENSP00000229134	IL26	1.18836e-07	0.000102306	0.000616397	-0.165782
ENSP00000229135	IFNG	5.71976e-05	8.88565e-05	0.000490393	-0.0645583
ENSP00000229179	NUP107	3.78863e-05	9.71008e-05	0.000490694	-0.120675
ENSP00000229195	CNOT2	4.40236e-07	0.000112545	0.000585001	-0.191632
ENSP00000229214	KRR1	9.48442e-07	7.2095e-05	0.000384424	-0.185073
ENSP00000229238	MRPL51	3.65007e-08	7.01763e-05	0.0004073	-0.172207
ENSP00000229239	GAPDH	9.59537e-06	9.98847e-05	0.000459101	-0.196666
ENSP00000229264	GNB3	7.41019e-05	7.14828e-05	0.000452025	0.0057941
ENSP00000229266	CHPT1	9.37235e-08	7.42352e-05	0.000413981	-0.179094
ENSP00000229268	USP5	5.64247e-06	7.28476e-05	0.00052412	-0.128225
ENSP00000229270	TPI1	3.55826e-06	0.000107078	0.000516065	-0.200594
ENSP00000229304	APOBEC1	8.13923e-10	8.77516e-05	0.000498341	-0.176086
ENSP00000229307	NANOG	4.82417e-05	0.000109132	0.000497734	-0.122335
ENSP00000229328	PRKAB1	2.2846e-06	0.000126738	0.000604787	-0.20578
ENSP00000229329	CMAS	1.19354e-10	7.00447e-05	0.000510704	-0.137153
ENSP00000229330	HCFC2	2.24368e-07	3.92872e-05	0.000360156	-0.108461
ENSP00000229340	RAB35	2.04351e-06	0.000103198	0.000468506	-0.215908
ENSP00000229379	COX6A1	1.30255e-06	9.90293e-05	0.000562078	-0.173867
ENSP00000229390	SRSF9	5.90351e-08	7.90121e-05	0.000475159	-0.166161
ENSP00000229395	FGFR1OP2	3.90695e-06	6.85875e-05	0.000452323	-0.142996
ENSP00000229402	KLRB1	1.48931e-07	6.68625e-05	0.000467408	-0.142731
ENSP00000229416	GCLC	4.77631e-07	8.19969e-05	0.000456497	-0.178576
ENSP00000229595	ASF1A	4.05505e-05	8.49103e-05	0.000471189	-0.0941444
ENSP00000229708	ULBP1	8.35905e-08	0.000100306	0.000617878	-0.162203
ENSP00000229758	FBXO5	0.000183535	6.65594e-05	0.000429532	0.272334
ENSP00000229769	FANCE	5.95617e-05	6.73962e-05	0.000406455	-0.0192752
ENSP00000229771	TULP1	3.76377e-07	5.60622e-05	0.000451787	-0.123257
ENSP00000229795	MAPK14	6.95067e-05	0.000169803	0.000607998	-0.164961
ENSP00000229812	STK38	7.37708e-08	8.75363e-05	0.000516363	-0.169382
ENSP00000229829	HLA-DOA	3.78534e-05	7.24441e-05	0.000471648	-0.0733402
ENSP00000229922	CAP2	1.05234e-07	5.53176e-05	0.000454818	-0.121394
ENSP00000230036	GPLD1	6.07601e-07	0.000101445	0.000563927	-0.178813
ENSP00000230050	RPS12	3.19545e-06	9.88111e-05	0.000524832	-0.182183
ENSP00000230053	B3GAT2	1.10867e-05	8.90664e-05	0.00050807	-0.153482
ENSP00000230056	GMNN	0.000264649	8.30901e-05	0.000409371	0.443508
ENSP00000230085	SNX3	1.12736e-05	4.77497e-05	0.000386892	-0.0942799
ENSP00000230124	FIG4	2.27802e-06	7.5534e-05	0.000426224	-0.171872
ENSP00000230340	BYSL	5.62979e-06	9.63765e-05	0.000450938	-0.20124
ENSP00000230361	GUCA1B	2.88973e-07	9.54193e-05	0.000561907	-0.169299
ENSP00000230381	PRPH2	9.71647e-08	6.75739e-05	0.00050114	-0.134646
ENSP00000230449	EXOC2	0.000263725	9.17832e-05	0.000484545	0.354851
ENSP00000230461	TMEM30A	9.70546e-12	0.00013548	0.000655041	-0.206827
ENSP00000230538	LAMA4	4.53765e-05	7.27819e-05	0.000408073	-0.0671581
ENSP00000230588	MEP1A	4.77126e-07	6.3662e-05	0.000429631	-0.147068
ENSP00000230640	SKIV2L2	7.23734e-06	6.86672e-05	0.000336166	-0.182736
ENSP00000230658	ISL1	6.27796e-07	5.80462e-05	0.000371677	-0.154485
ENSP00000230771	HARS2	4.48316e-08	5.14236e-05	0.00041207	-0.124685
ENSP00000230792	NUDT12	0.000139592	0.000113365	0.000565032	0.0464176
ENSP00000230859	PAPD7	5.23468e-06	5.73258e-05	0.000429024	-0.121418
ENSP00000230990	HBEGF	5.40127e-05	9.80644e-05	0.000508208	-0.0866805
ENSP00000231004	LOX	1.45053e-06	7.95378e-05	0.000456879	-0.170914
ENSP00000231009	GZMK	6.33348e-06	9.13086e-05	0.000566775	-0.149928
ENSP00000231061	SPARC	1.74618e-06	7.45855e-05	0.000473535	-0.153821
ENSP00000231121	HAND1	1.59384e-06	8.47962e-05	0.000528772	-0.15735
ENSP00000231228	IL12B	0.000100134	8.91995e-05	0.000470553	0.0232384
ENSP00000231238	TTC1	1.80231e-06	5.34839e-05	0.00044964	-0.11494
ENSP00000231368	LNPEP	2.35388e-06	9.70572e-05	0.000529618	-0.178814
ENSP00000231420	AGXT2	6.64615e-06	0.000115712	0.000560505	-0.194585
ENSP00000231449	IL4	3.35888e-05	7.07241e-05	0.000335257	-0.110767
ENSP00000231454	IL5	5.53316e-06	6.86786e-05	0.000450428	-0.14019
ENSP00000231461	ST8SIA4	1.95103e-07	7.03965e-05	0.000527294	-0.133135
ENSP00000231487	SKP1	0.000221825	0.0001631	0.000567754	0.103435
ENSP00000231498	NUP155	8.79073e-05	8.90745e-05	0.000431603	-0.0027044
ENSP00000231509	NR3C1	5.3874e-05	0.000109773	0.000473513	-0.118052
ENSP00000231524	TRIM23	2.66115e-06	6.36912e-05	0.000506064	-0.120598
ENSP00000231572	RARS	4.93327e-05	8.74944e-05	0.000500228	-0.0762886
ENSP00000231656	CDX1	2.29988e-06	6.42938e-05	0.000506194	-0.122471
ENSP00000231668	BNIP1	4.67427e-06	0.000102489	0.000558046	-0.175281
ENSP00000231721	SEMA3G	1.31556e-07	7.78739e-05	0.000529983	-0.146688
ENSP00000231749	ZMYND10	1.61939e-12	0.00010298	0.000586968	-0.175445
ENSP00000231751	LTF	1.90539e-07	4.77381e-05	0.000412572	-0.115247
ENSP00000231790	MLH1	8.18227e-06	7.89899e-05	0.000476429	-0.148622
ENSP00000231887	EHHADH	7.26193e-05	0.000115325	0.00047173	-0.0905293
ENSP00000231948	CRBN	2.7855e-06	8.8851e-05	0.000508567	-0.169231
ENSP00000232003	HRG	1.30628e-06	8.34938e-05	0.000529757	-0.155142
ENSP00000232165	UBE3A	6.31311e-05	8.88724e-05	0.000493669	-0.0521428
ENSP00000232217	RBP2	0.000138088	7.9706e-05	0.000456403	0.127919
ENSP00000232219	RBP1	0.000115376	9.4175e-05	0.000496939	0.0426628
ENSP00000232375	PFKFB4	2.7406e-07	7.91962e-05	0.000514545	-0.153382
ENSP00000232424	HES1	8.91527e-05	0.000101708	0.000491641	-0.0255384
ENSP00000232461	GNAT1	6.15544e-05	0.000103931	0.000508361	-0.0833587
ENSP00000232501	NPRL2	2.33357e-07	8.80215e-05	0.000487558	-0.180057
ENSP00000232564	GNB4	6.00036e-05	8.03538e-05	0.000474376	-0.042899
ENSP00000232607	UMPS	0.000160142	7.08629e-05	0.000340104	0.262504
ENSP00000232744	ABTB1	3.2572e-06	7.03575e-05	0.000524582	-0.127912
ENSP00000232888	RRP9	1.58529e-06	7.69551e-05	0.000383757	-0.1964
ENSP00000232905	EIF1B	9.78024e-07	9.06017e-05	0.000559393	-0.160216
ENSP00000232975	TNNC1	3.81309e-07	7.00065e-05	0.00045536	-0.152902
ENSP00000233057	EIF2AK2	0.00478816	7.63713e-05	0.000436136	10.8035
ENSP00000233078	DAZAP1	2.60095e-11	9.30578e-05	0.000612596	-0.151907
ENSP00000233121	MAPRE3	4.03686e-06	9.35637e-05	0.000532656	-0.168076
ENSP00000233146	MSH2	8.36299e-05	0.000100315	0.000494571	-0.0337369
ENSP00000233154	NCK2	3.98069e-05	8.5038e-05	0.000431065	-0.104929
ENSP00000233156	TFPI	1.42166e-06	5.84776e-05	0.000433246	-0.131694
ENSP00000233242	APOB	4.42421e-06	0.000139702	0.000616254	-0.219517
ENSP00000233331	INO80B	3.16378e-06	7.509e-05	0.000451677	-0.159243
ENSP00000233336	TTL	1.63396e-05	4.69096e-05	0.000307845	-0.0993031
ENSP00000233468	SF3B6	1.7124e-07	0.000107066	0.000551085	-0.193972
ENSP00000233557	NRBP1	2.68997e-07	4.76886e-05	0.000428694	-0.110614
ENSP00000233575	SNX17	2.37028e-05	8.57061e-05	0.000560445	-0.110632
ENSP00000233615	WBP1	2.84777e-07	5.9778e-05	0.000460766	-0.129118
ENSP00000233616	MOGS	6.24662e-07	8.61456e-05	0.000503296	-0.169922
ENSP00000233627	NDUFS7	8.70066e-05	7.46225e-05	0.000408429	0.0303214
ENSP00000233630	PCGF1	2.23745e-06	9.67996e-05	0.000543167	-0.174094
ENSP00000233668	DOK1	6.63012e-06	7.49624e-05	0.000449973	-0.151858
ENSP00000233710	ACADL	5.87721e-07	0.000111679	0.00056448	-0.196802
ENSP00000233809	IGFBP2	2.07382e-05	9.50228e-05	0.00056616	-0.131208
ENSP00000233813	IGFBP5	4.04907e-06	7.27583e-05	0.000480774	-0.142914
ENSP00000233826	KCNJ13	2.61389e-07	6.04473e-05	0.000488221	-0.123276
ENSP00000233838	GGCX	6.40225e-07	9.70783e-05	0.000518877	-0.185859
ENSP00000233840	NEU2	3.28216e-06	5.08698e-05	0.000367463	-0.129503
ENSP00000233893	HSPE1	7.02596e-06	8.22814e-05	0.000525433	-0.143226
ENSP00000233948	WNT6	8.00371e-08	0.000126734	0.000633862	-0.199813
ENSP00000233954	IL1RL1	2.58549e-06	6.45858e-05	0.00049005	-0.126518
ENSP00000233997	AZU1	4.03838e-08	5.96692e-05	0.000476314	-0.125188
ENSP00000234038	PPP1R7	1.00751e-06	7.88806e-05	0.000493866	-0.157681
ENSP00000234071	PROC	1.17137e-05	8.9501e-05	0.000436049	-0.178391
ENSP00000234091	ID2	2.06901e-06	9.19753e-05	0.000530587	-0.169447
ENSP00000234111	ODC1	0.000209941	8.55833e-05	0.000430575	0.288817
ENSP00000234160	GORASP2	7.61368e-05	7.96082e-05	0.000543313	-0.00638939
ENSP00000234170	CEBPZ	3.05203e-07	0.000104107	0.000557753	-0.186107
ENSP00000234256	SLC1A4	3.65204e-07	8.18264e-05	0.000550872	-0.147877
ENSP00000234296	ORC2	0.000179297	9.65579e-05	0.00055962	0.147849
ENSP00000234310	PPP3R1	5.18931e-06	9.28271e-05	0.000472178	-0.185603
ENSP00000234313	PLEK	0.000149476	6.86545e-05	0.000434537	0.185996
ENSP00000234347	PRTN3	3.40313e-07	6.07402e-05	0.00039985	-0.151056
ENSP00000234371	KISS1R	1.05352e-06	5.17893e-05	0.000394092	-0.128741
ENSP00000234389	GRIN3B	2.04527e-07	5.69402e-05	0.000432115	-0.131298
ENSP00000234396	ATP6V1B1	2.5972e-07	0.000116737	0.000575335	-0.202451
ENSP00000234420	MSH6	1.90231e-05	9.93678e-05	0.000507725	-0.158245
ENSP00000234453	PLEKHA3	3.56323e-08	7.60523e-05	0.000556505	-0.136597
ENSP00000234454	SPR	1.96536e-05	8.64982e-05	0.000482407	-0.138565
ENSP00000234488	CLCN6	4.88632e-06	5.10739e-05	0.000407248	-0.113414
ENSP00000234590	ENO1	2.65583e-06	9.99387e-05	0.000511644	-0.190138
ENSP00000234677	SARS	9.97775e-08	0.000103252	0.000534525	-0.192979
ENSP00000234739	BCL9	2.49138e-06	5.55653e-05	0.000385115	-0.137813
ENSP00000234831	TMEM59	3.02417e-07	5.94707e-05	0.000476833	-0.124086
ENSP00000234961	OPRD1	5.91214e-06	6.25431e-05	0.000472195	-0.119931
ENSP00000235090	WDR77	2.51712e-06	7.69342e-05	0.000451013	-0.165
ENSP00000235310	MAD2L2	7.26235e-05	9.28853e-05	0.000480883	-0.0421346
ENSP00000235329	MFN2	5.99774e-06	7.54465e-05	0.000475281	-0.146122
ENSP00000235332	MIIP	0.000192083	9.86202e-05	0.000597026	0.156546
ENSP00000235382	RGS2	4.18711e-06	0.000107391	0.000593255	-0.173962
ENSP00000235521	WARS2	1.13551e-06	5.32441e-05	0.000368437	-0.141431
ENSP00000235628	NT5C1A	0.000230934	7.66175e-05	0.000411049	0.375421
ENSP00000235835	AKR7A2	7.44448e-05	6.82551e-05	0.000485455	0.0127504
ENSP00000235933	CD160	3.35522e-05	6.55388e-05	0.000494811	-0.064644
ENSP00000236040	LEPRE1	2.47569e-07	7.26375e-05	0.000490555	-0.147567
ENSP00000236147	SELL	7.74852e-05	8.20397e-05	0.000463262	-0.00983151
ENSP00000236192	VAMP4	1.30801e-06	0.000110531	0.000564451	-0.193503
ENSP00000236273	SYF2	2.25836e-07	7.37605e-05	0.000454617	-0.161751
ENSP00000236671	CTSD	3.98945e-06	0.000109913	0.000562108	-0.18844
ENSP00000236709	A4GNT	1.31487e-06	4.47547e-05	0.000333523	-0.130245
ENSP00000236826	MMP8	1.54909e-06	5.74373e-05	0.000417357	-0.13391
ENSP00000236850	APOA1	2.41633e-05	8.13618e-05	0.00031292	-0.182789
ENSP00000236877	SLC8A2	7.14347e-09	0.000108921	0.000638175	-0.170665
ENSP00000236918	TNNT2	6.60398e-06	0.000101831	0.000513598	-0.185412
ENSP00000236959	ATIC	0.000108532	7.34084e-05	0.000338571	0.103742
ENSP00000236980	FASTKD2	9.56372e-11	0.000102939	0.000560976	-0.183499
ENSP00000237014	TTR	6.09307e-07	0.000102996	0.000586655	-0.174526
ENSP00000237264	TBPL1	9.14481e-07	6.7015e-05	0.00048913	-0.135139
ENSP00000237281	FBXO30	6.60509e-06	6.29136e-05	0.000491307	-0.11461
ENSP00000237380	MED28	3.49538e-07	7.93443e-05	0.000451951	-0.174786
ENSP00000237455	RNF103	5.64033e-06	9.65286e-05	0.000617483	-0.147192
ENSP00000237530	RPN2	2.05524e-05	7.15207e-05	0.000387056	-0.131682
ENSP00000237596	PKD2	3.29625e-06	9.4243e-05	0.000506043	-0.179721
ENSP00000237612	ABCG2	1.85817e-09	7.3289e-05	0.00050328	-0.145619
ENSP00000237642	STBD1	1.12714e-06	8.38383e-05	0.000549975	-0.150391
ENSP00000237654	CCNI	5.8284e-06	6.05668e-05	0.000488635	-0.112023
ENSP00000237837	FGF23	6.07581e-06	0.000105475	0.000579369	-0.171565
ENSP00000237853	ELL2	4.80469e-06	6.60895e-05	0.00045836	-0.133705
ENSP00000237889	NDUFB3	4.30155e-06	9.35216e-05	0.000508391	-0.175495
ENSP00000238018	GDA	5.89011e-06	7.62258e-05	0.000508882	-0.138216
ENSP00000238112	CPSF3	9.91772e-06	0.000104981	0.00052786	-0.180093
ENSP00000238146	DDX55	6.87793e-07	9.84203e-05	0.000433116	-0.22565
ENSP00000238256	FKBP15	5.82432e-08	7.81018e-05	0.000479489	-0.162764
ENSP00000238497	VPS4B	7.65036e-05	6.57652e-05	0.000394311	0.0272333
ENSP00000238558	GSC	1.70775e-05	8.83398e-05	0.000573902	-0.124171
ENSP00000238616	NEK9	1.79077e-05	8.47924e-05	0.000490235	-0.136434
ENSP00000238618	ACYP1	1.54824e-07	9.01076e-05	0.000576873	-0.155932
ENSP00000238628	IFT43	8.4737e-07	0.000111419	0.000614134	-0.180045
ENSP00000238651	ACOT2	1.6624e-06	9.43735e-05	0.00049093	-0.188848
ENSP00000238682	TGFB3	2.91148e-05	8.4485e-05	0.000411598	-0.134525
ENSP00000238714	PAPOLG	2.17186e-07	6.89978e-05	0.000524961	-0.13102
ENSP00000238721	TP53I3	0.000119656	7.14507e-05	0.000495656	0.0972553
ENSP00000238738	RHOQ	1.18575e-05	7.11522e-05	0.000411977	-0.143927
ENSP00000238788	TMEM214	1.25468e-08	8.94981e-05	0.000542326	-0.165003
ENSP00000238789	ATAD2B	6.15683e-06	7.89867e-05	0.000557858	-0.130553
ENSP00000238823	FAM98A	7.90133e-08	6.14502e-05	0.00044738	-0.137179
ENSP00000238831	YIPF4	3.84411e-09	5.74811e-05	0.000422879	-0.135919
ENSP00000238855	AFTPH	2.17058e-06	9.08461e-05	0.000494226	-0.179423
ENSP00000238892	CRIPT	5.03959e-08	6.81522e-05	0.000523062	-0.130198
ENSP00000238994	PPP1R3C	4.47906e-06	8.51856e-05	0.000496586	-0.162523
ENSP00000239144	HOXB8	3.16748e-07	7.27954e-05	0.000543899	-0.133258
ENSP00000239165	HOXB7	2.04263e-06	5.329e-05	0.000416712	-0.12298
ENSP00000239223	DUSP1	6.13385e-06	7.56116e-05	0.000452486	-0.153547
ENSP00000239231	PANK3	3.37384e-06	0.000105389	0.000566862	-0.179965
ENSP00000239243	MSX2	2.10086e-06	6.35202e-05	0.000505746	-0.121443
ENSP00000239347	IFNA7	9.70244e-05	8.07923e-05	0.000524535	0.0309456
ENSP00000239440	ARAP3	2.97433e-06	6.1211e-05	0.000470693	-0.123725
ENSP00000239462	TNN	7.69771e-08	3.66272e-05	0.000361378	-0.101141
ENSP00000239666	PDZD11	2.9101e-07	7.85845e-05	0.000486642	-0.160885
ENSP00000239882	ELF1	1.57709e-05	6.81626e-05	0.000491884	-0.106512
ENSP00000239891	ALG5	1.68578e-08	0.000104308	0.000522661	-0.19954
ENSP00000239926	MYOT	9.32426e-08	6.27223e-05	0.000451399	-0.138744
ENSP00000239938	EGR1	0.000985413	0.000118513	0.000528346	1.64078
ENSP00000239940	PFN2	0.000103589	8.70398e-05	0.000567852	0.0291436
ENSP00000240055	NFYB	7.42357e-06	8.52509e-05	0.000416768	-0.18674
ENSP00000240079	CCDC53	9.06884e-08	6.63042e-05	0.000445146	-0.148746
ENSP00000240100	DUSP4	2.58425e-06	4.53625e-05	0.000312315	-0.136972
ENSP00000240123	SORBS3	8.59825e-07	5.92149e-05	0.000438311	-0.133136
ENSP00000240185	TARDBP	9.0088e-07	0.000109484	0.000559132	-0.1942
ENSP00000240285	RDH10	2.43743e-05	9.24532e-05	0.000492647	-0.13819
ENSP00000240316	COIL	2.83921e-06	8.64065e-05	0.000577591	-0.144683
ENSP00000240328	TBX2	2.88111e-06	5.5579e-05	0.000450593	-0.116952
ENSP00000240361	TEX14	0.000314464	7.04586e-05	0.000527124	0.4629
ENSP00000240423	NCAPH	0.000487685	0.000105008	0.000560964	0.682178
ENSP00000240488	MND1	5.66333e-06	9.68541e-05	0.000573576	-0.158986
ENSP00000240618	KLRK1	5.23484e-06	0.00011707	0.000585458	-0.191022
ENSP00000240652	IAPP	2.44415e-07	6.02927e-05	0.000368666	-0.16288
ENSP00000240662	KCNJ8	4.12255e-06	0.000103579	0.000603787	-0.164722
ENSP00000240851	TFG	6.96369e-07	7.48363e-05	0.000493187	-0.150328
ENSP00000240874	KALRN	2.06474e-06	6.90578e-05	0.000490067	-0.136702
ENSP00000240922	NAA50	3.76618e-09	8.8012e-05	0.000491845	-0.178935
ENSP00000241014	MAPK8IP1	8.38508e-07	9.11411e-05	0.000534656	-0.168898
ENSP00000241041	PEX16	9.75989e-07	8.64779e-05	0.000473013	-0.18076
ENSP00000241051	DEPDC7	3.3919e-08	6.41218e-05	0.000475415	-0.134804
ENSP00000241052	CAT	4.7013e-06	9.92165e-05	0.000435976	-0.21679
ENSP00000241125	GJA3	8.99112e-08	5.7986e-05	0.000404826	-0.143015
ENSP00000241256	GHSR	4.17307e-07	0.000105619	0.000556624	-0.188999
ENSP00000241261	TNFSF10	6.44945e-06	7.27576e-05	0.000471164	-0.140733
ENSP00000241337	GSTM2	5.79877e-08	5.99052e-05	0.00040885	-0.14638
ENSP00000241416	ACVR2A	1.29504e-05	9.45466e-05	0.000481678	-0.1694
ENSP00000241436	POLK	6.55516e-05	0.000107241	0.000576505	-0.0723147
ENSP00000241453	FLT3	8.04279e-06	7.65661e-05	0.000497057	-0.137858
ENSP00000241502	FYTTD1	1.83168e-07	0.00010174	0.000580841	-0.174845
ENSP00000241651	MYOG	3.11591e-06	0.000120024	0.000627123	-0.18642
ENSP00000242057	AHR	3.77344e-05	8.61411e-05	0.000512348	-0.0944803
ENSP00000242067	BBS9	2.48184e-07	7.37344e-05	0.00045866	-0.16022
ENSP00000242108	EEPD1	5.92082e-07	4.42705e-05	0.000385214	-0.113387
ENSP00000242140	WIPF3	2.08738e-06	6.75633e-05	0.000489375	-0.133795
ENSP00000242159	HOXA7	7.21602e-05	6.35516e-05	0.000470538	0.0182954
ENSP00000242208	INHBA	5.42617e-06	0.000107665	0.000582928	-0.175389
ENSP00000242249	RAMP3	9.88767e-08	7.98304e-05	0.000481571	-0.165566
ENSP00000242261	TWIST1	5.41044e-05	7.78457e-05	0.000451677	-0.0525625
ENSP00000242285	CLTA	2.23241e-06	0.000101446	0.000457573	-0.216825
ENSP00000242351	ZC3HAV1	8.88626e-05	9.21161e-05	0.00057543	-0.00565405
ENSP00000242375	AKR1D1	2.21159e-07	9.58569e-05	0.000498743	-0.191754
ENSP00000242462	NEUROG3	6.99902e-06	8.18778e-05	0.000477685	-0.156753
ENSP00000242465	SRGN	0.000103481	0.000102337	0.000607024	0.00188492
ENSP00000242480	EGR2	2.86997e-06	9.89994e-05	0.000426491	-0.225396
ENSP00000242505	FAM149B1	3.90337e-07	9.65415e-05	0.000609757	-0.157688
ENSP00000242576	UNG	0.000106146	8.01727e-05	0.000478912	0.0542334
ENSP00000242591	IFT81	2.58103e-07	8.02715e-05	0.000455	-0.175853
ENSP00000242592	ACADS	1.93899e-06	8.39242e-05	0.000364269	-0.225067
ENSP00000242719	RNF11	2.54904e-06	4.88022e-05	0.000388647	-0.119011
ENSP00000242728	BHLHE41	1.7088e-06	5.97139e-05	0.000390743	-0.148448
ENSP00000242729	SSPN	3.67997e-06	9.23836e-05	0.000537193	-0.165124
ENSP00000242776	DDX39A	4.2531e-07	0.000115606	0.000608743	-0.18921
ENSP00000242784	C19orf43	5.05686e-09	7.93977e-05	0.000559413	-0.141921
ENSP00000242786	CD97	2.72272e-06	7.15482e-05	0.000525266	-0.13103
ENSP00000242839	ATP7B	2.03179e-07	7.30355e-05	0.000513724	-0.141773
ENSP00000243045	ORMDL2	1.91092e-09	8.89114e-05	0.000540381	-0.164531
ENSP00000243052	PDE1B	1.02603e-05	5.46618e-05	0.00041143	-0.10792
ENSP00000243077	LRP1	7.32787e-06	0.00010691	0.000511815	-0.194567
ENSP00000243167	FAAH	9.76882e-08	7.7437e-05	0.000498966	-0.154999
ENSP00000243189	RSRP1	6.56743e-11	8.66239e-05	0.000537533	-0.161151
ENSP00000243253	SEC61A1	8.42755e-06	7.62437e-05	0.000390117	-0.173835
ENSP00000243298	RAB9B	1.62182e-07	6.23589e-05	0.000357171	-0.174137
ENSP00000243326	RIF1	2.84065e-06	6.11456e-05	0.000470328	-0.123967
ENSP00000243344	TTC21B	3.147e-06	7.92423e-05	0.000456317	-0.166759
ENSP00000243346	NMI	0.00449532	8.52989e-05	0.000508938	8.66514
ENSP00000243347	TNFAIP6	0.000347843	7.77531e-05	0.000526685	0.512811
ENSP00000243349	ACVR1C	1.44589e-05	6.56378e-05	0.000400961	-0.127641
ENSP00000243440	BATF3	1.3122e-05	5.50386e-05	0.00043237	-0.096946
ENSP00000243457	KCNJ2	0.000434609	5.75616e-05	0.00043549	0.8658
ENSP00000243501	PLA2G12A	6.68205e-10	7.14798e-05	0.00046037	-0.155264
ENSP00000243563	SNRPA	2.27582e-07	9.03252e-05	0.000476963	-0.188898
ENSP00000243578	B9D2	6.74561e-08	9.55883e-05	0.000535983	-0.178216
ENSP00000243611	C4BPB	1.4472e-06	6.78485e-05	0.000476201	-0.13944
ENSP00000243644	ZNF350	3.36309e-06	5.4131e-05	0.000449588	-0.112921
ENSP00000243662	RAB38	3.23703e-07	8.04435e-05	0.000505461	-0.158509
ENSP00000243673	GPR83	3.99511e-08	6.94881e-05	0.000510565	-0.136022
ENSP00000243706	HAUS3	1.37765e-07	8.25621e-05	0.000456656	-0.180496
ENSP00000243776	CHPF	7.28537e-06	6.39456e-05	0.00043359	-0.130677
ENSP00000243786	INHA	6.2837e-06	6.67539e-05	0.000455117	-0.132868
ENSP00000243903	ACTR5	3.35635e-06	8.85118e-05	0.000507079	-0.167933
ENSP00000243911	MC3R	5.07096e-07	9.71086e-05	0.000578437	-0.167004
ENSP00000243918	SYS1	3.55868e-08	6.79388e-05	0.000492899	-0.137763
ENSP00000243924	PI3	3.31426e-07	7.49055e-05	0.000499511	-0.149294
ENSP00000243997	ATP5E	3.58263e-06	9.77296e-05	0.000525452	-0.179173
ENSP00000244007	PLCG1	0.00018729	0.000174189	0.000647776	0.0202233
ENSP00000244020	SRSF6	3.44797e-07	4.9807e-05	0.000308964	-0.160091
ENSP00000244040	RAB22A	6.80441e-08	8.42012e-05	0.00051661	-0.162856
ENSP00000244043	PTGIS	1.78282e-07	8.47089e-05	0.000514627	-0.164256
ENSP00000244050	SNAI1	4.8279e-05	6.70545e-05	0.000431722	-0.0434897
ENSP00000244051	MOCS3	7.602e-06	6.2891e-05	0.000416277	-0.132818
ENSP00000244174	IL9R	2.01143e-06	4.09546e-05	0.000353762	-0.110083
ENSP00000244217	MCEE	5.546e-07	7.71124e-05	0.000482911	-0.158534
ENSP00000244221	PAIP2B	1.02751e-07	6.78397e-05	0.000508114	-0.133311
ENSP00000244227	SNRNP27	7.72098e-09	5.67887e-05	0.000451708	-0.125703
ENSP00000244230	MPHOSPH10	1.71694e-06	0.000100314	0.000506443	-0.194686
ENSP00000244241	IL17C	3.69297e-07	8.43176e-05	0.000561149	-0.149601
ENSP00000244289	LIPE	2.69094e-06	7.69363e-05	0.000437526	-0.169694
ENSP00000244333	LYPD3	1.99974e-09	9.50569e-05	0.000586145	-0.16217
ENSP00000244336	CEACAM8	5.57114e-06	4.89e-05	0.00039233	-0.11044
ENSP00000244426	FBXO9	1.04736e-05	6.08226e-05	0.000488546	-0.103059
ENSP00000244496	RRP36	1.03938e-06	6.90657e-05	0.000406751	-0.167243
ENSP00000244513	BTN1A1	1.97255e-06	5.31263e-05	0.000434353	-0.11777
ENSP00000244519	BTN3A3	0.0064599	7.4064e-05	0.000518645	12.3125
ENSP00000244520	SNRPC	2.64286e-07	8.99777e-05	0.000473381	-0.189516
ENSP00000244534	HIST1H1D	7.31992e-06	8.60803e-05	0.000559186	-0.140848
ENSP00000244537	HIST1H4F	6.94858e-05	0.000100695	0.000454767	-0.0686265
ENSP00000244571	AARS2	8.3433e-08	0.000105763	0.000596382	-0.177201
ENSP00000244573	HIST1H1A	9.31629e-06	6.83717e-05	0.000470902	-0.125409
ENSP00000244669	APOBEC2	8.66571e-10	7.40967e-05	0.000434509	-0.170528
ENSP00000244709	TREM1	3.22115e-06	7.93365e-05	0.000492175	-0.154651
ENSP00000244711	MEA1	6.55928e-07	4.57994e-05	0.000385275	-0.117172
ENSP00000244728	COL21A1	1.55061e-08	0.000104403	0.000633838	-0.164692
ENSP00000244745	SOX4	2.54491e-06	5.71814e-05	0.00045268	-0.120696
ENSP00000244763	SSR1	1.62923e-06	3.00702e-05	0.000243615	-0.116745
ENSP00000244769	ATXN1	5.589e-06	0.000106749	0.00054785	-0.184648
ENSP00000244869	EREG	2.52456e-06	8.25954e-05	0.000474971	-0.168581
ENSP00000244926	SCGB1D2	3.22317e-09	0.00011179	0.000628069	-0.177984
ENSP00000244930	SCGB2A1	1.91967e-10	5.88653e-05	0.000415231	-0.141765
ENSP00000245046	EMC3	1.16005e-09	5.09606e-05	0.000346334	-0.14714
ENSP00000245121	KATNAL2	3.45822e-10	0.000114118	0.000672777	-0.169621
ENSP00000245157	BBS2	1.99074e-07	8.26302e-05	0.000491255	-0.167797
ENSP00000245206	GOT2	1.20449e-06	0.000122738	0.000519962	-0.233736
ENSP00000245222	SPHK2	4.74237e-06	8.97756e-05	0.000490908	-0.173216
ENSP00000245255	PIWIL1	9.76255e-07	0.000112576	0.000589441	-0.189332
ENSP00000245304	RAP2A	2.34307e-06	0.000102417	0.000600665	-0.166604
ENSP00000245312	SLC10A2	2.05296e-08	6.00203e-05	0.00047452	-0.126443
ENSP00000245323	EFNB2	7.19655e-06	8.54031e-05	0.000472507	-0.165514
ENSP00000245414	IRF1	0.000748631	9.70783e-05	0.000457134	1.4253
ENSP00000245451	BMP4	4.81486e-06	8.46937e-05	0.000433584	-0.184229
ENSP00000245457	PTGER2	1.3434e-07	8.67776e-05	0.000588339	-0.147268
ENSP00000245479	SOX9	4.90185e-05	8.54957e-05	0.00049667	-0.0734435
ENSP00000245503	MYH2	7.86775e-05	9.95733e-05	0.000529041	-0.0394976
ENSP00000245539	MRPS7	6.1179e-07	8.45824e-05	0.000360421	-0.232979
ENSP00000245544	NUP85	3.78937e-05	9.40673e-05	0.000472374	-0.118918
ENSP00000245552	NT5C	0.000296992	8.93044e-05	0.000474393	0.437797
ENSP00000245615	MBOAT7	1.0567e-07	8.90343e-05	0.000493289	-0.180277
ENSP00000245620	LILRB3	2.44353e-07	5.93334e-05	0.00047371	-0.124737
ENSP00000245787	INSIG2	1.05121e-07	5.72846e-05	0.000404908	-0.141216
ENSP00000245810	PSPN	1.59245e-06	7.73376e-05	0.00052731	-0.143644
ENSP00000245812	ALKBH7	3.43858e-11	7.99339e-05	0.000439907	-0.181706
ENSP00000245816	CLPP	2.38806e-07	8.37e-05	0.000519806	-0.160562
ENSP00000245817	TNFSF9	2.09306e-06	4.219e-05	0.000361887	-0.1108
ENSP00000245838	THOC2	2.23906e-06	9.9289e-05	0.000561686	-0.172783
ENSP00000245903	CD70	7.9944e-09	6.34185e-05	0.000482882	-0.131317
ENSP00000245907	C3	1.19554e-05	0.000106658	0.000435521	-0.217447
ENSP00000245908	SH2D3A	5.43317e-08	6.80392e-05	0.00049435	-0.137524
ENSP00000245919	FOSB	1.74641e-05	7.74494e-05	0.000507653	-0.118162
ENSP00000245932	VASP	7.69772e-05	9.26622e-05	0.000477785	-0.0328285
ENSP00000245934	SYMPK	9.22769e-06	8.69065e-05	0.000416642	-0.18644
ENSP00000245957	CFAP61	1.31364e-10	6.71182e-05	0.000483037	-0.13895
ENSP00000245960	CDC25B	0.000152677	6.70087e-05	0.000453061	0.189088
ENSP00000245983	GNRH2	1.68082e-08	8.27977e-05	0.000524772	-0.157746
ENSP00000246062	MKKS	1.4806e-07	9.60298e-05	0.000513883	-0.186583
ENSP00000246069	DSTN	1.95343e-07	5.55144e-05	0.000453172	-0.122071
ENSP00000246071	SNRPB2	1.7844e-07	7.46775e-05	0.000409326	-0.182004
ENSP00000246080	TCF15	3.49576e-07	6.64585e-05	0.000495619	-0.133387
ENSP00000246105	DEFB129	3.11466e-10	7.97249e-05	0.000453513	-0.175794
ENSP00000246115	S1PR4	7.48188e-05	9.19115e-05	0.000573708	-0.0297935
ENSP00000246166	FNTB	9.43595e-06	8.79707e-05	0.000515751	-0.152273
ENSP00000246186	MMP24	1.87709e-07	9.50223e-05	0.000553651	-0.17129
ENSP00000246190	NECAB3	2.67651e-09	6.02469e-05	0.000472181	-0.127587
ENSP00000246194	RALY	3.49544e-06	4.61994e-05	0.000407518	-0.10479
ENSP00000246337	UROD	1.28706e-07	5.91168e-05	0.000395192	-0.149264
ENSP00000246533	CAPNS1	5.30642e-06	0.000124367	0.000632035	-0.188377
ENSP00000246535	PDCD2L	8.36367e-09	7.61137e-05	0.000550163	-0.138332
ENSP00000246548	UBA2	1.55102e-06	8.63421e-05	0.000539687	-0.157112
ENSP00000246551	HCST	4.43307e-06	9.08833e-05	0.000566709	-0.152548
ENSP00000246553	FFAR1	2.09644e-07	9.80323e-05	0.000579357	-0.168847
ENSP00000246554	COX6B1	9.7077e-06	0.000121984	0.000580478	-0.193421
ENSP00000246657	CCR7	5.13965e-06	4.95236e-05	0.000390798	-0.113573
ENSP00000246672	NR1D1	4.07592e-06	7.80109e-05	0.000463006	-0.159685
ENSP00000246747	ARL2	9.04094e-06	9.74372e-05	0.000556314	-0.158896
ENSP00000246792	RRAS	4.06895e-05	0.000114786	0.000545935	-0.135723
ENSP00000246794	PRRG2	4.03971e-07	6.68352e-05	0.000511156	-0.129963
ENSP00000246802	GLTSCR2	6.955e-07	7.97148e-05	0.000471558	-0.167571
ENSP00000246868	SBDS	5.03905e-08	4.38358e-05	0.000386978	-0.113147
ENSP00000246891	CSN1S1	1.38051e-07	9.96435e-05	0.000606982	-0.163935
ENSP00000246895	STATH	1.57897e-08	7.79251e-05	0.0005278	-0.147611
ENSP00000246912	MLX	1.52733e-07	0.000116678	0.000638548	-0.182484
ENSP00000246914	WNK4	3.59752e-06	6.70465e-05	0.000381713	-0.166222
ENSP00000246957	TRAP1	5.33951e-07	6.32787e-05	0.000451556	-0.138952
ENSP00000247003	DDX49	1.2544e-06	0.000111485	0.000541661	-0.203504
ENSP00000247005	GDF1	1.07134e-05	4.15324e-05	0.000369477	-0.0834124
ENSP00000247020	SDF2	1.25555e-05	7.81479e-05	0.000535417	-0.122507
ENSP00000247026	NSRP1	2.33956e-07	6.71382e-05	0.000507853	-0.131739
ENSP00000247153	CFP	1.73321e-07	8.60997e-05	0.000433621	-0.19816
ENSP00000247178	ATG14	2.23818e-06	8.78173e-05	0.000491679	-0.174055
ENSP00000247182	SIX1	6.10007e-06	7.25533e-05	0.000510519	-0.130168
ENSP00000247191	DLGAP5	0.000817292	7.93418e-05	0.000388469	1.89964
ENSP00000247194	L3HYPDH	1.08453e-07	9.22205e-05	0.000604157	-0.152464
ENSP00000247219	TBPL2	8.52469e-07	9.64948e-05	0.00050243	-0.190359
ENSP00000247225	SGPP1	1.54767e-07	0.000110037	0.00057555	-0.190917
ENSP00000247271	OMG	1.71528e-07	6.26769e-05	0.000417518	-0.149707
ENSP00000247461	CANX	1.17154e-05	0.000123638	0.000565445	-0.197937
ENSP00000247470	PYCARD	7.32938e-05	0.000114989	0.000597468	-0.0697861
ENSP00000247665	PHPT1	1.94175e-06	5.33282e-05	0.000451009	-0.113937
ENSP00000247668	TRAF2	5.2917e-05	0.000133096	0.000550047	-0.145767
ENSP00000247843	YEATS4	3.82905e-06	7.29493e-05	0.000411369	-0.168025
ENSP00000247933	IDUA	8.84415e-08	0.000113273	0.000568253	-0.199181
ENSP00000247970	PIN1	0.000122069	6.28964e-05	0.000408602	0.144816
ENSP00000247977	FBXL12	1.06774e-05	3.62139e-05	0.000359487	-0.0710359
ENSP00000247986	KIF17	1.00095e-06	5.47709e-05	0.000346964	-0.154973
ENSP00000248076	F2RL3	3.81216e-06	6.66102e-05	0.000451764	-0.139006
ENSP00000248114	GFER	1.11635e-06	7.37162e-05	0.000436528	-0.166312
ENSP00000248121	SYNGR3	6.83414e-08	5.8036e-05	0.000461748	-0.12554
ENSP00000248150	GNG13	4.45856e-06	7.59526e-05	0.000491599	-0.145432
ENSP00000248211	ZNF10	1.43111e-06	7.35096e-05	0.000541365	-0.133142
ENSP00000248244	TICAM1	5.7927e-05	9.06954e-05	0.000525442	-0.0623635
ENSP00000248248	MON1B	9.4362e-08	8.8639e-05	0.00051821	-0.170866
ENSP00000248342	EIF3K	1.62453e-06	8.04333e-05	0.000488154	-0.161442
ENSP00000248437	TUBA4A	0.0002064	9.43562e-05	0.000435759	0.257124
ENSP00000248450	AAMP	3.26586e-06	8.05587e-05	0.000541432	-0.142756
ENSP00000248553	HSPB1	7.73028e-06	8.87001e-05	0.000543528	-0.148971
ENSP00000248564	GNG11	3.24307e-06	5.5714e-05	0.000386557	-0.135739
ENSP00000248572	GNGT1	9.70501e-06	9.57522e-05	0.000385807	-0.223032
ENSP00000248594	PTPN12	4.34344e-06	0.000109354	0.00056175	-0.186934
ENSP00000248598	FGL2	1.70749e-07	5.2697e-05	0.000451153	-0.116427
ENSP00000248633	PEX1	8.96418e-08	6.25887e-05	0.000411816	-0.151765
ENSP00000248643	MTERF1	3.40566e-08	8.31866e-05	0.000533337	-0.15591
ENSP00000248846	TUBGCP6	9.09113e-06	6.43009e-05	0.000419733	-0.131536
ENSP00000248901	CYTH4	1.02733e-06	4.71367e-05	0.000363935	-0.126697
ENSP00000248933	SEZ6L	1.16546e-07	7.69614e-05	0.000519638	-0.147881
ENSP00000248948	VPREB3	1.01217e-08	7.53112e-05	0.000516418	-0.145814
ENSP00000248958	SDF2L1	3.68953e-05	6.35895e-05	0.000460539	-0.0579631
ENSP00000248975	YWHAH	4.19898e-05	0.000122534	0.000558253	-0.144278
ENSP00000249014	CDC42EP1	1.85582e-06	3.48759e-05	0.000359289	-0.0919039
ENSP00000249016	MCHR1	1.85245e-06	5.57198e-05	0.000399863	-0.134715
ENSP00000249041	GALR3	7.19301e-10	7.82735e-05	0.00053731	-0.145675
ENSP00000249071	RAC2	3.63446e-06	0.000110266	0.000548185	-0.194518
ENSP00000249075	LIF	0.00432709	0.000109364	0.00054495	7.73966
ENSP00000249269	PMPCB	1.51437e-06	9.86456e-05	0.000460405	-0.210969
ENSP00000249284	TAS2R16	1.38043e-08	4.58515e-05	0.000399827	-0.114644
ENSP00000249299	LSM8	1.76982e-07	0.00010248	0.000543179	-0.188341
ENSP00000249330	VGF	1.14098e-05	8.22341e-05	0.000514128	-0.137756
ENSP00000249344	STRIP2	7.8453e-07	8.55864e-05	0.000530538	-0.159841
ENSP00000249356	DNAJB9	3.37633e-06	4.18894e-05	0.000384193	-0.100244
ENSP00000249363	LRRC4	7.76444e-08	9.01861e-05	0.000534338	-0.168636
ENSP00000249373	SMO	5.79711e-05	8.32918e-05	0.000438923	-0.0576882
ENSP00000249389	OPN1SW	1.02122e-07	6.90613e-05	0.000424702	-0.162371
ENSP00000249396	SIRT2	1.75926e-05	6.9055e-05	0.000394697	-0.130385
ENSP00000249442	MTX2	1.35691e-06	0.00010792	0.000526482	-0.202406
ENSP00000249636	PIAS1	1.07378e-05	9.93134e-05	0.000475179	-0.186404
ENSP00000249647	SNAP23	3.84826e-05	0.000135997	0.00060975	-0.159925
ENSP00000249700	TMOD2	1.44549e-08	0.000135816	0.000703115	-0.193143
ENSP00000249749	DLL4	4.64707e-06	7.4423e-05	0.000454596	-0.15349
ENSP00000249750	ALDH1A2	0.000108557	7.64251e-05	0.000433932	0.0740472
ENSP00000249776	KNSTRN	0.00022448	4.59998e-05	0.000413216	0.431929
ENSP00000249806	CLN6	2.10463e-12	7.96276e-05	0.000473312	-0.168235
ENSP00000249887	ACKR4	4.47557e-05	9.46172e-05	0.000539801	-0.0923702
ENSP00000249910	MBD4	1.2579e-07	6.22581e-05	0.000462267	-0.134408
ENSP00000249923	COPB1	1.94816e-07	9.35371e-05	0.00048254	-0.19344
ENSP00000250003	MYOD1	3.55469e-05	6.80894e-05	0.000389017	-0.0836533
ENSP00000250018	TPH1	1.66402e-05	0.000102528	0.000533397	-0.161021
ENSP00000250056	FAM64A	0.000277529	6.05673e-05	0.000488536	0.444106
ENSP00000250111	ATP1B2	1.39391e-06	8.66981e-05	0.000524037	-0.162783
ENSP00000250113	FXR2	2.69013e-07	0.000112709	0.00063738	-0.176409
ENSP00000250124	MPDU1	3.97773e-08	7.56405e-05	0.000516791	-0.146289
ENSP00000250160	WISP1	3.01622e-06	2.96268e-05	0.000333502	-0.0797915
ENSP00000250237	QTRT1	2.4654e-06	8.6508e-05	0.000567148	-0.148185
ENSP00000250244	AP1M2	8.46242e-07	6.65955e-05	0.000436331	-0.150687
ENSP00000250351	KLK12	2.19455e-09	7.12374e-05	0.000506008	-0.140779
ENSP00000250378	CMA1	1.09894e-05	8.88788e-05	0.000541883	-0.143738
ENSP00000250405	BCL2L2	8.33305e-06	0.000108823	0.000585534	-0.171621
ENSP00000250416	PARP2	5.20125e-06	8.01071e-05	0.000485012	-0.154441
ENSP00000250448	FOXA1	3.30967e-06	6.56645e-05	0.000453626	-0.137459
ENSP00000250454	EAPP	1.34187e-07	7.74685e-05	0.000531074	-0.145619
ENSP00000250457	EGLN3	3.75596e-06	6.8549e-05	0.000435568	-0.148755
ENSP00000250495	NEDD8	5.85478e-05	0.000108392	0.000482494	-0.103305
ENSP00000250498	DAD1	1.89154e-06	7.13208e-05	0.00043889	-0.158193
ENSP00000250535	CDO1	1.19945e-07	6.68047e-05	0.000433341	-0.153885
ENSP00000250559	RAP1B	4.03647e-05	8.13275e-05	0.000388061	-0.105558
ENSP00000250615	AANAT	5.63915e-07	5.93969e-05	0.000412416	-0.142654
ENSP00000250617	ARHGEF6	6.80822e-06	0.000103289	0.000558837	-0.172645
ENSP00000250863	DAZL	1.41458e-08	7.47008e-05	0.0004564	-0.163643
ENSP00000250894	MAPK8IP3	2.05791e-06	4.88105e-05	0.000337407	-0.138564
ENSP00000250896	MKNK2	4.84849e-06	5.28923e-05	0.000449896	-0.106789
ENSP00000250974	ABHD17A	7.71572e-07	6.13214e-05	0.000488839	-0.123864
ENSP00000251020	SALL1	2.54805e-06	7.901e-05	0.000529915	-0.144291
ENSP00000251038	ZC3H14	2.97985e-08	6.1238e-05	0.000460165	-0.133013
ENSP00000251047	LMAN1	2.03006e-06	6.42288e-05	0.000369349	-0.168401
ENSP00000251102	CNGB1	2.26969e-06	0.000106541	0.000561568	-0.185679
ENSP00000251119	ZFYVE26	2.18366e-07	5.6948e-05	0.000412636	-0.137481
ENSP00000251143	C16orf62	8.80412e-06	8.19868e-05	0.000511047	-0.143202
ENSP00000251157	DOCK7	1.85587e-06	5.91515e-05	0.000408417	-0.140287
ENSP00000251170	SEC14L5	4.45448e-10	7.29918e-05	0.000517018	-0.141178
ENSP00000251287	HCN2	1.84891e-09	0.000124562	0.000607679	-0.204977
ENSP00000251303	SLX1A	0.000185225	6.63952e-05	0.000457064	0.259984
ENSP00000251337	GNAT2	6.91276e-05	8.53594e-05	0.000477408	-0.0339998
ENSP00000251343	KHNYN	1.74752e-06	5.70197e-05	0.000470404	-0.117499
ENSP00000251363	CERS4	1.66478e-07	7.81053e-05	0.000452828	-0.172116
ENSP00000251377	LILRA2	9.49545e-07	4.67345e-05	0.000429456	-0.106611
ENSP00000251412	TUBG2	1.45645e-06	5.90879e-05	0.000370884	-0.155389
ENSP00000251413	TUBG1	1.05459e-05	8.62816e-05	0.000521669	-0.14518
ENSP00000251453	RPS16	1.30425e-06	7.4308e-05	0.000333921	-0.218626
ENSP00000251496	NCAPG	0.000669838	9.53065e-05	0.000473813	1.21257
ENSP00000251535	ALOX12	1.08457e-06	6.78576e-05	0.000388619	-0.171821
ENSP00000251566	UGT2A3	3.60028e-07	9.30343e-05	0.000582767	-0.159024
ENSP00000251582	ADAMTS2	9.3911e-08	0.000105547	0.00052635	-0.200349
ENSP00000251588	NARFL	3.95753e-06	7.53063e-05	0.000461897	-0.154469
ENSP00000251595	HBA2	7.00709e-07	6.12259e-05	0.000386224	-0.15671
ENSP00000251636	DHX29	2.61797e-08	5.52945e-05	0.000470146	-0.117556
ENSP00000251642	DHX58	0.000742143	9.62361e-05	0.000590109	1.09456
ENSP00000251691	KIAA1244	6.35763e-08	8.93556e-05	0.000591162	-0.151045
ENSP00000251775	SNX4	2.56148e-06	9.35801e-05	0.00051158	-0.177917
ENSP00000251810	RRM2B	0.00021662	8.43182e-05	0.000436468	0.303118
ENSP00000251849	RAF1	6.38264e-05	8.52916e-05	0.000337937	-0.0635184
ENSP00000251864	TDRD1	3.89178e-07	9.45636e-05	0.000514924	-0.18289
ENSP00000251871	MED17	1.05421e-06	9.67464e-05	0.000543521	-0.17606
ENSP00000251900	SCML2	1.57421e-06	9.59614e-05	0.00054417	-0.173452
ENSP00000251968	TSG101	2.24914e-05	7.82987e-05	0.000366688	-0.152193
ENSP00000252011	DHX35	2.59941e-07	8.11657e-05	0.000544521	-0.148581
ENSP00000252015	TRPC4AP	3.53173e-06	7.72245e-05	0.00047167	-0.156238
ENSP00000252037	FKBP6	3.22945e-07	0.000114808	0.000584859	-0.195748
ENSP00000252050	CUL9	8.22924e-05	8.51079e-05	0.000556823	-0.00505639
ENSP00000252071	ACTR3C	6.4012e-07	7.39053e-05	0.000492952	-0.148625
ENSP00000252102	NDUFA2	3.59117e-06	9.13906e-05	0.000494548	-0.177535
ENSP00000252229	MICB	1.05944e-06	3.55204e-05	0.000335804	-0.102622
ENSP00000252244	KRT1	2.71604e-07	0.000103692	0.00058831	-0.175793
ENSP00000252252	KRT6B	5.31376e-08	6.52215e-05	0.000494071	-0.131901
ENSP00000252318	GALNT8	1.29574e-06	8.44517e-05	0.000523937	-0.158714
ENSP00000252321	KCNA5	9.34935e-06	0.00010435	0.000587598	-0.161676
ENSP00000252445	ELOF1	6.60665e-07	6.0463e-05	0.000429338	-0.13929
ENSP00000252456	CNN1	1.44198e-05	6.40906e-05	0.000429422	-0.115669
ENSP00000252463	ZSCAN10	3.25622e-06	6.37623e-05	0.000454209	-0.133212
ENSP00000252483	PVRL2	7.00789e-06	9.74346e-05	0.000535216	-0.168954
ENSP00000252486	APOE	4.40187e-06	9.39189e-05	0.000437007	-0.204841
ENSP00000252490	ENSG00000224916	3.10632e-08	5.9826e-05	0.00045487	-0.131455
ENSP00000252506	GADD45G	1.2135e-05	7.19766e-05	0.000491728	-0.121696
ENSP00000252512	XPO7	1.81303e-06	7.55329e-05	0.000541285	-0.136194
ENSP00000252542	SAFB2	9.15442e-08	7.15582e-05	0.00053119	-0.134541
ENSP00000252575	NCAN	8.17671e-05	0.000112665	0.000515001	-0.0599949
ENSP00000252593	BST2	0.000987478	7.44273e-05	0.000392288	2.3275
ENSP00000252595	SLC27A1	8.14319e-07	6.25636e-05	0.000432477	-0.142781
ENSP00000252597	USHBP1	4.57475e-08	7.97292e-05	0.000538935	-0.147854
ENSP00000252599	COLGALT1	3.16071e-08	9.07842e-05	0.000513397	-0.176769
ENSP00000252602	MRPL34	3.40806e-08	7.6879e-05	0.000429989	-0.178714
ENSP00000252603	PGLS	3.86013e-07	7.58761e-05	0.0004909	-0.153779
ENSP00000252622	LSM7	1.43899e-07	7.95253e-05	0.000412053	-0.192648
ENSP00000252655	RSPH3	1.36214e-09	9.9477e-05	0.000607005	-0.163879
ENSP00000252660	MAS1	6.77223e-07	7.38237e-05	0.000502658	-0.145519
ENSP00000252674	MLLT1	4.14159e-06	7.26832e-05	0.00044147	-0.155258
ENSP00000252677	BMP15	8.4334e-08	4.94188e-05	0.000429722	-0.114805
ENSP00000252699	ACTN4	4.31221e-06	0.000108604	0.00054751	-0.190483
ENSP00000252711	NDUFA10	7.85232e-05	9.82656e-05	0.000526406	-0.037504
ENSP00000252723	EPO	6.50707e-05	8.747e-05	0.0004891	-0.045797
ENSP00000252729	CACNG6	1.47932e-06	9.12364e-05	0.000511583	-0.17545
ENSP00000252809	GDF15	1.32505e-07	6.4289e-05	0.000477686	-0.134307
ENSP00000252818	JUND	5.69465e-05	9.43545e-05	0.000547132	-0.068371
ENSP00000252825	HRC	1.1326e-07	5.77412e-05	0.000436816	-0.131928
ENSP00000252826	TRPM4	1.03796e-07	7.51728e-05	0.000523712	-0.14334
ENSP00000252891	NUMBL	2.49099e-06	0.000103061	0.000633508	-0.158751
ENSP00000252934	ATXN10	2.07582e-09	0.000112488	0.000664147	-0.16937
ENSP00000252939	CALY	4.2098e-08	5.577e-05	0.000462233	-0.120562
ENSP00000252951	HBZ	4.61008e-05	4.59881e-05	0.00036818	0.000306257
ENSP00000252996	TAF4	2.98064e-06	9.67493e-05	0.000473171	-0.198171
ENSP00000252999	LAMA5	4.52868e-05	7.11018e-05	0.000388694	-0.0664148
ENSP00000253023	UBE2M	6.28141e-05	8.1975e-05	0.000409662	-0.0467724
ENSP00000253024	TRIM28	4.6784e-05	9.59802e-05	0.000474128	-0.103762
ENSP00000253031	YIPF2	3.43866e-08	6.18443e-05	0.000428406	-0.144279
ENSP00000253039	EIF2S3	6.016e-05	8.23049e-05	0.000388498	-0.0570014
ENSP00000253055	MAP3K10	3.71497e-07	5.00523e-05	0.000429261	-0.115736
ENSP00000253063	SESN2	9.09034e-07	7.0961e-05	0.000387831	-0.180625
ENSP00000253083	HIP1R	2.09652e-06	6.47741e-05	0.000386717	-0.162076
ENSP00000253099	MRPL4	6.77576e-07	5.96631e-05	0.000360186	-0.163764
ENSP00000253107	PPAN	2.51956e-07	9.61346e-05	0.000545939	-0.175629
ENSP00000253108	EIF3G	1.97924e-06	8.3981e-05	0.000490319	-0.167242
ENSP00000253188	SLC7A10	1.00133e-08	6.48836e-05	0.000451779	-0.143596
ENSP00000253233	C12orf65	5.9389e-10	6.52368e-05	0.000507055	-0.128657
ENSP00000253237	GRWD1	6.02254e-05	0.00010524	0.000541836	-0.0830775
ENSP00000253247	NOL11	1.19103e-06	9.92225e-05	0.000572109	-0.171351
ENSP00000253363	RBM39	1.62277e-07	8.81365e-05	0.000548779	-0.160309
ENSP00000253381	DEFB118	3.04101e-10	5.88609e-05	0.000341738	-0.172239
ENSP00000253382	ACSS2	3.08362e-06	8.11081e-05	0.000392999	-0.198536
ENSP00000253401	ARHGEF9	6.42499e-06	5.79855e-05	0.000436874	-0.118022
ENSP00000253413	ATP6V1E1	2.62263e-07	6.92688e-05	0.000386702	-0.178449
ENSP00000253457	EMC8	1.62719e-07	6.73035e-05	0.000407554	-0.164741
ENSP00000253458	GSE1	2.26078e-07	4.57632e-05	0.000381105	-0.119487
ENSP00000253462	GINS2	0.00455659	5.15221e-05	0.000365051	12.3409
ENSP00000253496	F12	0.000148027	0.00011173	0.000585375	0.0620057
ENSP00000253577	ABCB7	3.04075e-07	8.54578e-05	0.000531788	-0.160127
ENSP00000253669	HAUS8	7.10544e-08	9.91477e-05	0.00054408	-0.1821
ENSP00000253686	MRPS25	1.72326e-08	6.90781e-05	0.000412026	-0.167613
ENSP00000253693	CAPN7	2.37059e-06	0.000138516	0.000743991	-0.182993
ENSP00000253699	ZFYVE20	4.11588e-07	6.8507e-05	0.000443428	-0.153566
ENSP00000253719	NAPSA	3.35884e-05	4.24427e-05	0.000364447	-0.0242951
ENSP00000253727	NR1H2	1.7464e-06	0.000110375	0.000563299	-0.192844
ENSP00000253754	PDLIM4	2.54855e-07	4.95591e-05	0.000369959	-0.13327
ENSP00000253778	GFPT2	5.93042e-06	8.51289e-05	0.000475242	-0.166649
ENSP00000253792	ACLY	1.08403e-06	0.000103088	0.000562447	-0.181358
ENSP00000253794	VPS25	8.59044e-05	8.49502e-05	0.000510074	0.00187055
ENSP00000253796	RAMP2	1.06549e-07	8.60315e-05	0.000484919	-0.177194
ENSP00000253799	AOC2	1.10399e-06	0.000109388	0.000593951	-0.182311
ENSP00000253801	G6PC	0.000154675	9.52444e-05	0.000535772	0.110925
ENSP00000253814	NDFIP1	3.45106e-06	5.3659e-05	0.000411489	-0.122015
ENSP00000253861	EXOC4	0.000273461	0.000101368	0.000499408	0.344593
ENSP00000253925	PPFIA1	8.23161e-07	9.03075e-05	0.000511785	-0.174848
ENSP00000254029	WDR44	2.79834e-07	4.19247e-05	0.000390487	-0.106649
ENSP00000254066	RARA	7.91416e-06	0.000108142	0.000544441	-0.184094
ENSP00000254079	PPP1R1B	1.05162e-05	9.95087e-05	0.000559533	-0.159048
ENSP00000254090	FMO5	1.06282e-07	5.45735e-05	0.000430882	-0.126409
ENSP00000254101	PRKAB2	2.28523e-06	9.74275e-05	0.000489917	-0.194201
ENSP00000254108	FUS	2.18481e-06	9.48128e-05	0.000512291	-0.180811
ENSP00000254190	CHSY1	7.3184e-06	9.01054e-05	0.000542891	-0.152493
ENSP00000254193	SNRPA1	5.20896e-06	9.61976e-05	0.00047231	-0.192646
ENSP00000254227	NR0B2	5.46243e-06	7.63023e-05	0.000456543	-0.155166
ENSP00000254250	THAP1	4.47539e-07	6.97384e-05	0.000482118	-0.143722
ENSP00000254286	ACTR10	9.86567e-07	7.18184e-05	0.000452498	-0.156535
ENSP00000254301	LGALS3	0.000202638	0.000116116	0.000557353	0.155238
ENSP00000254322	DNAJB1	7.26681e-06	7.97155e-05	0.000433941	-0.166955
ENSP00000254325	HGNC:9982	5.69108e-06	7.75286e-05	0.000516895	-0.138979
ENSP00000254337	DCAF15	3.50269e-06	7.74888e-05	0.000471461	-0.15693
ENSP00000254436	TRIM21	1.07221e-05	9.7642e-05	0.000590563	-0.147181
ENSP00000254442	WDR7	6.08557e-09	4.23252e-05	0.000386561	-0.109476
ENSP00000254480	SMARCC1	9.28387e-05	8.08924e-05	0.000430883	0.0277252
ENSP00000254488	SLC6A11	2.68997e-07	4.76886e-05	0.000428875	-0.110568
ENSP00000254508	NUP210	0.000125195	0.000102324	0.000490516	0.046626
ENSP00000254521	HSD17B7	2.33111e-07	0.000102751	0.000533488	-0.192166
ENSP00000254605	RRP8	1.14856e-06	6.83701e-05	0.000455251	-0.147658
ENSP00000254616	TIMM10B	2.15628e-08	6.13531e-05	0.000416361	-0.147304
ENSP00000254630	PTCD3	1.56512e-08	8.44571e-05	0.000490535	-0.172142
ENSP00000254654	ILKAP	2.54248e-06	2.97179e-05	0.000333836	-0.0814037
ENSP00000254657	PER2	9.68873e-06	6.11948e-05	0.000362719	-0.142
ENSP00000254661	RAMP1	1.42893e-07	5.90783e-05	0.000393166	-0.1499
ENSP00000254663	SCLY	3.80961e-08	6.34214e-05	0.000422892	-0.14988
ENSP00000254667	PTPRE	5.42348e-06	7.63067e-05	0.000525252	-0.134951
ENSP00000254691	CARD6	3.57653e-07	7.49401e-05	0.000541867	-0.13764
ENSP00000254695	RAP1GAP2	2.60459e-06	8.27212e-05	0.000541636	-0.147916
ENSP00000254719	RPA1	8.2224e-05	0.000101927	0.000435792	-0.045213
ENSP00000254730	EEFSEC	1.39602e-09	9.08615e-05	0.000540958	-0.167961
ENSP00000254759	COQ3	3.32774e-08	8.93638e-05	0.000499294	-0.178914
ENSP00000254799	GRSF1	7.04643e-08	5.63781e-05	0.000474242	-0.118732
ENSP00000254801	IGJ	3.09175e-07	7.38646e-05	0.000509743	-0.144299
ENSP00000254803	UTP3	2.73888e-06	0.000126947	0.000622628	-0.19949
ENSP00000254810	H3F3B	4.3397e-05	0.000124547	0.000606411	-0.133821
ENSP00000254846	KDM6B	3.67027e-05	6.4681e-05	0.00042855	-0.0652859
ENSP00000254854	GUCY2D	3.57485e-06	9.5982e-05	0.000526866	-0.17539
ENSP00000254900	BRD8	1.01261e-06	6.72819e-05	0.000409575	-0.1618
ENSP00000254928	ERAL1	1.04642e-08	5.37941e-05	0.000431248	-0.124716
ENSP00000254940	NIP7	2.91503e-06	0.000126497	0.000578422	-0.213653
ENSP00000254942	TERF2	8.07965e-05	7.38042e-05	0.000452816	0.0154417
ENSP00000254950	VPS4A	7.01133e-05	8.26214e-05	0.000509936	-0.0245287
ENSP00000254958	JAG1	7.72369e-05	0.000110467	0.000597594	-0.0556058
ENSP00000254963	HSPA12B	1.11436e-05	7.05652e-05	0.000409267	-0.14519
ENSP00000254976	SNAP25	3.17613e-06	0.000112793	0.000459965	-0.238316
ENSP00000254998	NXT1	3.65756e-06	0.000114425	0.000599046	-0.184906
ENSP00000255006	RIN2	4.28874e-07	7.54898e-05	0.000506661	-0.148148
ENSP00000255008	SSTR4	4.55294e-08	7.03192e-05	0.000510838	-0.137565
ENSP00000255030	CRP	1.14049e-05	8.53659e-05	0.000482553	-0.15327
ENSP00000255040	APCS	9.9855e-08	9.29456e-05	0.000606286	-0.153138
ENSP00000255084	ALDH3B2	4.39794e-07	0.000110045	0.000560735	-0.195466
ENSP00000255108	DPH2	1.03192e-08	7.69831e-05	0.000482725	-0.159455
ENSP00000255120	NASP	9.36216e-05	8.32593e-05	0.000493954	0.0209783
ENSP00000255136	PABPC1L	7.14933e-07	5.14282e-05	0.000412076	-0.123068
ENSP00000255189	DMGDH	3.66007e-07	5.89316e-05	0.000435066	-0.134613
ENSP00000255192	BHMT2	2.5397e-06	6.68736e-05	0.000391312	-0.164406
ENSP00000255194	AP3B1	4.86468e-06	0.000113733	0.000577276	-0.18859
ENSP00000255266	PDE6A	1.86256e-06	8.63019e-05	0.000517574	-0.163145
ENSP00000255305	XPO4	2.37093e-07	5.74958e-05	0.000453351	-0.126301
ENSP00000255324	RNF17	5.45687e-08	9.61238e-05	0.000598257	-0.160582
ENSP00000255380	CHRM3	8.99815e-07	6.18589e-05	0.000488443	-0.124803
ENSP00000255381	MYH4	0.000135958	6.51341e-05	0.000455498	0.155487
ENSP00000255389	PEMT	5.52519e-08	8.05835e-05	0.000437837	-0.183923
ENSP00000255390	SCO1	1.24369e-06	0.000112099	0.000594639	-0.186425
ENSP00000255409	CHI3L1	1.36863e-06	6.6396e-05	0.000470739	-0.138139
ENSP00000255416	MYBPH	0.000284562	7.76996e-05	0.000468835	0.441226
ENSP00000255465	CCNA1	0.000516036	0.000105068	0.000509546	0.806539
ENSP00000255476	RFXAP	6.13102e-06	6.55706e-05	0.000463476	-0.128247
ENSP00000255499	RNF128	2.61761e-06	5.66566e-05	0.000440367	-0.122714
ENSP00000255608	BTBD2	6.48111e-08	6.90701e-05	0.000501026	-0.137728
ENSP00000255631	HSPBP1	3.03221e-06	5.95414e-05	0.000430647	-0.131219
ENSP00000255641	CSNK1G2	3.3892e-06	6.77023e-05	0.00043046	-0.149406
ENSP00000255764	MED10	1.09929e-06	9.95253e-05	0.000559019	-0.176069
ENSP00000255882	PI4KA	8.38628e-06	7.50486e-05	0.000412644	-0.161549
ENSP00000255977	MKRN1	2.08275e-06	4.7274e-05	0.000406892	-0.111064
ENSP00000256001	ACTR3B	6.18002e-07	7.55724e-05	0.000491727	-0.152431
ENSP00000256010	NTS	1.54882e-05	8.50403e-05	0.000497022	-0.139938
ENSP00000256015	BTG1	2.05558e-06	6.23757e-05	0.000432461	-0.139481
ENSP00000256078	KRAS	2.75557e-05	0.00013362	0.000388105	-0.273287
ENSP00000256079	IPO8	1.13433e-05	6.82983e-05	0.000429179	-0.132707
ENSP00000256103	PMP2	3.49408e-08	4.97777e-05	0.000419033	-0.118708
ENSP00000256104	FABP4	3.05598e-06	9.98991e-05	0.000509411	-0.190108
ENSP00000256151	CCDC59	3.67456e-05	8.23023e-05	0.000549762	-0.0828663
ENSP00000256178	LYVE1	9.7832e-06	6.76552e-05	0.000460785	-0.125594
ENSP00000256190	SBF2	7.77444e-08	7.04256e-05	0.00049461	-0.142229
ENSP00000256196	RRAS2	1.54481e-06	7.25195e-05	0.000491104	-0.144521
ENSP00000256246	TEX15	5.14968e-06	0.000101152	0.00057523	-0.166894
ENSP00000256255	SARAF	2.40864e-07	5.57354e-05	0.000455579	-0.121811
ENSP00000256261	DUSP26	6.29542e-06	6.43821e-05	0.000496312	-0.117037
ENSP00000256319	C14orf1	1.08946e-07	6.61255e-05	0.000455631	-0.144891
ENSP00000256343	CATSPERB	4.57549e-09	5.46331e-05	0.000371359	-0.147104
ENSP00000256383	EIF2S1	1.80995e-05	7.73189e-05	0.000389388	-0.152083
ENSP00000256398	ELP3	5.95052e-07	7.5109e-05	0.000429628	-0.173438
ENSP00000256429	MBD2	7.95026e-07	8.79511e-05	0.000543831	-0.160263
ENSP00000256441	MRPS36	9.24982e-09	0.000131312	0.000672445	-0.195261
ENSP00000256442	CCNB1	0.000612863	0.000128716	0.000475992	1.01713
ENSP00000256443	CDK7	0.000105426	9.04812e-05	0.00045176	0.0330807
ENSP00000256447	CD180	7.19595e-06	5.60614e-05	0.000432512	-0.112981
ENSP00000256458	IRAK2	9.62584e-06	9.91212e-05	0.000560357	-0.159711
ENSP00000256460	CAMK1	3.7961e-06	6.92349e-05	0.000455454	-0.143678
ENSP00000256474	VHL	6.26028e-06	7.48041e-05	0.000453126	-0.151269
ENSP00000256495	BHLHE40	1.26173e-05	8.5285e-05	0.000478401	-0.151897
ENSP00000256497	EDEM1	6.83422e-07	7.78456e-05	0.00050997	-0.151307
ENSP00000256509	CHL1	1.33937e-06	4.58454e-05	0.000362901	-0.122639
ENSP00000256538	DPH6	1.04912e-08	8.05552e-05	0.000477959	-0.168518
ENSP00000256544	KATNBL1	1.71717e-08	8.432e-05	0.000501606	-0.168066
ENSP00000256545	EMC7	1.45642e-09	6.04911e-05	0.000381987	-0.158355
ENSP00000256578	AMPD2	1.81607e-05	9.02609e-05	0.000524568	-0.137447
ENSP00000256592	TSHB	1.32791e-06	8.5812e-05	0.000544564	-0.155141
ENSP00000256593	GSTM5	9.11404e-09	5.37705e-05	0.000388811	-0.138271
ENSP00000256594	GSTM3	6.85497e-08	9.34198e-05	0.000584427	-0.159731
ENSP00000256637	SORT1	6.07991e-06	9.8407e-05	0.000411741	-0.224236
ENSP00000256644	LAMTOR5	7.14531e-07	0.000121393	0.000603836	-0.199854
ENSP00000256646	NOTCH2	7.70781e-05	0.000124168	0.000531539	-0.0885911
ENSP00000256682	ARF3	1.39783e-07	5.15298e-05	0.000392396	-0.130965
ENSP00000256707	KIDINS220	2.38436e-06	6.44754e-05	0.000452017	-0.137364
ENSP00000256722	CMPK2	0.00457129	0.000115053	0.00056138	7.938
ENSP00000256759	FST	2.82527e-07	7.99278e-05	0.000476705	-0.167074
ENSP00000256785	CFHR5	2.7525e-07	6.09512e-05	0.000489087	-0.12406
ENSP00000256797	ERN2	4.26158e-06	7.7581e-05	0.000557088	-0.131612
ENSP00000256854	NARS	9.27492e-07	8.49331e-05	0.000441503	-0.190272
ENSP00000256857	GRP	1.07265e-06	9.88186e-05	0.000529808	-0.184493
ENSP00000256897	CCNH	0.000170279	8.28076e-05	0.000387479	0.225745
ENSP00000256925	CABLES1	0.00447411	9.05725e-05	0.000543701	8.0624
ENSP00000256935	DOCK2	3.15008e-06	6.97843e-05	0.000488548	-0.136392
ENSP00000256951	EMP1	1.62795e-06	5.8685e-05	0.000471713	-0.120957
ENSP00000256958	SLCO1B1	7.09826e-08	5.55878e-05	0.000454451	-0.122162
ENSP00000256996	DDB2	4.3233e-06	9.88377e-05	0.000507942	-0.186073
ENSP00000256997	ACP2	3.81492e-06	0.000111256	0.000606126	-0.177259
ENSP00000256999	FOLH1	4.26083e-08	8.89502e-05	0.000525502	-0.169186
ENSP00000257017	RAB33A	3.06585e-07	8.34932e-05	0.000553391	-0.150322
ENSP00000257118	PHC2	1.23174e-05	6.96591e-05	0.000364041	-0.157514
ENSP00000257177	ZCCHC11	5.50815e-07	0.00010743	0.000600939	-0.177853
ENSP00000257181	PRPF38A	1.65384e-07	0.000121124	0.00061932	-0.195309
ENSP00000257189	DSG3	0.000155196	6.41389e-05	0.000454693	0.200261
ENSP00000257192	DSG1	0.000111626	6.42326e-05	0.000419476	0.112983
ENSP00000257198	DSC1	0.000154591	6.46602e-05	0.000444659	0.202247
ENSP00000257215	DAGLA	7.65725e-09	4.56175e-05	0.000402631	-0.11328
ENSP00000257245	TIMM10	6.83364e-08	7.74263e-05	0.00043856	-0.176391
ENSP00000257248	GIF	2.73514e-08	8.86413e-05	0.000594364	-0.14909
ENSP00000257264	TCN1	7.38712e-07	6.82051e-05	0.000429245	-0.157175
ENSP00000257287	CEP135	4.63715e-05	8.64667e-05	0.000481345	-0.0832984
ENSP00000257290	PDGFRA	6.05434e-06	8.35459e-05	0.000496993	-0.155921
ENSP00000257312	DZIP1	4.19106e-06	4.70093e-05	0.000384834	-0.111264
ENSP00000257347	CARS2	4.02376e-08	7.14015e-05	0.000454037	-0.157171
ENSP00000257359	ADAMTS8	3.26808e-08	7.02819e-05	0.000387568	-0.181257
ENSP00000257408	KLB	4.90933e-06	8.78887e-05	0.000557618	-0.14881
ENSP00000257414	SEMA6A	2.25812e-07	8.00681e-05	0.000526847	-0.151548
ENSP00000257430	APC	4.72239e-05	9.16191e-05	0.00047236	-0.093986
ENSP00000257548	USP30	4.72157e-06	6.9713e-05	0.00052316	-0.124229
ENSP00000257549	SDS	2.07187e-05	7.41038e-05	0.000437904	-0.121911
ENSP00000257552	MSI1	5.74878e-07	6.99078e-05	0.000510731	-0.135752
ENSP00000257555	HNF1A	6.52169e-06	8.54369e-05	0.000443953	-0.177756
ENSP00000257566	TBX3	6.57274e-08	4.70065e-05	0.000410919	-0.114233
ENSP00000257570	OASL	0.00537179	8.80882e-05	0.000499181	10.5847
ENSP00000257572	HRK	4.67635e-06	7.83848e-05	0.000513824	-0.143451
ENSP00000257600	DTX1	4.05952e-06	8.35932e-05	0.000510053	-0.155932
ENSP00000257626	GSAP	1.09885e-07	5.7588e-05	0.00046985	-0.122333
ENSP00000257632	UPK3B	1.34617e-10	6.06266e-05	0.000457507	-0.132515
ENSP00000257700	RINT1	8.47066e-07	0.000114399	0.000602704	-0.188404
ENSP00000257749	BACH2	1.17035e-06	6.11803e-05	0.000455565	-0.131726
ENSP00000257770	NT5E	0.000290265	0.000124674	0.00057908	0.285956
ENSP00000257776	MRAP2	2.25596e-07	9.17679e-05	0.000542084	-0.168871
ENSP00000257789	ORC3	0.000225738	8.63222e-05	0.000526465	0.264814
ENSP00000257818	LMO2	6.47367e-06	6.14851e-05	0.000433324	-0.126952
ENSP00000257829	NAT10	1.42047e-06	0.000102047	0.000491447	-0.204756
ENSP00000257863	AMHR2	4.16774e-07	7.87133e-05	0.000525159	-0.149091
ENSP00000257867	LACRT	3.76665e-06	8.88669e-05	0.00058914	-0.144448
ENSP00000257868	GDF11	1.04977e-06	7.71046e-05	0.000489573	-0.155349
ENSP00000257895	RDH5	1.667e-05	9.32112e-05	0.000549261	-0.139353
ENSP00000257904	CDK4	0.000111503	0.000105154	0.000526793	0.0120521
ENSP00000257905	PPP1R1A	1.36778e-06	6.43645e-05	0.000488467	-0.128968
ENSP00000257909	TROAP	0.000640519	8.61889e-05	0.000529718	1.04646
ENSP00000257915	TFCP2	1.60191e-06	5.90336e-05	0.000472008	-0.121675
ENSP00000257934	ESPL1	0.00535013	0.000121202	0.000586467	8.91597
ENSP00000257979	MIP	1.97762e-08	0.000105569	0.000574807	-0.183625
ENSP00000258042	NMBR	3.76132e-08	8.74781e-05	0.000566567	-0.154334
ENSP00000258052	SMPD2	1.16553e-06	9.02639e-05	0.000508858	-0.175095
ENSP00000258080	HTRA2	8.34248e-06	6.47652e-05	0.00048079	-0.117354
ENSP00000258091	CCT7	3.14045e-06	6.75339e-05	0.000337255	-0.190934
ENSP00000258098	RAB11FIP5	4.04702e-08	5.08677e-05	0.000355474	-0.142984
ENSP00000258105	MRPL53	3.6161e-08	6.26092e-05	0.000364443	-0.171695
ENSP00000258111	KCNMB4	0.000360708	8.59373e-05	0.000425822	0.645272
ENSP00000258145	GNS	2.687e-06	9.86937e-05	0.000571113	-0.168105
ENSP00000258149	MDM2	7.01433e-05	0.000119563	0.000508648	-0.0971589
ENSP00000258168	BCO1	0.00011672	8.27123e-05	0.000417587	0.0814388
ENSP00000258169	MPHOSPH6	0.000249154	8.03719e-05	0.000495243	0.340808
ENSP00000258173	TMEM231	6.31265e-08	8.25429e-05	0.00046655	-0.176786
ENSP00000258198	DYNC1LI2	9.37397e-07	7.09023e-05	0.000408331	-0.171343
ENSP00000258200	FBXL8	6.21377e-06	8.39827e-05	0.000573304	-0.13565
ENSP00000258201	FHOD1	1.58814e-07	8.36354e-05	0.000557983	-0.149604
ENSP00000258243	URB2	3.48827e-09	5.70091e-05	0.000452317	-0.12603
ENSP00000258281	TAF5L	6.31072e-07	7.4833e-05	0.00043305	-0.171347
ENSP00000258301	STX6	1.39073e-06	8.98688e-05	0.000416127	-0.212623
ENSP00000258302	RGS8	3.37459e-06	9.49841e-05	0.000529392	-0.173046
ENSP00000258317	NPL	1.44866e-08	5.21187e-05	0.000399903	-0.130292
ENSP00000258341	LAMC1	4.44599e-05	0.000101615	0.000527288	-0.108394
ENSP00000258383	MRPL44	2.11871e-08	0.000103129	0.000543346	-0.189764
ENSP00000258390	DOCK10	1.29835e-06	8.50037e-05	0.000588224	-0.142302
ENSP00000258400	HTR2B	9.03076e-07	5.32859e-05	0.000450059	-0.116391
ENSP00000258411	WNT10A	8.03361e-08	7.48691e-05	0.000432438	-0.172947
ENSP00000258415	CYP27A1	8.18691e-08	7.54529e-05	0.00044207	-0.170496
ENSP00000258416	EIF4E2	1.45797e-06	8.7562e-05	0.000497268	-0.173154
ENSP00000258418	CAB39	2.25593e-07	9.32363e-05	0.000496919	-0.187175
ENSP00000258424	COX5B	8.07211e-06	8.8058e-05	0.000412392	-0.193956
ENSP00000258428	REV1	7.55148e-06	9.18577e-05	0.000543041	-0.155248
ENSP00000258443	EDAR	1.49302e-07	7.66837e-05	0.000528242	-0.144885
ENSP00000258455	MRPS9	1.25023e-07	9.6286e-05	0.000488508	-0.196846
ENSP00000258457	C2orf49	7.60605e-08	9.17792e-05	0.000505379	-0.181454
ENSP00000258484	EPC2	1.27587e-06	7.15269e-05	0.000489458	-0.143528
ENSP00000258494	ALDH1L2	0.00434271	0.000103531	0.000562958	7.53018
ENSP00000258499	USP44	0.00026236	7.32023e-05	0.000540858	0.349737
ENSP00000258526	PLXNC1	2.96678e-07	7.67053e-05	0.000463761	-0.164759
ENSP00000258613	THSD1	2.25872e-08	0.000116642	0.000590466	-0.197505
ENSP00000258648	MED4	3.42904e-07	9.1666e-05	0.000525436	-0.173805
ENSP00000258654	COG3	1.49018e-06	7.96254e-05	0.000458638	-0.170363
ENSP00000258729	IGF2BP3	5.82448e-09	5.63528e-05	0.000473493	-0.119003
ENSP00000258739	KDELR2	3.13782e-07	9.85491e-05	0.000514905	-0.190783
ENSP00000258742	NUPL2	9.51885e-05	8.19732e-05	0.000410502	0.0321931
ENSP00000258772	DDX56	2.81392e-06	9.49609e-05	0.000490494	-0.187866
ENSP00000258774	HUS1	0.000124462	8.66293e-05	0.000470531	0.0804039
ENSP00000258821	TTC5	6.76071e-06	0.000103657	0.000620956	-0.156044
ENSP00000258873	ACSBG1	2.23382e-07	6.95729e-05	0.000453618	-0.152881
ENSP00000258874	MTHFS	2.96457e-05	7.35703e-05	0.000474895	-0.0924933
ENSP00000258884	ABHD17C	7.90725e-07	3.56663e-05	0.000358923	-0.0971674
ENSP00000258886	IREB2	1.03082e-05	7.70382e-05	0.000508047	-0.131346
ENSP00000258962	SRSF1	7.95449e-07	0.000134475	0.000580694	-0.230206
ENSP00000258975	TACO1	2.01824e-06	6.47366e-05	0.000506424	-0.123846
ENSP00000259008	BRIP1	0.000120188	0.000105101	0.00054688	0.0275877
ENSP00000259021	KAT7	0.000147465	8.45189e-05	0.000496074	0.126889
ENSP00000259037	NDUFB5	6.63797e-05	0.000100351	0.000506708	-0.067044
ENSP00000259050	2007-03-01	6.73767e-06	4.69598e-05	0.000430162	-0.0935046
ENSP00000259056	GALNT5	1.29436e-06	6.29456e-05	0.000430956	-0.143057
ENSP00000259089	BLK	9.29754e-06	9.56092e-05	0.000458956	-0.188061
ENSP00000259205	IL36G	3.20716e-08	7.15064e-05	0.000453348	-0.157659
ENSP00000259206	IL1RN	6.10315e-06	8.82068e-05	0.000494242	-0.16612
ENSP00000259211	IL36A	3.28931e-08	9.31267e-05	0.000547339	-0.170084
ENSP00000259213	IL36B	2.54193e-08	6.91683e-05	0.000468061	-0.147722
ENSP00000259216	CFC1	1.31647e-05	5.04765e-05	0.000389513	-0.0957909
ENSP00000259229	CCDC115	4.3659e-07	8.85e-05	0.000510385	-0.172543
ENSP00000259239	IMP4	2.77514e-06	9.58456e-05	0.000488891	-0.190371
ENSP00000259241	HS6ST1	7.78929e-06	9.94247e-05	0.000576518	-0.158946
ENSP00000259253	UGGT1	8.35032e-07	8.35649e-05	0.000496885	-0.166497
ENSP00000259254	GYPC	2.41632e-07	6.01478e-05	0.000475094	-0.126093
ENSP00000259335	KIAA0368	2.07793e-05	6.39633e-05	0.000450475	-0.0958634
ENSP00000259339	TOR1B	2.10843e-06	4.52536e-05	0.000409257	-0.105423
ENSP00000259365	TMOD1	1.68988e-07	9.25726e-05	0.000476729	-0.193829
ENSP00000259371	DAB2IP	2.81568e-06	5.47727e-05	0.000429277	-0.121034
ENSP00000259396	ORM1	4.17641e-08	7.44433e-05	0.000459564	-0.161896
ENSP00000259400	STX17	5.09627e-06	9.0242e-05	0.000347236	-0.24521
ENSP00000259407	BAAT	1.56475e-06	9.56997e-05	0.000491563	-0.191501
ENSP00000259455	GABBR2	1.47676e-07	8.11594e-05	0.000511407	-0.15841
ENSP00000259457	PSMB7	0.000176743	7.37883e-05	0.000406798	0.253084
ENSP00000259467	PDCL	3.17093e-06	9.30121e-05	0.000577417	-0.155591
ENSP00000259469	RPL35	1.27362e-06	6.13876e-05	0.000307046	-0.195781
ENSP00000259486	ENPP2	3.36955e-06	4.33499e-05	0.000408902	-0.0977749
ENSP00000259512	DERL1	1.64383e-06	9.11509e-05	0.000468795	-0.19093
ENSP00000259526	NOV	3.93493e-06	8.12611e-05	0.00055775	-0.138639
ENSP00000259569	RANBP6	2.22308e-06	8.52132e-05	0.000588515	-0.141016
ENSP00000259605	RNF38	1.37696e-06	3.59644e-05	0.000343687	-0.100636
ENSP00000259607	CCL21	6.92433e-06	7.0049e-05	0.000480973	-0.131244
ENSP00000259631	CCL27	0.000760937	8.86706e-05	0.000517392	1.29934
ENSP00000259632	DCTN3	7.39005e-07	7.47783e-05	0.000432604	-0.171148
ENSP00000259708	KLC4	2.00284e-06	7.46213e-05	0.000481193	-0.150913
ENSP00000259711	KIF13A	3.05202e-07	6.45291e-05	0.000477442	-0.134517
ENSP00000259727	GMPR	9.84637e-05	0.000107687	0.000543922	-0.0169576
ENSP00000259808	RIPK1	6.76618e-05	7.34145e-05	0.000277148	-0.0207569
ENSP00000259818	TUBB2B	7.06074e-05	8.28717e-05	0.000394529	-0.031086
ENSP00000259873	MRPS18B	3.32537e-08	8.3634e-05	0.000470528	-0.177674
ENSP00000259874	IER3	1.8336e-06	3.70823e-05	0.000383574	-0.0918954
ENSP00000259895	GTF2H4	5.48978e-06	6.49852e-05	0.00036148	-0.164588
ENSP00000259915	POU5F1	6.28141e-05	0.000123013	0.000558549	-0.107778
ENSP00000259938	CLPS	4.91089e-08	6.12905e-05	0.000439787	-0.139252
ENSP00000259951	HLA-F	0.00101069	9.18673e-05	0.000432591	2.12399
ENSP00000259953	NRM	1.27416e-07	7.02985e-05	0.000502334	-0.13969
ENSP00000259989	FGFBP2	1.3637e-06	4.82287e-05	0.000389743	-0.120246
ENSP00000260010	TLR2	1.11986e-05	9.22127e-05	0.00049242	-0.164522
ENSP00000260102	MRPL15	4.6415e-07	9.36719e-05	0.000507626	-0.183615
ENSP00000260118	GGH	1.20988e-05	9.4049e-05	0.000543236	-0.150856
ENSP00000260129	TGS1	1.82489e-06	0.000118091	0.000559777	-0.207701
ENSP00000260130	SDCBP	4.3008e-06	9.9926e-05	0.000573762	-0.166664
ENSP00000260187	USP2	4.87888e-06	9.937e-05	0.000573061	-0.164888
ENSP00000260197	SORL1	4.03613e-07	7.46833e-05	0.00044647	-0.166371
ENSP00000260210	BUD13	2.50552e-07	7.51546e-05	0.000410283	-0.182567
ENSP00000260227	MMP7	7.46845e-05	8.60335e-05	0.00047494	-0.0238957
ENSP00000260228	MMP20	1.44561e-06	0.000101012	0.00057073	-0.174455
ENSP00000260247	DCUN1D5	4.27637e-06	7.94071e-05	0.000507056	-0.148171
ENSP00000260257	FDXACB1	1.80677e-08	7.31423e-05	0.000540851	-0.135202
ENSP00000260270	FDX1	2.27544e-06	6.21969e-05	0.000418884	-0.14305
ENSP00000260302	MMP13	4.25133e-06	7.75165e-05	0.000416813	-0.175775
ENSP00000260324	SQRDL	5.084e-07	9.87137e-05	0.000560815	-0.175112
ENSP00000260356	THBS1	4.63912e-06	9.54707e-05	0.000430636	-0.210924
ENSP00000260361	NDUFAF1	9.76907e-06	6.2246e-05	0.000244686	-0.214467
ENSP00000260363	KIF23	0.000461189	6.11567e-05	0.000312336	1.28078
ENSP00000260372	HAUS2	7.56136e-08	7.51855e-05	0.000444438	-0.169
ENSP00000260383	TUBGCP4	9.77004e-06	9.2724e-05	0.000546267	-0.151856
ENSP00000260385	RMDN3	5.87946e-07	7.61292e-05	0.000542762	-0.139179
ENSP00000260386	ITPKA	0.00012829	9.36495e-05	0.0005277	0.0656437
ENSP00000260402	PLCB2	7.81438e-06	8.13242e-05	0.000450857	-0.163045
ENSP00000260408	ADAM10	6.96174e-05	0.000120136	0.000580754	-0.0869885
ENSP00000260442	BCL2L10	1.56759e-06	6.91369e-05	0.000511762	-0.132033
ENSP00000260443	RSL24D1	1.86482e-06	0.000116094	0.000542057	-0.210733
ENSP00000260447	GCHFR	2.03516e-05	9.00831e-05	0.000594058	-0.117382
ENSP00000260508	CCBL2	2.19939e-06	9.59075e-05	0.000496614	-0.188694
ENSP00000260563	RTCA	1.93054e-07	9.81369e-05	0.000556481	-0.176006
ENSP00000260570	IFT172	2.42392e-06	7.60806e-05	0.000411108	-0.179166
ENSP00000260585	EPT1	9.85835e-08	0.000104175	0.000514719	-0.2022
ENSP00000260599	KHK	7.82793e-06	7.13869e-05	0.000456402	-0.139261
ENSP00000260600	ADCY3	6.12375e-05	5.32478e-05	0.000339942	0.0235029
ENSP00000260643	PREB	3.28893e-07	8.96679e-05	0.000477024	-0.187284
ENSP00000260645	ABCG5	3.41621e-07	8.29119e-05	0.000470411	-0.175528
ENSP00000260649	SLC3A1	2.08086e-05	7.07278e-05	0.000454564	-0.109818
ENSP00000260653	SIX3	3.6775e-06	6.4614e-05	0.000476846	-0.127791
ENSP00000260665	LRPPRC	5.8731e-06	6.66177e-05	0.000432687	-0.140389
ENSP00000260682	CYP2C9	1.95014e-06	0.000120398	0.000536406	-0.220817
ENSP00000260702	LOXL4	1.51549e-07	7.82788e-05	0.000457584	-0.170739
ENSP00000260731	KIF11	0.000855979	0.000126117	0.000528827	1.38015
ENSP00000260746	ARL3	4.08342e-08	0.000104953	0.000587386	-0.178608
ENSP00000260762	EXOC6	3.72646e-06	6.44447e-05	0.000413869	-0.146709
ENSP00000260803	DBR1	5.33261e-09	6.09341e-05	0.000492887	-0.123616
ENSP00000260810	TOPBP1	0.000127145	0.000126156	0.000606587	0.00163026
ENSP00000260818	DNAJC13	1.758e-07	6.4214e-05	0.000492565	-0.13001
ENSP00000260947	BARD1	0.000145064	9.95446e-05	0.000453694	0.100332
ENSP00000260950	MSTN	2.95897e-06	6.04161e-05	0.000430848	-0.133358
ENSP00000260953	METTL5	1.82594e-09	4.78841e-05	0.00041479	-0.115437
ENSP00000260970	PPIG	2.67414e-07	6.06313e-05	0.000410948	-0.146889
ENSP00000261007	CHRNA1	3.55057e-05	0.00011135	0.000590729	-0.128391
ENSP00000261015	WDR12	2.04462e-06	0.000100816	0.000453511	-0.217792
ENSP00000261023	ITGAV	1.11358e-05	0.00010557	0.00041189	-0.22927
ENSP00000261024	SLC40A1	1.02469e-06	4.68889e-05	0.000348302	-0.13168
ENSP00000261037	COL8A1	3.07358e-07	5.99206e-05	0.000452632	-0.131704
ENSP00000261047	GUCA1C	3.47672e-07	7.28333e-05	0.000434739	-0.166733
ENSP00000261070	COX17	4.32779e-07	8.2886e-05	0.000457504	-0.180224
ENSP00000261167	WBP11	1.51807e-07	4.9747e-05	0.000408942	-0.121277
ENSP00000261170	GUCY2C	7.60824e-06	7.31309e-05	0.000453815	-0.144382
ENSP00000261187	SLC16A7	2.50093e-07	8.25385e-05	0.000545319	-0.1509
ENSP00000261191	ASUN	8.27399e-08	8.69836e-05	0.000479746	-0.181139
ENSP00000261195	GYS2	6.10979e-06	8.5e-05	0.000509458	-0.154851
ENSP00000261200	ABCC9	5.38905e-07	9.47031e-05	0.000573088	-0.16431
ENSP00000261205	SYT1	6.08138e-07	0.00012141	0.000520171	-0.232234
ENSP00000261208	HAL	5.62601e-07	6.48491e-05	0.000443925	-0.144814
ENSP00000261211	CDK17	1.15203e-06	7.30003e-05	0.000509728	-0.140954
ENSP00000261233	IRAK3	6.4822e-06	7.28085e-05	0.00047334	-0.140124
ENSP00000261234	TMEM5	5.96989e-09	0.00011257	0.000605582	-0.185878
ENSP00000261245	MNAT1	0.0001445	0.000100223	0.000491144	0.09015
ENSP00000261254	CCND2	0.00451694	0.000120837	0.000607634	7.23479
ENSP00000261263	RAB21	2.99395e-07	6.44729e-05	0.000424957	-0.151012
ENSP00000261292	LIPG	4.08742e-07	9.73263e-05	0.000593504	-0.163297
ENSP00000261303	PSMC1	0.000185452	9.46965e-05	0.000491829	0.184527
ENSP00000261304	GALC	1.46744e-06	8.95233e-05	0.000441148	-0.199606
ENSP00000261308	PPWD1	3.73119e-07	8.33359e-05	0.00054162	-0.153175
ENSP00000261313	PEBP1	8.50451e-05	9.04923e-05	0.000478707	-0.0113789
ENSP00000261326	MOCOS	2.24528e-06	8.84374e-05	0.000562587	-0.153207
ENSP00000261340	CLEC2D	6.63177e-09	7.48931e-05	0.000537107	-0.139426
ENSP00000261349	LRP6	5.19675e-06	0.000115345	0.000515098	-0.21384
ENSP00000261366	LMNB1	4.73975e-05	7.93726e-05	0.000393545	-0.0812489
ENSP00000261368	SNCAIP	6.29848e-06	5.47562e-05	0.000453229	-0.106917
ENSP00000261374	HS3ST2	8.7073e-06	9.08932e-05	0.00055789	-0.147316
ENSP00000261381	XYLT1	1.18253e-05	6.92009e-05	0.000434119	-0.132166
ENSP00000261383	DNAH3	2.18708e-07	7.0946e-05	0.000460468	-0.153599
ENSP00000261386	GDE1	9.47625e-07	8.41794e-05	0.000575696	-0.144576
ENSP00000261396	NUP133	3.86465e-05	8.4478e-05	0.000430951	-0.10635
ENSP00000261405	VWF	1.74175e-05	9.71962e-05	0.000527401	-0.151268
ENSP00000261407	LPCAT3	8.15552e-08	0.000114565	0.000564767	-0.20271
ENSP00000261416	HEXB	2.86703e-06	8.61451e-05	0.000401714	-0.207307
ENSP00000261427	UBE2K	0.000185964	7.13781e-05	0.000386869	0.296188
ENSP00000261434	LIAS	0.000145919	0.000121865	0.000584183	0.0411758
ENSP00000261438	KLF3	7.95865e-07	6.38026e-05	0.00047498	-0.132651
ENSP00000261439	TBC1D1	6.69724e-07	6.84813e-05	0.000452057	-0.150007
ENSP00000261448	CASQ2	3.1506e-06	5.0875e-05	0.00041604	-0.114711
ENSP00000261461	PPP2R5A	1.40042e-05	9.55861e-05	0.000473687	-0.172228
ENSP00000261464	TRAF5	0.000254542	0.000102671	0.000549593	0.276335
ENSP00000261475	PPP2R3C	1.25132e-06	6.43811e-05	0.000506451	-0.124651
ENSP00000261479	PSMA6	0.000179337	8.68501e-05	0.000470593	0.196533
ENSP00000261483	MAN2A1	5.87714e-08	6.32944e-05	0.000394486	-0.160299
ENSP00000261497	USP22	2.63348e-06	7.55269e-05	0.000450105	-0.161948
ENSP00000261499	B9D1	6.19422e-08	6.60204e-05	0.000379614	-0.173751
ENSP00000261507	MSMO1	1.15236e-06	8.75315e-05	0.000498209	-0.173379
ENSP00000261520	ICE2	1.4046e-07	5.91035e-05	0.000444924	-0.132524
ENSP00000261523	RORA	5.10781e-05	9.71588e-05	0.000524072	-0.0879281
ENSP00000261531	SNW1	7.86401e-06	8.89204e-05	0.00045286	-0.178988
ENSP00000261534	POMT2	4.88834e-08	8.76195e-05	0.000466597	-0.18768
ENSP00000261537	MIB1	5.74523e-06	6.03634e-05	0.000409459	-0.133391
ENSP00000261558	AP5M1	1.94184e-06	7.46134e-05	0.000451719	-0.160878
ENSP00000261574	IPO5	4.72462e-06	8.39172e-05	0.000466952	-0.169595
ENSP00000261584	PALB2	8.04882e-05	7.35972e-05	0.000431033	0.0159872
ENSP00000261590	DSG2	7.25595e-05	6.54835e-05	0.000436905	0.0161956
ENSP00000261596	LPIN2	1.22041e-05	4.31363e-05	0.000362856	-0.0852465
ENSP00000261597	NDC80	0.00498649	0.000155338	0.000667255	7.24035
ENSP00000261600	THOC1	4.29816e-07	7.33844e-05	0.000474584	-0.153723
ENSP00000261601	USP14	6.99673e-05	9.33025e-05	0.000512626	-0.045521
ENSP00000261609	HERC2	3.62796e-06	0.000104279	0.000586567	-0.171593
ENSP00000261622	SLC7A5	2.82634e-09	7.97743e-05	0.000529896	-0.150542
ENSP00000261623	CYBA	8.58658e-07	8.28955e-05	0.000479056	-0.171247
ENSP00000261636	ARL1	5.61776e-08	9.0762e-05	0.000507754	-0.178641
ENSP00000261637	UTP20	8.88902e-07	9.93803e-05	0.000542276	-0.181626
ENSP00000261643	COX10	4.2206e-06	0.000112406	0.000598393	-0.180794
ENSP00000261647	TTC19	1.07613e-06	5.43282e-05	0.000440543	-0.120878
ENSP00000261652	TNFRSF13B	0.000233309	6.89197e-05	0.000453753	0.362287
ENSP00000261655	RIMBP2	3.22661e-08	8.20834e-05	0.000538319	-0.152421
ENSP00000261667	KPNA3	8.44681e-06	4.62057e-05	0.00036443	-0.103611
ENSP00000261681	MPP5	5.76258e-07	0.000103123	0.000542738	-0.188944
ENSP00000261692	CDK2AP1	1.32354e-06	6.273e-05	0.000450508	-0.136305
ENSP00000261693	SCARB1	1.21012e-06	8.85274e-05	0.000560126	-0.155889
ENSP00000261700	C14orf166	3.04618e-07	8.52901e-05	0.000484229	-0.175507
ENSP00000261707	SLC6A4	1.29143e-06	9.84828e-05	0.000555305	-0.175023
ENSP00000261708	UTP6	3.5294e-06	8.28907e-05	0.000449456	-0.176572
ENSP00000261712	PSMD11	0.000206688	7.8164e-05	0.000429492	0.299248
ENSP00000261716	TAOK1	8.90716e-07	7.16854e-05	0.000463079	-0.152878
ENSP00000261721	BTBD1	2.12537e-06	7.6684e-05	0.000530475	-0.140551
ENSP00000261733	ALDH2	3.75814e-06	0.00012698	0.000581154	-0.21203
ENSP00000261735	ERP29	7.42623e-06	5.67966e-05	0.000472402	-0.104509
ENSP00000261745	NAA25	8.52002e-09	0.000115468	0.00059292	-0.194731
ENSP00000261749	ZFAND6	3.35427e-09	6.57358e-05	0.000497481	-0.132131
ENSP00000261758	MESDC2	1.18836e-07	4.4061e-05	0.000407159	-0.107924
ENSP00000261769	CDH1	2.42769e-05	0.000146929	0.000531011	-0.230979
ENSP00000261772	AARS	8.91217e-08	0.000111203	0.000530839	-0.209318
ENSP00000261776	VAC14	2.43437e-07	6.59763e-05	0.000490022	-0.134143
ENSP00000261783	ARG2	2.94062e-06	5.80361e-05	0.000394199	-0.139766
ENSP00000261796	IL17B	1.59892e-07	7.80185e-05	0.000552428	-0.140939
ENSP00000261797	NDST1	8.14022e-06	7.68303e-05	0.000506655	-0.135576
ENSP00000261799	PDGFRB	2.63761e-05	7.43204e-05	0.000384526	-0.124684
ENSP00000261813	PFDN1	4.76957e-07	6.3528e-05	0.000449772	-0.140184
ENSP00000261819	ANAPC5	8.06181e-05	6.46212e-05	0.000407831	0.0392243
ENSP00000261835	CYP46A1	3.93855e-08	9.12964e-05	0.00050794	-0.179661
ENSP00000261837	GNB5	4.69733e-05	0.000100356	0.000475684	-0.112224
ENSP00000261842	AP4E1	3.47704e-06	9.12942e-05	0.000475424	-0.184713
ENSP00000261845	MAPK6	0.000162639	9.53091e-05	0.000490545	0.137256
ENSP00000261854	SPPL2A	1.52785e-06	5.94057e-05	0.00048799	-0.118605
ENSP00000261858	GLCE	7.92415e-06	0.000104599	0.000604705	-0.159871
ENSP00000261866	SPG11	1.28249e-07	6.60847e-05	0.000471096	-0.140006
ENSP00000261868	EIF3J	1.51869e-06	9.11667e-05	0.000523628	-0.171205
ENSP00000261875	PTPLAD1	5.19695e-09	4.39603e-05	0.000391257	-0.112343
ENSP00000261879	APH1B	4.80131e-06	7.85521e-05	0.000415673	-0.177425
ENSP00000261881	TIPIN	0.000173436	8.4493e-05	0.000488356	0.182128
ENSP00000261883	CILP	9.85432e-07	8.07482e-05	0.000542214	-0.147106
ENSP00000261884	TRIP4	7.01961e-13	8.9677e-05	0.000508092	-0.176498
ENSP00000261889	SNX1	5.12311e-06	9.66227e-05	0.000512516	-0.17853
ENSP00000261890	RAB11A	1.05885e-05	0.000119065	0.000559579	-0.193854
ENSP00000261900	CCNT1	0.000152202	6.90299e-05	0.000345757	0.240551
ENSP00000261917	HCN4	1.00933e-10	0.000124281	0.000685772	-0.181228
ENSP00000261918	SEMA7A	3.07851e-06	4.90914e-05	0.000415731	-0.110679
ENSP00000261921	LOXL1	1.17567e-07	7.5473e-05	0.000457357	-0.164763
ENSP00000261937	FLT4	1.05421e-05	0.000106315	0.000559782	-0.17109
ENSP00000261942	FAF2	4.66781e-07	0.000101212	0.000513652	-0.196135
ENSP00000261965	TUBGCP3	8.75848e-07	8.81227e-05	0.000534179	-0.163329
ENSP00000261973	RBM25	4.37206e-07	0.000111756	0.000512104	-0.217376
ENSP00000261994	SERPINA10	3.52749e-08	5.88428e-05	0.000456018	-0.128959
ENSP00000262013	SPAG9	7.64616e-07	8.2774e-05	0.000508017	-0.16143
ENSP00000262018	SGCA	3.40239e-06	7.58228e-05	0.000477363	-0.151709
ENSP00000262027	MARS	1.90473e-06	0.00010715	0.000531784	-0.197911
ENSP00000262030	ATP5B	2.14417e-06	9.92524e-05	0.000455161	-0.213349
ENSP00000262039	PIK3C3	4.64377e-06	7.08467e-05	0.000282442	-0.234395
ENSP00000262053	ATF1	2.03573e-06	7.60563e-05	0.000481949	-0.153586
ENSP00000262094	RAB27B	5.91741e-06	8.41591e-05	0.000489874	-0.159718
ENSP00000262096	ZDHHC2	2.06731e-09	4.14665e-05	0.000386246	-0.107352
ENSP00000262102	MTUS1	1.62804e-07	7.99115e-05	0.000559626	-0.142504
ENSP00000262105	MCM4	0.000241414	0.000104923	0.000526912	0.259039
ENSP00000262113	MYOM2	6.63794e-07	8.29178e-05	0.000504997	-0.16288
ENSP00000262120	TWSG1	1.46936e-08	8.39206e-05	0.000574912	-0.145946
ENSP00000262127	CEP76	1.88445e-05	7.54919e-05	0.000533513	-0.106178
ENSP00000262133	RBL2	0.000253232	6.58601e-05	0.000368291	0.50876
ENSP00000262134	LPCAT2	1.11029e-08	8.1218e-05	0.000479364	-0.169405
ENSP00000262138	CACNG4	3.61692e-06	8.47046e-05	0.000455717	-0.177934
ENSP00000262139	WIPI1	2.01913e-06	9.41617e-05	0.000497766	-0.185112
ENSP00000262144	WDR59	2.21297e-07	0.000113326	0.000574906	-0.196736
ENSP00000262158	SMAD7	5.19412e-06	7.93295e-05	0.000409737	-0.180934
ENSP00000262160	SMAD2	7.2862e-05	0.000124755	0.000493031	-0.105253
ENSP00000262177	DNAJB6	2.03671e-06	7.26457e-05	0.000472607	-0.149403
ENSP00000262178	VIPR2	2.34777e-08	6.5447e-05	0.000490356	-0.133421
ENSP00000262186	KCNH2	0.000202655	8.67916e-05	0.000498143	0.232591
ENSP00000262187	RHEB	1.283e-06	0.00011019	0.000545838	-0.199522
ENSP00000262188	SMARCD3	2.66973e-06	9.72984e-05	0.000432433	-0.218828
ENSP00000262189	KMT2C	5.42879e-06	5.11893e-05	0.000336073	-0.136162
ENSP00000262193	PSMB1	0.000176441	6.3981e-05	0.000359376	0.312932
ENSP00000262209	TRPA1	3.19161e-06	6.24056e-05	0.000420501	-0.140818
ENSP00000262213	TRAM1	1.02357e-07	5.36321e-05	0.0004361	-0.122746
ENSP00000262215	ARFGEF1	1.0227e-06	7.02334e-05	0.000491717	-0.140753
ENSP00000262219	ANXA13	7.8033e-09	8.95105e-05	0.000577689	-0.154932
ENSP00000262225	TMED2	2.34626e-06	7.9717e-05	0.000481098	-0.160821
ENSP00000262231	RIMS2	6.42341e-08	8.85336e-05	0.000493195	-0.17938
ENSP00000262238	YY1	1.07824e-05	9.37099e-05	0.000470945	-0.176087
ENSP00000262241	RCOR1	0.000168713	8.8658e-05	0.000451153	0.177445
ENSP00000262262	CD33	1.03913e-07	4.79991e-05	0.000413189	-0.115916
ENSP00000262265	PIH1D1	4.47748e-07	7.27303e-05	0.000437699	-0.165142
ENSP00000262291	VMP1	2.68617e-07	8.73886e-05	0.000596334	-0.146093
ENSP00000262300	PKMYT1	0.000220893	3.37037e-05	0.000305422	0.612888
ENSP00000262301	LMF1	2.12611e-07	8.01135e-05	0.000509081	-0.156951
ENSP00000262302	NUBP2	3.86932e-06	8.55541e-05	0.000480439	-0.170021
ENSP00000262304	PKD1	1.76702e-06	6.10013e-05	0.000444263	-0.133332
ENSP00000262305	RAB11FIP3	2.72439e-07	6.93392e-05	0.000484198	-0.142641
ENSP00000262306	TCEB2	1.89347e-06	0.000112387	0.000507384	-0.217771
ENSP00000262315	CHTF18	0.000179073	7.93567e-05	0.000471603	0.211442
ENSP00000262319	TELO2	2.77162e-06	7.60823e-05	0.00045733	-0.160302
ENSP00000262320	AXIN1	4.83822e-05	0.000108823	0.000529465	-0.114155
ENSP00000262340	RPE65	1.35705e-05	8.4134e-05	0.000515198	-0.136964
ENSP00000262345	IL12RB2	5.58718e-05	8.84597e-05	0.000542117	-0.0601123
ENSP00000262366	GLIS2	3.76516e-06	5.49094e-05	0.000469358	-0.108966
ENSP00000262367	CREBBP	0.000105227	0.00014239	0.000491024	-0.0756864
ENSP00000262374	ALG1	1.08637e-08	0.000113042	0.000483014	-0.234012
ENSP00000262375	DNAJA3	6.80343e-06	7.32963e-05	0.000471749	-0.14095
ENSP00000262394	WSB1	9.39236e-08	4.58619e-05	0.000409429	-0.111785
ENSP00000262395	TRAF4	1.79358e-06	8.662e-05	0.000548793	-0.154569
ENSP00000262406	RGS9	4.59194e-06	9.32661e-05	0.000476031	-0.186278
ENSP00000262407	ITGA2B	8.91914e-06	0.000111477	0.000542517	-0.189041
ENSP00000262415	DHX8	9.06715e-06	9.51624e-05	0.000519348	-0.165776
ENSP00000262418	SLC4A1	4.58459e-07	0.000100138	0.000573705	-0.173747
ENSP00000262419	KANSL1	1.12791e-06	9.35475e-05	0.000527211	-0.175299
ENSP00000262428	COTL1	3.24887e-08	3.50115e-05	0.000360141	-0.0971259
ENSP00000262430	MLYCD	1.6256e-06	8.75013e-05	0.000454032	-0.18914
ENSP00000262435	SMURF2	5.43896e-06	8.17727e-05	0.000453399	-0.168359
ENSP00000262441	GLP2R	3.8204e-08	5.39788e-05	0.000450847	-0.119643
ENSP00000262442	DNAH9	5.71431e-08	6.14553e-05	0.000468344	-0.131096
ENSP00000262450	CHD5	1.85875e-06	5.93527e-05	0.000449051	-0.128034
ENSP00000262455	ERP44	4.39864e-07	5.94137e-05	0.000439968	-0.134041
ENSP00000262457	INVS	5.87832e-07	8.29673e-05	0.000516562	-0.159476
ENSP00000262460	GINS1	5.32026e-05	8.98238e-05	0.000558299	-0.0655943
ENSP00000262461	SLC12A2	1.06719e-06	6.30498e-05	0.00045491	-0.136252
ENSP00000262462	SLC27A6	3.59087e-08	8.06968e-05	0.000551463	-0.146267
ENSP00000262483	PITPNM3	1.04494e-07	6.46214e-05	0.00046821	-0.137795
ENSP00000262494	GNAO1	0.00432505	0.000100823	0.000473798	8.91567
ENSP00000262506	CSNK2A2	1.86475e-05	0.000111335	0.000568736	-0.162971
ENSP00000262507	COQ9	6.4238e-08	0.000107549	0.000569862	-0.188615
ENSP00000262510	NLRC5	0.000324948	8.32993e-05	0.000558424	0.432734
ENSP00000262518	SRCAP	2.03333e-06	8.19915e-05	0.000526551	-0.151853
ENSP00000262519	SETD1A	3.51088e-06	6.80959e-05	0.000429428	-0.150398
ENSP00000262545	PCSK2	1.32081e-07	8.4853e-05	0.000536748	-0.157841
ENSP00000262551	OGN	1.70243e-07	7.44235e-05	0.000413546	-0.179553
ENSP00000262554	SPTLC1	1.52543e-08	0.000104969	0.000554913	-0.189136
ENSP00000262570	CHCHD3	7.70494e-08	0.000120741	0.000582045	-0.207311
ENSP00000262584	RPL8	1.18344e-06	9.05747e-05	0.000469486	-0.190402
ENSP00000262585	DENND3	1.02264e-07	5.85985e-05	0.000417721	-0.140037
ENSP00000262593	DOK5	7.28224e-07	6.09584e-05	0.000470491	-0.128016
ENSP00000262613	SLC9A3R1	1.08139e-05	0.000118574	0.00053368	-0.201919
ENSP00000262622	CHST8	7.13778e-08	5.30186e-05	0.000353855	-0.14963
ENSP00000262623	ATP4A	7.17774e-09	9.71794e-05	0.000563794	-0.172354
ENSP00000262626	HPN	8.5223e-07	4.97468e-05	0.000431337	-0.113356
ENSP00000262629	TYROBP	0.000256952	0.000122434	0.000536176	0.250884
ENSP00000262633	RBM42	5.03199e-08	5.16123e-05	0.000411667	-0.125252
ENSP00000262640	VAMP7	3.33661e-06	0.000107043	0.000532182	-0.19487
ENSP00000262643	CCNE1	0.00470716	7.13534e-05	0.000367033	12.6305
ENSP00000262644	IMPAD1	5.95673e-06	9.42704e-05	0.000540351	-0.163438
ENSP00000262646	RAB2A	0.00026862	6.9838e-05	0.000457294	0.434691
ENSP00000262648	KAL1	1.89824e-06	9.81825e-05	0.000519437	-0.185363
ENSP00000262653	CBFA2T2	2.0642e-07	6.74876e-05	0.000488671	-0.137682
ENSP00000262662	CDKN2C	0.000124834	7.97198e-05	0.000541486	0.0833147
ENSP00000262710	ACIN1	7.3617e-07	8.64298e-05	0.000569881	-0.150371
ENSP00000262713	AJUBA	0.000109863	0.000106157	0.000605407	0.00612015
ENSP00000262715	TEP1	3.60431e-06	6.75124e-05	0.000438823	-0.145635
ENSP00000262719	PHLPP1	3.92102e-06	7.15571e-05	0.000457381	-0.147877
ENSP00000262738	CELSR1	1.27506e-07	6.71751e-05	0.000498292	-0.134555
ENSP00000262741	PIK3R3	5.80157e-06	9.68593e-05	0.000527213	-0.172715
ENSP00000262746	PRDX1	9.63127e-06	7.18405e-05	0.000453355	-0.13722
ENSP00000262752	RPS6KA6	3.454e-06	6.01807e-05	0.000416462	-0.136211
ENSP00000262764	PGS1	2.01436e-08	6.77402e-05	0.000431457	-0.156957
ENSP00000262768	TIMP2	3.50299e-06	6.20505e-05	0.000320232	-0.182828
ENSP00000262776	LGALS3BP	0.00431226	5.64562e-05	0.00046937	9.06705
ENSP00000262794	MOV10L1	3.8234e-07	8.86453e-05	0.000460812	-0.191538
ENSP00000262809	ELL	7.11024e-06	8.06052e-05	0.000419205	-0.17532
ENSP00000262812	COPE	2.12469e-06	6.87706e-05	0.000433309	-0.153807
ENSP00000262815	MAU2	3.30886e-05	8.36233e-05	0.000510256	-0.0990379
ENSP00000262839	TRPC5	1.29585e-05	7.51875e-05	0.000518257	-0.120074
ENSP00000262844	AMMECR1	1.12342e-08	5.41577e-05	0.000423758	-0.127777
ENSP00000262848	PRKX	4.99594e-06	6.74715e-05	0.000491675	-0.127067
ENSP00000262850	RRAGB	5.99667e-07	0.000102626	0.000525649	-0.194095
ENSP00000262865	BPI	4.15297e-06	5.04798e-05	0.000432862	-0.107024
ENSP00000262866	SLA2	4.59839e-06	9.6988e-05	0.000591765	-0.156126
ENSP00000262878	SAMHD1	0.00113735	0.000132971	0.000647521	1.55111
ENSP00000262879	RALGAPB	5.62824e-07	5.86517e-05	0.000441411	-0.131598
ENSP00000262887	XRCC1	1.73372e-05	8.76767e-05	0.00048968	-0.143644
ENSP00000262888	KCNN4	2.18738e-05	0.000102919	0.000572725	-0.141508
ENSP00000262891	MARK4	4.38884e-08	4.96118e-05	0.000390313	-0.126995
ENSP00000262895	GRIK5	7.68247e-08	5.08157e-05	0.000413061	-0.122836
ENSP00000262903	HACE1	9.84413e-07	6.56612e-05	0.000465654	-0.138894
ENSP00000262904	E2F3	0.000135062	9.14907e-05	0.000510071	0.0854229
ENSP00000262915	ST3GAL3	2.09182e-06	0.000108614	0.000544519	-0.195626
ENSP00000262916	KCNQ4	3.15078e-06	6.68236e-05	0.000509414	-0.124992
ENSP00000262940	RASA4	5.19484e-07	9.36116e-05	0.000616982	-0.150883
ENSP00000262942	ARPC1A	3.40358e-06	7.43749e-05	0.000453337	-0.156553
ENSP00000262947	C19orf10	3.0237e-07	8.50968e-05	0.000573683	-0.147807
ENSP00000262948	MAP2K2	4.92273e-05	9.54278e-05	0.000507477	-0.0910396
ENSP00000262958	GNA15	4.88073e-05	8.26802e-05	0.000431797	-0.0784462
ENSP00000262962	CCDC94	3.39791e-07	7.11876e-05	0.000451261	-0.157
ENSP00000262965	TCF3	8.05042e-06	7.78443e-05	0.000434289	-0.160708
ENSP00000262971	PIAS4	6.95778e-05	0.000100401	0.000557197	-0.0553189
ENSP00000262982	CSE1L	8.41543e-05	8.95259e-05	0.00053224	-0.0100923
ENSP00000262995	GAB1	1.75256e-05	8.29863e-05	0.000409981	-0.159668
ENSP00000263025	MAPK3	0.000323338	0.000139982	0.000390441	0.469611
ENSP00000263026	EEF2K	4.4789e-06	5.58474e-05	0.000452563	-0.113506
ENSP00000263035	DHTKD1	0.000241327	9.67324e-05	0.000551752	0.262064
ENSP00000263038	PHYH	5.72011e-08	7.98248e-05	0.00049379	-0.161541
ENSP00000263056	MAP3K8	7.61174e-06	8.1568e-05	0.000508072	-0.145562
ENSP00000263062	EPC1	6.42206e-07	5.77996e-05	0.000409885	-0.139448
ENSP00000263063	MTPAP	1.87859e-06	7.04157e-05	0.000481648	-0.142297
ENSP00000263073	SMG6	1.03482e-06	0.000100985	0.000566183	-0.176534
ENSP00000263080	ASPA	3.05601e-07	8.88866e-05	0.000481715	-0.183887
ENSP00000263083	DPH1	5.61279e-09	0.000119119	0.000614846	-0.193728
ENSP00000263087	ITGAE	0.000151412	5.01785e-05	0.000409848	0.247002
ENSP00000263088	PLD2	4.99142e-06	8.69707e-05	0.000414535	-0.197762
ENSP00000263093	SLC27A5	5.4162e-08	5.50128e-05	0.000432556	-0.127055
ENSP00000263094	ABCA7	6.74005e-07	6.7345e-05	0.000523886	-0.127262
ENSP00000263097	CNN2	2.03327e-06	4.863e-05	0.000429626	-0.108459
ENSP00000263100	A1BG	5.17672e-06	6.49183e-05	0.000452582	-0.132002
ENSP00000263102	CCDC6	2.55644e-07	6.11145e-05	0.000440987	-0.138006
ENSP00000263121	SMARCB1	9.39332e-05	0.000107024	0.00054384	-0.0240706
ENSP00000263125	PRKCQ	1.15686e-05	0.000101655	0.000508251	-0.177248
ENSP00000263160	SLC17A6	1.74367e-07	6.8365e-05	0.000457461	-0.149063
ENSP00000263168	CAPZA1	1.7886e-06	0.000115052	0.000541706	-0.209085
ENSP00000263181	KIF18A	0.000254532	8.60734e-05	0.000544263	0.309516
ENSP00000263182	BBOX1	1.31994e-06	7.93801e-05	0.000494955	-0.157712
ENSP00000263187	MSH4	5.95579e-06	7.32775e-05	0.000453867	-0.148329
ENSP00000263202	UFD1L	1.08373e-05	7.95389e-05	0.000442806	-0.155151
ENSP00000263205	MED15	1.15764e-06	7.76128e-05	0.00045181	-0.16922
ENSP00000263207	ARVCF	1.85919e-07	6.0176e-05	0.000474638	-0.126391
ENSP00000263208	HIRA	6.90958e-06	7.40878e-05	0.000507852	-0.132279
ENSP00000263209	DGCR8	7.43986e-06	6.14177e-05	0.000412952	-0.130712
ENSP00000263212	PPM1F	4.18894e-06	7.62333e-05	0.000512651	-0.140533
ENSP00000263228	UBE2R2	6.91855e-05	0.000115794	0.000605418	-0.0769851
ENSP00000263233	SYP	5.40332e-06	7.32301e-05	0.000477802	-0.141956
ENSP00000263238	ACTR3	4.04266e-06	9.4965e-05	0.000513121	-0.177195
ENSP00000263239	DDX18	1.44988e-06	9.79426e-05	0.000508158	-0.189887
ENSP00000263245	ARFGAP3	1.20573e-06	9.7088e-05	0.000561539	-0.170749
ENSP00000263246	PACSIN2	6.51943e-06	6.54058e-05	0.000411324	-0.143163
ENSP00000263253	EP300	0.00016376	0.000167933	0.00051114	-0.00816459
ENSP00000263269	GRIN2D	1.72491e-06	8.86221e-05	0.000546117	-0.159118
ENSP00000263270	AP2S1	2.39558e-06	0.000100979	0.000477472	-0.20647
ENSP00000263274	LIG1	0.000157743	0.000119049	0.00060637	0.0638136
ENSP00000263277	EHD2	1.05001e-06	8.39279e-05	0.000531269	-0.156
ENSP00000263285	LY9	8.95777e-05	5.97972e-05	0.000434221	0.0685838
ENSP00000263317	NOX4	3.77844e-06	6.67415e-05	0.000455783	-0.138143
ENSP00000263321	TYR	5.69574e-06	0.000140405	0.000642995	-0.209502
ENSP00000263326	IL37	6.30476e-06	0.000108454	0.000576644	-0.177144
ENSP00000263334	PAX8	1.43021e-06	9.90863e-05	0.000598452	-0.163181
ENSP00000263339	IL1A	8.44744e-05	8.03311e-05	0.000409712	0.0101127
ENSP00000263341	IL1B	7.40303e-05	9.74906e-05	0.000471628	-0.0497431
ENSP00000263346	TCF25	1.84244e-08	8.73816e-05	0.00055636	-0.157026
ENSP00000263354	NAPA	1.62764e-06	7.91026e-05	0.000411638	-0.188211
ENSP00000263360	EED	5.38005e-06	0.000129095	0.000618103	-0.200153
ENSP00000263368	BLVRB	3.74132e-06	9.1072e-05	0.000506612	-0.172382
ENSP00000263370	ITPKC	0.000133347	9.82185e-05	0.000544845	0.0644745
ENSP00000263373	SPTBN4	3.5047e-06	6.32074e-05	0.000392353	-0.152166
ENSP00000263377	BRD4	4.85173e-06	7.092e-05	0.000435708	-0.151634
ENSP00000263379	IL27RA	6.08922e-05	9.05398e-05	0.000560195	-0.0529237
ENSP00000263381	WIZ	6.6583e-07	5.61644e-05	0.000453352	-0.122418
ENSP00000263382	ASF1B	0.00028953	9.05596e-05	0.000473352	0.420344
ENSP00000263384	FAM32A	1.31931e-07	5.91753e-05	0.000411978	-0.143317
ENSP00000263388	NOTCH3	1.2448e-05	9.35562e-05	0.000390635	-0.207632
ENSP00000263390	MED26	3.48203e-07	6.83103e-05	0.000387181	-0.17553
ENSP00000263401	COMMD9	2.9389e-06	7.10264e-05	0.000413014	-0.164855
ENSP00000263408	C9	2.43823e-06	7.95421e-05	0.000458481	-0.168173
ENSP00000263409	LIFR	5.88592e-05	8.26337e-05	0.000533811	-0.0445374
ENSP00000263413	C6	2.21559e-06	6.74632e-05	0.000457133	-0.142732
ENSP00000263431	PRKCG	3.86042e-06	9.91744e-05	0.000526824	-0.180922
ENSP00000263433	PPP1R12C	0.000181748	7.20913e-05	0.000506803	0.216369
ENSP00000263461	WDR11	1.19939e-08	8.83939e-05	0.000580334	-0.152295
ENSP00000263464	BIRC3	1.39328e-05	0.000113496	0.000529637	-0.187983
ENSP00000263556	P4HA1	5.23273e-07	0.000114726	0.000375321	-0.304281
ENSP00000263574	APLP2	3.22883e-08	7.47074e-05	0.000525144	-0.142199
ENSP00000263578	FOXRED1	5.0082e-06	6.96963e-05	0.000507747	-0.127402
ENSP00000263579	DCPS	1.56588e-05	9.43582e-05	0.000563022	-0.13978
ENSP00000263620	ARID3A	4.09404e-06	7.23734e-05	0.000539875	-0.126473
ENSP00000263629	MTIF2	2.22279e-08	9.50123e-05	0.000542888	-0.174972
ENSP00000263640	ACVR1	4.48927e-06	6.53952e-05	0.000347462	-0.175288
ENSP00000263642	IFIH1	0.00596536	9.37292e-05	0.00045411	12.93
ENSP00000263645	CD81	2.3181e-05	0.000104046	0.000540856	-0.149513
ENSP00000263650	OSBPL5	8.93395e-10	6.08414e-05	0.000473335	-0.128536
ENSP00000263655	CNRIP1	6.02529e-08	3.15087e-05	0.000336725	-0.0933951
ENSP00000263657	PNO1	2.34224e-06	9.2115e-05	0.000451623	-0.198778
ENSP00000263663	TAF1B	2.79632e-06	8.48829e-05	0.00050673	-0.161993
ENSP00000263665	CNTN3	3.34061e-10	9.69321e-05	0.000616547	-0.157217
ENSP00000263672	SPCS2	9.97614e-08	6.77342e-05	0.000443254	-0.152586
ENSP00000263674	ARHGEF17	1.6809e-06	7.21061e-05	0.000540053	-0.130404
ENSP00000263681	POLD3	6.03213e-05	7.94187e-05	0.000431155	-0.0442936
ENSP00000263686	SELP	0.000168162	7.45245e-05	0.000417414	0.224328
ENSP00000263694	SNRNP40	5.44642e-07	9.39416e-05	0.000472813	-0.197535
ENSP00000263697	DNAJC8	1.54438e-08	5.48904e-05	0.000432732	-0.126811
ENSP00000263702	MECR	5.17803e-08	9.18533e-05	0.000515032	-0.178244
ENSP00000263708	PTPN4	4.12806e-06	5.32146e-05	0.000336792	-0.145747
ENSP00000263710	CLASP1	1.42064e-07	0.00010736	0.000610227	-0.175701
ENSP00000263726	LHX4	1.29974e-06	9.86587e-05	0.000548524	-0.177493
ENSP00000263734	EPAS1	8.16445e-06	7.05825e-05	0.000414651	-0.150532
ENSP00000263735	EPCAM	9.64581e-07	5.50629e-05	0.000422882	-0.127928
ENSP00000263753	SGOL1	0.000799722	6.67214e-05	0.000409229	1.79117
ENSP00000263754	KAT2B	6.17704e-05	0.000108644	0.000472803	-0.099139
ENSP00000263774	NDUFS3	7.18222e-05	0.000100609	0.000511866	-0.056239
ENSP00000263780	CHMP2B	2.40776e-05	9.25421e-05	0.000433717	-0.157855
ENSP00000263791	EIF2AK4	1.86286e-06	6.91939e-05	0.000506537	-0.132924
ENSP00000263795	WDR76	1.05744e-05	7.89368e-05	0.000533363	-0.128172
ENSP00000263798	TYRO3	8.73108e-08	9.97499e-05	0.000616261	-0.161722
ENSP00000263816	LRP2	7.76589e-06	9.81419e-05	0.000478176	-0.189001
ENSP00000263817	ABCB11	2.33485e-08	0.000119911	0.000641098	-0.187004
ENSP00000263826	AKT3	7.11123e-06	8.87039e-05	0.00041093	-0.198556
ENSP00000263847	OSBP	9.91603e-07	9.02824e-05	0.000521276	-0.171293
ENSP00000263849	ZC2HC1A	6.34877e-09	9.40941e-05	0.000605201	-0.155465
ENSP00000263851	IL7	5.53548e-06	5.08553e-05	0.000409499	-0.110671
ENSP00000263857	POLR1A	8.64103e-07	7.41123e-05	0.000428381	-0.170988
ENSP00000263863	GNLY	0.000231807	0.000105724	0.000612265	0.205929
ENSP00000263864	VAMP8	3.88064e-05	9.21243e-05	0.000495464	-0.107612
ENSP00000263881	MAP4K3	1.78974e-06	8.67873e-05	0.00054337	-0.156427
ENSP00000263897	USE1	5.24388e-06	7.99471e-05	0.000473734	-0.15769
ENSP00000263904	STAM2	9.62795e-06	0.000101117	0.00057614	-0.158797
ENSP00000263915	GRB14	8.65715e-07	8.31037e-05	0.000542548	-0.151577
ENSP00000263918	STRN	8.39143e-06	9.21139e-05	0.000526585	-0.158991
ENSP00000263923	KDR	1.20012e-05	0.000119033	0.000542363	-0.197344
ENSP00000263925	LNX1	3.01778e-07	9.50919e-05	0.000572833	-0.165476
ENSP00000263932	TNFRSF8	1.28026e-05	7.41505e-05	0.000481465	-0.127419
ENSP00000263946	PKP1	0.000143021	8.16519e-05	0.000482684	0.12714
ENSP00000263956	GTF3C3	5.54895e-07	5.50685e-05	0.000374166	-0.145693
ENSP00000263966	USP13	5.24907e-06	7.14142e-05	0.000493007	-0.134207
ENSP00000263967	PIK3CA	5.27683e-05	0.000151534	0.000527956	-0.187072
ENSP00000263974	TAF12	3.46607e-06	8.61145e-05	0.00046906	-0.1762
ENSP00000263980	SLC9A1	5.90062e-06	8.67489e-05	0.000503882	-0.160451
ENSP00000263985	GATB	1.90987e-08	0.000102133	0.000594467	-0.171774
ENSP00000263991	EHBP1	2.48296e-07	7.04559e-05	0.000489711	-0.143365
ENSP00000264005	LCAT	3.17917e-07	0.000100637	0.000498729	-0.201149
ENSP00000264010	CTCF	8.72956e-06	8.53015e-05	0.000506211	-0.151265
ENSP00000264012	CDH3	4.43266e-06	5.19108e-05	0.000449327	-0.105665
ENSP00000264020	IFT46	1.2462e-06	8.37895e-05	0.000437852	-0.188519
ENSP00000264025	PVRL1	2.42567e-06	8.47075e-05	0.000488606	-0.168401
ENSP00000264027	SC5D	4.29915e-07	6.96845e-05	0.000391034	-0.177106
ENSP00000264028	ARCN1	3.97144e-08	4.37944e-05	0.000310199	-0.141054
ENSP00000264029	TREH	8.80614e-06	6.4031e-05	0.000470768	-0.117308
ENSP00000264031	UPK2	3.72525e-09	6.19994e-05	0.000420335	-0.147491
ENSP00000264033	CBL	5.81916e-05	0.000110314	0.000432977	-0.120381
ENSP00000264036	MCAM	1.21763e-06	4.89782e-05	0.000407607	-0.117173
ENSP00000264039	GPC1	6.8102e-05	0.000136802	0.000594443	-0.115571
ENSP00000264042	FARP2	3.0615e-06	4.98543e-05	0.000407627	-0.114793
ENSP00000264047	SLC5A7	4.83132e-09	8.50004e-05	0.000532719	-0.15955
ENSP00000264051	NGEF	2.98417e-06	3.88859e-05	0.00030499	-0.117715
ENSP00000264065	DNAJC10	1.65755e-05	5.86271e-05	0.000433247	-0.0970614
ENSP00000264071	TUBB4A	0.000127739	0.000114768	0.000592639	0.021886
ENSP00000264072	FCER2	1.57348e-05	9.78573e-05	0.000512797	-0.160146
ENSP00000264079	MCOLN1	3.80109e-08	7.49767e-05	0.000530754	-0.141193
ENSP00000264093	DGUOK	1.94398e-05	8.65756e-05	0.000545849	-0.122993
ENSP00000264094	LOXL3	1.5223e-07	7.04171e-05	0.000418132	-0.168045
ENSP00000264108	HAT1	7.67016e-06	7.41136e-05	0.000508586	-0.130643
ENSP00000264110	ATF2	5.83051e-05	0.000120785	0.000545095	-0.114621
ENSP00000264122	CBLB	5.27581e-06	5.24834e-05	0.000361888	-0.130448
ENSP00000264144	LAMC2	3.7931e-05	0.000121436	0.000560568	-0.148965
ENSP00000264151	OSGEPL1	3.42421e-08	0.000105711	0.000534917	-0.197558
ENSP00000264156	MCM6	0.000210186	0.000111607	0.000587566	0.167776
ENSP00000264157	CCNT2	0.000178257	8.88967e-05	0.000492632	0.181393
ENSP00000264159	ZRANB3	6.48174e-06	9.84913e-05	0.00063164	-0.145668
ENSP00000264161	DARS	2.42479e-07	8.7693e-05	0.00051416	-0.170084
ENSP00000264162	LCT	0.00015542	7.63051e-05	0.000436655	0.181183
ENSP00000264167	AGPS	5.52812e-08	9.58743e-05	0.000528985	-0.181138
[truncated: 9,336 more rows]
