# Supplementary material for: Immune-Related Protein Interaction Network in Severe COVID-19 Patients toward the Identification of Key Proteins and Drug Repurposing
Source: Biomolecules. 2022 May 11;12(5):690. doi: 10.3390/biom12050690 (PMC9138873; doi:10.3390/biom12050690)
Supplement: Supplementary file 1 [file biomolecules-12-00690-s001.zip › Supplementary Table S5.xlsx]

## Sheet: sig_permute_nodes
Table S5. 154 protein nodes with significant diffusion scores by the permutation test
nodes	symbol	original_value	node_mean	node_sd	z_score
ENSP00000017003	XYLT2	0.00431388	0.000105694	0.000589919	7.13351
ENSP00000053243	TNFRSF17	0.00435448	6.43637e-05	0.000439403	9.76351
ENSP00000203629	LAG3	0.0044107	8.23151e-05	0.000507956	8.52118
ENSP00000215794	USP18	0.00508307	6.20931e-05	0.000441265	11.3786
ENSP00000216341	GZMB	0.00436312	7.31052e-05	0.000370714	11.5723
ENSP00000216802	PSME2	0.00445048	0.00013167	0.000633513	6.81724
ENSP00000217026	MYBL2	0.00441139	7.52288e-05	0.000493501	8.78653
ENSP00000226279	CD38	0.00433742	8.35719e-05	0.000474705	8.96105
ENSP00000228928	OAS3	0.00525608	0.000139059	0.000681876	7.50433
ENSP00000233057	EIF2AK2	0.00478816	7.63713e-05	0.000436136	10.8035
ENSP00000243346	NMI	0.00449532	8.52989e-05	0.000508938	8.66514
ENSP00000244519	BTN3A3	0.0064599	7.4064e-05	0.000518645	12.3125
ENSP00000249075	LIF	0.00432709	0.000109364	0.00054495	7.73966
ENSP00000252593	BST2	0.000987478	7.44273e-05	0.000392288	2.3275
ENSP00000253462	GINS2	0.00455659	5.15221e-05	0.000365051	12.3409
ENSP00000256722	CMPK2	0.00457129	0.000115053	0.00056138	7.938
ENSP00000256925	CABLES1	0.00447411	9.05725e-05	0.000543701	8.0624
ENSP00000257570	OASL	0.00537179	8.80882e-05	0.000499181	10.5847
ENSP00000257934	ESPL1	0.00535013	0.000121202	0.000586467	8.91597
ENSP00000258494	ALDH1L2	0.00434271	0.000103531	0.000562958	7.53018
ENSP00000259951	HLA-F	0.00101069	9.18673e-05	0.000432591	2.12399
ENSP00000261254	CCND2	0.00451694	0.000120837	0.000607634	7.23479
ENSP00000261597	NDC80	0.00498649	0.000155338	0.000667255	7.24035
ENSP00000262494	GNAO1	0.00432505	0.000100823	0.000473798	8.91567
ENSP00000262643	CCNE1	0.00470716	7.13534e-05	0.000367033	12.6305
ENSP00000262776	LGALS3BP	0.00431226	5.64562e-05	0.00046937	9.06705
ENSP00000263642	IFIH1	0.00596536	9.37292e-05	0.00045411	12.93
ENSP00000264346	HERC6	0.0055676	0.000112652	0.000650222	8.38937
ENSP00000264350	HERC5	0.00544172	8.08357e-05	0.00048966	10.9482
ENSP00000265056	MCM2	0.00475149	8.04264e-05	0.000392199	11.9099
ENSP00000265433	NBN	0.00438246	0.000130399	0.000604612	7.03271
ENSP00000268138	TICRR	0.00474577	7.79665e-05	0.000521663	8.94794
ENSP00000268638	IRF8	0.00112669	8.63288e-05	0.000470909	2.20927
ENSP00000272252	GALM	0.0043441	9.90012e-05	0.000530396	8.00364
ENSP00000272371	OTOF	0.00432807	6.37289e-05	0.000409548	10.4123
ENSP00000274026	CCNA2	0.00521632	9.6835e-05	0.000374146	13.6831
ENSP00000275517	CDCA5	0.0047602	7.07476e-05	0.00045525	10.3008
ENSP00000278407	SERPING1	0.00437891	7.37676e-05	0.000417962	10.3003
ENSP00000279022	MYL9	0.00434441	8.79742e-05	0.000418324	10.175
ENSP00000280155	ADRA2A	0.00433901	5.67619e-05	0.000434471	9.85625
ENSP00000284440	UCHL1	0.0043246	6.51639e-05	0.00047235	9.01754
ENSP00000287156	UBE2L6	0.00467876	9.22758e-05	0.000477451	9.60618
ENSP00000289361	BTN3A1	0.00567131	5.99118e-05	0.000410469	13.6707
ENSP00000295927	PTX3	0.00437147	6.73833e-05	0.000417271	10.3148
ENSP00000296161	DTX3L	0.00564368	6.06468e-05	0.000464783	12.0121
ENSP00000297265	CHMP4C	0.00432903	0.000107028	0.000510685	8.26735
ENSP00000300403	TPX2	0.00496028	9.98762e-05	0.00051543	9.42979
ENSP00000301019	CDT1	0.00483461	7.33404e-05	0.000437966	10.8713
ENSP00000301633	BIRC5	0.00486981	0.000106492	0.00047585	10.0101
ENSP00000301634	TK1	0.00449476	6.45817e-05	0.000413517	10.7134
ENSP00000303706	CDC25A	0.00463423	8.41962e-05	0.00041162	11.054
ENSP00000306565	ISG20	0.000987986	7.56299e-05	0.000430149	2.12102
ENSP00000306999	ESCO2	0.00470897	7.31973e-05	0.000455247	10.183
ENSP00000310036	CD34	0.00433157	0.000100944	0.000594858	7.11198
ENSP00000313950	AURKB	0.00504882	0.000129266	0.000533307	9.22462
ENSP00000315644	TYMS	0.00471893	9.88944e-05	0.000475837	9.70927
ENSP00000317272	MET	0.00432329	0.000113923	0.000543273	7.74815
ENSP00000319531	GCSH	0.00434477	0.000134581	0.000626562	6.71951
ENSP00000323246	E2F7	0.00471536	7.13357e-05	0.000512603	9.05968
ENSP00000323300	SPAG5	0.00524703	6.86742e-05	0.000373637	13.8593
ENSP00000325674	EXOC3L1	0.00433068	3.96948e-05	0.000338538	12.675
ENSP00000331103	IP6K2	0.00113513	9.17713e-05	0.000456294	2.2866
ENSP00000331268	ANKRD45	0.0043396	5.35531e-05	0.000453601	9.44894
ENSP00000332504	CCR10	0.00450085	0.0001071	0.000625996	7.01881
ENSP00000337060	NME1	0.00448884	0.000110753	0.000546979	8.00413
ENSP00000341141	SIGLEC1	0.00433964	7.35707e-05	0.00049402	8.63542
ENSP00000342278	OAS2	0.00528606	7.15845e-05	0.000418959	12.4463
ENSP00000342307	FOXM1	0.00484537	0.000101553	0.000545837	8.6909
ENSP00000342513	IFI6	0.00522864	6.65095e-05	0.000396714	13.0122
ENSP00000344782	GFI1B	0.00431166	6.48681e-05	0.000488969	8.68519
ENSP00000346175	SETDB2	0.00157248	7.55444e-05	0.000515903	2.90158
ENSP00000347792	SYNJ2	0.00437753	0.000128859	0.000621303	6.83832
ENSP00000348751	BTN3A2	0.00741923	0.000100474	0.000641237	11.4135
ENSP00000353512	PARP9	0.00561232	8.1846e-05	0.000543622	10.1734
ENSP00000353770	RRM2	0.00514932	0.00011881	0.000533314	9.43256
ENSP00000354394	STAT1	0.00507541	0.000152795	0.000611301	8.05269
ENSP00000354416	CCL28	0.00108689	6.85549e-05	0.000444218	2.29243
ENSP00000354822	XAF1	0.0053481	9.83988e-05	0.000536318	9.78841
ENSP00000355785	LEFTY2	0.00433228	7.28814e-05	0.000510829	8.33822
ENSP00000355966	NEK2	0.00489848	0.000103268	0.000546479	8.77475
ENSP00000355988	IRF6	0.000983302	7.8764e-05	0.00038525	2.34792
ENSP00000356782	BLZF1	0.00433736	8.58082e-05	0.000549337	7.73943
ENSP00000357022	SLAMF7	0.00441193	6.47922e-05	0.000431071	10.0845
ENSP00000357112	AIM2	0.00436049	7.10922e-05	0.000437574	9.80269
ENSP00000357459	ADAR	0.00101904	7.20965e-05	0.000388771	2.43575
ENSP00000357842	TUFT1	0.00433677	7.45227e-05	0.000530175	8.03933
ENSP00000358596	DUSP5	0.0043211	6.63241e-05	0.00049043	8.67562
ENSP00000359497	GBP2	0.00106745	8.01278e-05	0.000435623	2.26645
ENSP00000359504	GBP1	0.00494342	8.97669e-05	0.000579515	8.37537
ENSP00000359783	IFI44	0.00638804	9.39393e-05	0.000533177	11.8049
ENSP00000359787	IFI44L	0.00596632	7.23079e-05	0.000471814	12.4922
ENSP00000360266	JUN	0.00436428	0.000127864	0.000453765	9.33614
ENSP00000360540	CEP55	0.0049797	0.000110683	0.000550433	8.84579
ENSP00000360623	ORC1	0.00455777	0.000107266	0.000527198	8.44179
ENSP00000360860	IFIT5	0.00520169	7.54551e-05	0.000439768	11.6567
ENSP00000360869	IFIT1	0.00560114	9.42845e-05	0.000503866	10.9292
ENSP00000360883	IFIT3	0.00569888	8.00514e-05	0.0004465	12.5842
ENSP00000360891	IFIT2	0.00543115	0.000132281	0.000655119	8.08839
ENSP00000361298	KIF2C	0.00524864	0.000107896	0.000550035	9.3462
ENSP00000361540	CDC20	0.00545649	0.00011708	0.000486113	10.9839
ENSP00000362014	DNM1	0.00441775	0.000113343	0.000492437	8.74102
ENSP00000362282	MOCS1	0.00434874	7.63171e-05	0.000479191	8.91591
ENSP00000363055	ZWINT	0.00441224	6.52014e-05	0.00039419	11.0278
ENSP00000363591	BAK1	0.00432399	8.1666e-05	0.000526651	8.05528
ENSP00000363993	PSMB9	0.00445646	9.24948e-05	0.00049231	8.86426
ENSP00000364858	CARD16	0.00434092	0.000102136	0.000621444	6.82086
ENSP00000364859	CARD17	0.00433047	6.2155e-05	0.000489747	8.71535
ENSP00000365402	HLA-C	0.000975649	7.50562e-05	0.000311605	2.89018
ENSP00000365693	MSRB2	0.00433339	9.9124e-05	0.000608218	6.96175
ENSP00000365773	PSAT1	0.00433575	5.077e-05	0.000412801	10.3803
ENSP00000365817	HLA-E	0.00101821	9.50497e-05	0.00043277	2.13314
ENSP00000365944	FBXO6	0.00431304	4.87628e-05	0.000428735	9.9462
ENSP00000366156	SRM	0.00437776	9.47813e-05	0.000520562	8.22761
ENSP00000366179	DNAJC1	0.00430433	5.87274e-05	0.000487589	8.70734
ENSP00000367545	TP73	0.00452795	0.000107692	0.000491712	8.98952
ENSP00000367570	PHF11	0.00457723	6.79479e-05	0.000501859	8.98516
ENSP00000368699	ISG15	0.0054083	0.000125546	0.000601168	8.78748
ENSP00000369213	DDX58	0.00529479	0.000105928	0.000502916	10.3176
ENSP00000371471	RSAD2	0.00566472	0.000118575	0.000588314	9.42719
ENSP00000372155	PSME1	0.00445775	9.16833e-05	0.000492356	8.86771
ENSP00000376035	ZBTB32	0.00432077	6.06608e-05	0.000490088	8.69256
ENSP00000376952	EME1	0.00437867	0.000109451	0.000578807	7.37589
ENSP00000377344	DDX60	0.00579903	4.94531e-05	0.000364594	15.7698
ENSP00000377508	JUP	0.00434265	0.000101463	0.000479615	8.8429
ENSP00000377536	PTTG1	0.00489292	7.84455e-05	0.000456052	10.5568
ENSP00000378356	KIF20A	0.00513781	0.000111514	0.000549031	9.15485
ENSP00000380256	CCNF	0.00462068	7.27571e-05	0.000510596	8.90709
ENSP00000380697	IRF7	0.0050256	0.000101047	0.000438594	11.228
ENSP00000381601	MX1	0.00549273	0.000114249	0.000585262	9.18987
ENSP00000382707	IFITM3	0.00526957	0.000110478	0.000580543	8.88668
ENSP00000384792	WDR62	0.00437274	7.49069e-05	0.000462149	9.29967
ENSP00000386187	IFITM1	0.00518718	7.46516e-05	0.000422772	12.0929
ENSP00000388001	OAS1	0.00526783	9.18947e-05	0.000518276	9.98682
ENSP00000388648	CHEK1	0.00472882	9.25307e-05	0.000454559	10.1995
ENSP00000389241	DHRS9	0.00433014	6.27827e-05	0.000365945	11.6612
ENSP00000393963	KIFC1	0.00501649	7.97368e-05	0.000495423	9.96472
ENSP00000395590	IFI35	0.00518353	0.00010038	0.000548534	9.26679
ENSP00000400646	PNPT1	0.00434618	8.1633e-05	0.000458489	9.3013
ENSP00000410257	SCN5A	0.00441339	0.000109241	0.000527906	8.15324
ENSP00000410452	STMN1	0.00436295	7.50122e-05	0.000469896	9.1253
ENSP00000411532	TOP2A	0.00501453	0.00012633	0.000549297	8.89901
ENSP00000412927	HLA-G	0.00109927	7.20638e-05	0.000316974	3.24066
ENSP00000414109	HJURP	0.00499561	0.000109101	0.000549402	8.89422
ENSP00000415430	GTSE1	0.00458907	7.69268e-05	0.00052543	8.58752
ENSP00000418194	PARP14	0.00629643	8.19007e-05	0.000534825	11.6197
ENSP00000432614	NDUFC2-KCTD14	0.004318	0.000113061	0.000590222	7.12433
ENSP00000432799	MANF	0.00434716	9.97382e-05	0.000529422	8.02275
ENSP00000438483	KPNA2	0.00436592	9.56238e-05	0.000514049	8.30717
ENSP00000465992	KIF18B	0.00502003	7.81476e-05	0.000515241	9.5914
ENSP00000479617	UHRF1	0.004668	5.08818e-05	0.000364751	12.6583
ENSP00000481103	E2F8	0.00494306	9.73372e-05	0.000580908	8.34163
ENSP00000481848	KCNN3	0.00435338	0.000108981	0.000614669	6.90518
ENSP00000483430	IFI27	0.00522614	8.85043e-05	0.000499367	10.2883
ENSP00000484415	NT5C3A	0.00446239	0.000105715	0.000561002	7.76589
