# Supplementary material for: Immune-Related Protein Interaction Network in Severe COVID-19 Patients toward the Identification of Key Proteins and Drug Repurposing
Source: Biomolecules. 2022 May 11;12(5):690. doi: 10.3390/biom12050690 (PMC9138873; doi:10.3390/biom12050690)
Supplement: Supplementary file 1 [file biomolecules-12-00690-s001.zip › Supplementary Table S6.xlsx]

## Sheet: topological_df
Table S6. Degree, betweenness, closeness, and eigenvector centrality values of each node in the IPIN
Ensembl_id	symbol	clustering_coefficient	degree	betweenness	closeness	eigenvector	rank_score
ENSP00000360869	IFIT1	0.653171	39	0.0185702	0.38247	1	409858
ENSP00000368699	ISG15	0.678521	38	0.0164559	0.380952	0.994698	88529.3
ENSP00000381601	MX1	0.678521	38	0.0164559	0.380952	0.994698	25795.2
ENSP00000371471	RSAD2	0.671408	38	0.221581	0.436364	0.989394	3.68872e+06
ENSP00000360883	IFIT3	0.704204	37	0.0185975	0.379447	0.985845	12830.3
ENSP00000360891	IFIT2	0.805704	34	0.0079542	0.375	0.968306	3903.41
ENSP00000354394	STAT1	0.709524	36	0.0211188	0.377953	0.963544	9007.86
ENSP00000342513	IFI6	0.905376	31	0.000749752	0.350365	0.93284	539.287
ENSP00000354822	XAF1	0.905376	31	0.000749752	0.350365	0.93284	420.835
ENSP00000380697	IRF7	0.782197	33	0.0218544	0.373541	0.927411	3616.39
ENSP00000342278	OAS2	0.868817	31	0.00426652	0.370656	0.916269	871.008
ENSP00000388001	OAS1	0.864516	31	0.00373892	0.369231	0.915769	570.303
ENSP00000395590	IFI35	0.864516	31	0.0429061	0.369231	0.911546	2292.91
ENSP00000331103	IP6K2	0.980296	29	7.26262e-05	0.347826	0.904128	126.067
ENSP00000306565	ISG20	0.980296	29	7.26262e-05	0.347826	0.904128	129.344
ENSP00000359497	GBP2	0.980296	29	7.26262e-05	0.347826	0.904128	86.0136
ENSP00000360860	IFIT5	0.980296	29	7.26262e-05	0.347826	0.904128	74.5776
ENSP00000382707	IFITM3	0.980296	29	7.26262e-05	0.347826	0.904128	65.0568
ENSP00000386187	IFITM1	0.980296	29	7.26262e-05	0.347826	0.904128	57.066
ENSP00000483430	IFI27	0.980296	29	7.26262e-05	0.347826	0.904128	50.3099
ENSP00000357459	ADAR	0.980296	29	7.26262e-05	0.347826	0.904128	71.3385
ENSP00000252593	BST2	0.980296	29	7.26262e-05	0.347826	0.904128	97.3311
ENSP00000228928	OAS3	0.905747	30	0.000726796	0.349091	0.903679	123.559
ENSP00000257570	OASL	0.756048	32	0.00811254	0.372093	0.888066	634.455
ENSP00000355988	IRF6	0.918719	29	0.00597109	0.347826	0.878401	107.963
ENSP00000365402	HLA-C	0.986772	28	4.73226e-05	0.34657	0.877278	29.7248
ENSP00000365817	HLA-E	0.986772	28	4.73226e-05	0.34657	0.877278	26.7881
ENSP00000259951	HLA-F	0.986772	28	4.73226e-05	0.34657	0.877278	30.639
ENSP00000268638	IRF8	0.982906	27	4.82597e-05	0.344086	0.844833	24.1302
ENSP00000412927	HLA-G	0.984615	26	4.73226e-05	0.344086	0.81771	21.0832
ENSP00000359787	IFI44L	0.791667	16	0.00117608	0.349091	0.448935	32.362
ENSP00000359783	IFI44	0.647059	17	0.00595209	0.349091	0.425449	43.5895
ENSP00000263642	IFIH1	0.542484	18	0.149838	0.419214	0.383403	2292.91
ENSP00000369213	DDX58	0.633333	16	0.111075	0.415584	0.368197	1155.19
ENSP00000264350	HERC5	0.747253	14	0.0021995	0.344086	0.328502	20.819
ENSP00000215794	USP18	0.890909	11	0.00149895	0.341637	0.292051	14.6383
ENSP00000287156	UBE2L6	0.821429	8	0.00124171	0.331034	0.194818	11.0768
ENSP00000233057	EIF2AK2	0.952381	7	3.65497e-05	0.283186	0.161887	5.41372
ENSP00000377344	DDX60	0.75	8	0.000947254	0.338028	0.161477	10.3987
ENSP00000264346	HERC6	0.866667	6	5.48246e-05	0.312704	0.155009	6.13509
ENSP00000359504	GBP1	0.666667	3	1.46199e-05	0.279883	0.0806272	3.73136
ENSP00000360266	JUN	1	2	0	0.273504	0.0613084	3.02395
ENSP00000256722	CMPK2	0.166667	4	0.207767	0.424779	0.0337173	3091.32
ENSP00000243346	NMI	0.333333	3	0.0388359	0.362264	0.0310888	82.6771
ENSP00000353512	PARP9	0.5	4	0.0139913	0.302839	0.0260368	11.8525
ENSP00000303706	CDC25A	0.222222	10	0.248509	0.428571	0.0258717	17183.5
ENSP00000418194	PARP14	0.666667	3	0.00678809	0.299065	0.0139468	7.48649
ENSP00000262643	CCNE1	0.305556	9	0.0408971	0.388664	0.00211153	331.243
ENSP00000261254	CCND2	0.666667	4	0.00611707	0.377953	0.0020496	44.1201
ENSP00000353770	RRM2	0.515152	22	0.205415	0.422907	0.00138765	3254.75
ENSP00000296161	DTX3L	1	2	0	0.233577	0.00135747	2.14038
ENSP00000274026	CCNA2	0.341935	31	0.186888	0.417391	0.00129819	5674.95
ENSP00000337060	NME1	0.333333	3	0.0412281	0.354244	0.00119321	68.5868
ENSP00000484415	NT5C3A	0	2	0.00314999	0.333333	0.00115177	6.02533
ENSP00000342307	FOXM1	0.615385	13	0.0417472	0.375	0.0010696	197.258
ENSP00000388648	CHEK1	0.454545	11	0.0350902	0.375	0.00102729	112.719
ENSP00000363993	PSMB9	0.7	5	0.00188871	0.313725	0.000961131	6.20048
ENSP00000372155	PSME1	0.7	5	0.00188871	0.313725	0.000961131	5.80809
ENSP00000216802	PSME2	0.7	5	0.00188871	0.313725	0.000961131	6.4748
ENSP00000361540	CDC20	0.410053	28	0.051103	0.365019	0.000289975	286.391
ENSP00000411532	TOP2A	0.588745	22	0.0100818	0.358209	0.000280319	51.8321
ENSP00000360623	ORC1	0.333333	9	0.015735	0.33218	0.000267226	13.3548
ENSP00000367545	TP73	0.333333	6	0.00615752	0.324324	0.000248532	8.23967
ENSP00000313950	AURKB	0.521739	23	0.0362772	0.356877	0.000242057	115.157
ENSP00000361298	KIF2C	0.719298	19	0.00980067	0.350365	0.000230387	35.8267
ENSP00000378356	KIF20A	0.79085	18	0.00420062	0.349091	0.000229537	21.7382
ENSP00000301633	BIRC5	0.738562	18	0.00798258	0.349091	0.000227987	27.7591
ENSP00000300403	TPX2	0.808333	16	0.0211071	0.34657	0.000218798	29.948
ENSP00000414109	HJURP	0.934066	14	0.000258519	0.344086	0.000212067	7.37375
ENSP00000360540	CEP55	0.934066	14	0.000238604	0.344086	0.000211591	7.42315
ENSP00000315644	TYMS	0.555556	10	0.012266	0.340426	0.00020768	11.7609
ENSP00000261597	NDC80	0.699346	18	0.0232761	0.351648	0.000202807	69.7353
ENSP00000323300	SPAG5	0.823529	17	0.00332681	0.347826	0.000194416	13.3678
ENSP00000257934	ESPL1	0.607843	18	0.020119	0.351648	0.000190732	52.4895
ENSP00000301019	CDT1	0.472222	9	0.0102672	0.334495	0.000184736	10.084
ENSP00000355966	NEK2	0.967033	14	6.88821e-05	0.344086	0.000183894	5.93637
ENSP00000377536	PTTG1	0.974359	13	5.2013e-05	0.342857	0.000176694	4.84873
ENSP00000265056	MCM2	0.454545	12	0.0131461	0.344086	0.000175154	12.516
ENSP00000256925	CABLES1	1	2	0	0.315789	0.000115762	2.1906
ENSP00000393963	KIFC1	0.916667	9	0.000840107	0.308682	0.00010177	4.31934
ENSP00000481103	E2F8	0.5	4	0.0208333	0.324324	0.000100819	10.2857
ENSP00000217026	MYBL2	1	2	0	0.296296	8.03876e-05	1.82335
ENSP00000479617	UHRF1	0.9	5	9.18964e-05	0.305732	7.76006e-05	3.012
ENSP00000306999	ESCO2	0.7	5	0.00106683	0.305732	6.92593e-05	3.66862
ENSP00000301634	TK1	0.666667	3	5.87406e-05	0.302839	6.19028e-05	2.1995
ENSP00000268138	TICRR	1	3	0	0.281525	4.70954e-05	1.80269
ENSP00000465992	KIF18B	1	6	0	0.275072	4.19907e-05	1.98377
ENSP00000362014	DNM1	0	2	0.0208333	0.263736	4.05569e-05	5.84926
ENSP00000275517	CDCA5	0.8	5	0.000127924	0.275862	3.46299e-05	2.7355
ENSP00000415430	GTSE1	1	3	0	0.270423	2.58846e-05	1.42982
ENSP00000253462	GINS2	1	3	0	0.275862	2.20633e-05	1.64589
ENSP00000380256	CCNF	1	2	0	0.271955	1.63203e-05	1.30581
ENSP00000410452	STMN1	NA	1	0	0.263736	8.21798e-06	1.15946
ENSP00000438483	KPNA2	NA	1	0	0.258065	7.42832e-06	1.11028
ENSP00000363055	ZWINT	NA	1	0	0.26087	6.88542e-06	1.13416
ENSP00000323246	E2F7	NA	1	0	0.245524	3.42287e-06	1.09872
ENSP00000347792	SYNJ2	NA	1	0	0.20915	1.37693e-06	1.03191
