# Supplementary material for: Immune-Related Protein Interaction Network in Severe COVID-19 Patients toward the Identification of Key Proteins and Drug Repurposing
Source: Biomolecules. 2022 May 11;12(5):690. doi: 10.3390/biom12050690 (PMC9138873; doi:10.3390/biom12050690)
Supplement: Supplementary file 1 [file biomolecules-12-00690-s001.zip › Supplementary Table S7.xlsx]

## Sheet: string_MCL_clusters
Table S7. Network clustering of the IPIN by MCL algorithm provided 4 modules: MCL1, MCL2, MCL3, and MCL4.
#clustering method	cluster number	cluster color	gene count	protein name	protein identifier	protein description
MCL	1	Red	48	AURKB	9606.ENSP00000313950	Aurora kinase B; Serine/threonine-protein kinase component of the chromosomal passenger complex (CPC), a complex that acts as a key regulator of mitosis. The CPC complex has essential functions at the centromere in ensuring correct chromosome alignment and segregation and is required for chromatin-induced microtubule stabilization and spindle assembly. Involved in the bipolar attachment of spindl…
MCL	1	Red	48	BIRC5	9606.ENSP00000301633	Baculoviral iap repeat-containing protein 5; Baculoviral IAP repeat containing 5
MCL	1	Red	48	CABLES1	9606.ENSP00000256925	CDK5 and ABL1 enzyme substrate 1; Cyclin-dependent kinase binding protein. Enhances cyclin-dependent kinase tyrosine phosphorylation by nonreceptor tyrosine kinases, such as that of CDK5 by activated ABL1, which leads to increased CDK5 activity and is critical for neuronal development, and that of CDK2 by WEE1, which leads to decreased CDK2 activity and growth inhibition. Positively affects neuro…
MCL	1	Red	48	CCNA2	9606.ENSP00000274026	Cyclin-A2; Cyclin which controls both the G1/S and the G2/M transition phases of the cell cycle. Functions through the formation of specific serine/threonine protein kinase holoenzyme complexes with the cyclin-dependent protein kinases CDK1 or CDK2. The cyclin subunit confers the substrate specificity of these complexes and differentially interacts with and activates CDK1 and CDK2 throughout the …
MCL	1	Red	48	CCND2	9606.ENSP00000261254	G1/S-specific cyclin-D2; Regulatory component of the cyclin D2-CDK4 (DC) complex that phosphorylates and inhibits members of the retinoblastoma (RB) protein family including RB1 and regulates the cell-cycle during G(1)/S transition. Phosphorylation of RB1 allows dissociation of the transcription factor E2F from the RB/E2F complex and the subsequent transcription of E2F target genes which are resp…
MCL	1	Red	48	CCNE1	9606.ENSP00000262643	G1/S-specific cyclin-E1; Essential for the control of the cell cycle at the G1/S (start) transition; Belongs to the cyclin family. Cyclin E subfamily
MCL	1	Red	48	CCNF	9606.ENSP00000380256	Cyclin-F; Substrate recognition component of a SCF (SKP1-CUL1-F- box protein) E3 ubiquitin-protein ligase complex which mediates the ubiquitination and subsequent proteasomal degradation of CP110 during G2 phase, thereby acting as an inhibitor of centrosome reduplication; Belongs to the cyclin family. Cyclin AB subfamily
MCL	1	Red	48	CDC20	9606.ENSP00000361540	Cell division cycle protein 20 homolog; Required for full ubiquitin ligase activity of the anaphase promoting complex/cyclosome (APC/C) and may confer substrate specificity upon the complex. Is regulated by MAD2L1: in metaphase the MAD2L1-CDC20-APC/C ternary complex is inactive and in anaphase the CDC20-APC/C binary complex is active in degrading substrates. The CDC20-APC/C complex positively reg…
MCL	1	Red	48	CDC25A	9606.ENSP00000303706	M-phase inducer phosphatase 1; Tyrosine protein phosphatase which functions as a dosage-dependent inducer of mitotic progression. Directly dephosphorylates CDK1 and stimulates its kinase activity. Also dephosphorylates CDK2 in complex with cyclin E, in vitro; Class III Cys-based CDC25 phosphatases
MCL	1	Red	48	CDCA5	9606.ENSP00000275517	Cell division cycle associated 5; Sororin; Regulator of sister chromatid cohesion in mitosis stabilizing cohesin complex association with chromatin. May antagonize the action of WAPL which stimulates cohesin dissociation from chromatin. Cohesion ensures that chromosome partitioning is accurate in both meiotic and mitotic cells and plays an important role in DNA repair. Required for efficient DNA …
MCL	1	Red	48	CDT1	9606.ENSP00000301019	DNA replication factor Cdt1; Required for both DNA replication and mitosis. DNA replication licensing factor, required for pre-replication complex assembly. Cooperates with CDC6 and the origin recognition complex (ORC) during G1 phase of the cell cycle to promote the loading of the mini-chromosome maintenance (MCM) complex onto DNA to generate pre-replication complexes (pre- RC). Required also fo…
MCL	1	Red	48	CEP55	9606.ENSP00000360540	Centrosomal protein of 55 kDa; Plays a role in mitotic exit and cytokinesis. Recruits PDCD6IP and TSG101 to midbody during cytokinesis. Required for successful completion of cytokinesis. Not required for microtubule nucleation. Plays a role in the development of the brain and kidney
MCL	1	Red	48	CHEK1	9606.ENSP00000388648	Serine/threonine-protein kinase Chk1; Serine/threonine-protein kinase which is required for checkpoint-mediated cell cycle arrest and activation of DNA repair in response to the presence of DNA damage or unreplicated DNA. May also negatively regulate cell cycle progression during unperturbed cell cycles. This regulation is achieved by a number of mechanisms that together help to preserve the inte…
MCL	1	Red	48	E2F7	9606.ENSP00000323246	Transcription factor e2f7/8; Transcription factor E2F7; Atypical E2F transcription factor that participates in various processes such as angiogenesis, polyploidization of specialized cells and DNA damage response. Mainly acts as a transcription repressor that binds DNA independently of DP proteins and specifically recognizes the E2 recognition site 5'- TTTC[CG]CGC-3'. Directly represses transcrip…
MCL	1	Red	48	E2F8	9606.ENSP00000481103	Transcription factor E2F8; Atypical E2F transcription factor that participates in various processes such as angiogenesis and polyploidization of specialized cells. Mainly acts as a transcription repressor that binds DNA independently of DP proteins and specifically recognizes the E2 recognition site 5'-TTTC[CG]CGC-3'. Directly represses transcription of classical E2F transcription factors such as…
MCL	1	Red	48	ESCO2	9606.ENSP00000306999	N-acetyltransferase ESCO2; Acetyltransferase required for the establishment of sister chromatid cohesion. Couples the processes of cohesion and DNA replication to ensure that only sister chromatids become paired together. In contrast to the structural cohesins, the deposition and establishment factors are required only during the S phase. Acetylates the cohesin component SMC3
MCL	1	Red	48	ESPL1	9606.ENSP00000257934	Extra spindle pole bodies like 1, separase; Separin; Caspase-like protease, which plays a central role in the chromosome segregation by cleaving the SCC1/RAD21 subunit of the cohesin complex at the onset of anaphase. During most of the cell cycle, it is inactivated by different mechanisms
MCL	1	Red	48	FOXM1	9606.ENSP00000342307	Forkhead box protein M1; Transcriptional factor regulating the expression of cell cycle genes essential for DNA replication and mitosis. Plays a role in the control of cell proliferation. Plays also a role in DNA breaks repair participating in the DNA damage checkpoint response; Forkhead boxes
MCL	1	Red	48	GINS2	9606.ENSP00000253462	DNA replication complex GINS protein PSF2; The GINS complex plays an essential role in the initiation of DNA replication, and progression of DNA replication forks. GINS complex seems to bind preferentially to single- stranded DNA
MCL	1	Red	48	GTSE1	9606.ENSP00000415430	G-2 and S-phase expressed protein 1; G2 and S phase-expressed protein 1; May be involved in p53-induced cell cycle arrest in G2/M phase by interfering with microtubule rearrangements that are required to enter mitosis. Overexpression delays G2/M phase progression
MCL	1	Red	48	HJURP	9606.ENSP00000414109	Holliday junction recognition protein; Centromeric protein that plays a central role in the incorporation and maintenance of histone H3-like variant CENPA at centromeres. Acts as a specific chaperone for CENPA and is required for the incorporation of newly synthesized CENPA molecules into nucleosomes at replicated centromeres. Prevents CENPA-H4 tetramerization and prevents premature DNA binding b…
MCL	1	Red	48	KIF18B	9606.ENSP00000465992	Kinesin-like protein KIF18B; In complex with KIF2C, constitutes the major microtubule plus-end depolymerizing activity in mitotic cells. Its major role may be to transport KIF2C and/or MAPRE1 along microtubules; Belongs to the TRAFAC class myosin-kinesin ATPase superfamily. Kinesin family
MCL	1	Red	48	KIF20A	9606.ENSP00000378356	Kinesin-like protein KIF20A; Mitotic kinesin required for chromosome passenger complex (CPC)-mediated cytokinesis. Following phosphorylation by PLK1, involved in recruitment of PLK1 to the central spindle. Interacts with guanosine triphosphate (GTP)-bound forms of RAB6A and RAB6B. May act as a motor required for the retrograde RAB6 regulated transport of Golgi membranes and associated vesicles al…
MCL	1	Red	48	KIF2C	9606.ENSP00000361298	Kinesin-like protein KIF2C; In complex with KIF18B, constitutes the major microtubule plus-end depolymerizing activity in mitotic cells. Regulates the turnover of microtubules at the kinetochore and functions in chromosome segregation during mitosis. Plays a role in chromosome congression and is required for the lateral to end-on conversion of the chromosome- microtubule attachment; Belongs to th…
MCL	1	Red	48	KIFC1	9606.ENSP00000393963	Kinesin-like protein KIFC1; Minus end-directed microtubule-dependent motor required for bipolar spindle formation. May contribute to movement of early endocytic vesicles (By similarity). Regulates cilium formation and structure (By similarity); Belongs to the TRAFAC class myosin-kinesin ATPase superfamily. Kinesin family. NCD subfamily
MCL	1	Red	48	KPNA2	9606.ENSP00000438483	Karyopherin subunit alpha 2; Importin subunit alpha-1; Functions in nuclear protein import as an adapter protein for nuclear receptor KPNB1. Binds specifically and directly to substrates containing either a simple or bipartite NLS motif. Docking of the importin/substrate complex to the nuclear pore complex (NPC) is mediated by KPNB1 through binding to nucleoporin FxFG repeats and the complex is s…
MCL	1	Red	48	MCM2	9606.ENSP00000265056	Minichromosome maintenance complex component 2; DNA replication licensing factor MCM2; Acts as component of the MCM2-7 complex (MCM complex) which is the putative replicative helicase essential for 'once per cell cycle' DNA replication initiation and elongation in eukaryotic cells. The active ATPase sites in the MCM2-7 ring are formed through the interaction surfaces of two neighboring subunits s…
MCL	1	Red	48	MYBL2	9606.ENSP00000217026	Myb proto-oncogene like 2; Myb-related protein B; Transcription factor involved in the regulation of cell survival, proliferation, and differentiation. Transactivates the expression of the CLU gene; Myb/SANT domain containing
MCL	1	Red	48	NDC80	9606.ENSP00000261597	Kinetochore protein NDC80 homolog; Acts as a component of the essential kinetochore- associated NDC80 complex, which is required for chromosome segregation and spindle checkpoint activity. Required for kinetochore integrity and the organization of stable microtubule binding sites in the outer plate of the kinetochore. The NDC80 complex synergistically enhances the affinity of the SKA1 complex for…
MCL	1	Red	48	NEK2	9606.ENSP00000355966	Serine/threonine-protein kinase Nek2; Protein kinase which is involved in the control of centrosome separation and bipolar spindle formation in mitotic cells and chromatin condensation in meiotic cells. Regulates centrosome separation (essential for the formation of bipolar spindles and high-fidelity chromosome separation) by phosphorylating centrosomal proteins such as CROCC, CEP250 and NINL, re…
MCL	1	Red	48	NMI	9606.ENSP00000243346	N-myc-interactor; May be involved in augmenting coactivator protein recruitment to a group of sequence-specific transcription factors. Augments cytokine-mediated STAT transcription. Enhances CBP/p300 coactivator protein recruitment to STAT1 and STAT5; Belongs to the NMI family
MCL	1	Red	48	NT5C3A	9606.ENSP00000484415	Cytosolic 5'-nucleotidase 3A; Nucleotidase which shows specific activity towards cytidine monophosphate (CMP) and 7-methylguanosine monophosphate (m(7)GMP). CMP seems to be the preferred substrate; Belongs to the pyrimidine 5'-nucleotidase family
MCL	1	Red	48	ORC1	9606.ENSP00000360623	Origin recognition complex subunit 1; Component of the origin recognition complex (ORC) that binds origins of replication. DNA-binding is ATP-dependent. The DNA sequences that define origins of replication have not been identified yet. ORC is required to assemble the pre-replication complex necessary to initiate DNA replication; Belongs to the ORC1 family
MCL	1	Red	48	PSMB9	9606.ENSP00000363993	Proteasome subunit beta type-9; The proteasome is a multicatalytic proteinase complex which is characterized by its ability to cleave peptides with Arg, Phe, Tyr, Leu, and Glu adjacent to the leaving group at neutral or slightly basic pH. The proteasome has an ATP-dependent proteolytic activity. This subunit is involved in antigen processing to generate class I binding peptides. Replacement of PS…
MCL	1	Red	48	PSME1	9606.ENSP00000372155	Proteasome activator subunit 1 (pa28 alpha); Proteasome activator complex subunit 1; Implicated in immunoproteasome assembly and required for efficient antigen processing. The PA28 activator complex enhances the generation of class I binding peptides by altering the cleavage pattern of the proteasome
MCL	1	Red	48	PSME2	9606.ENSP00000216802	Proteasome activator subunit 2 (pa28 beta); Proteasome activator complex subunit 2; Implicated in immunoproteasome assembly and required for efficient antigen processing. The PA28 activator complex enhances the generation of class I binding peptides by altering the cleavage pattern of the proteasome
MCL	1	Red	48	PTTG1	9606.ENSP00000377536	Securin; Regulatory protein, which plays a central role in chromosome stability, in the p53/TP53 pathway, and DNA repair. Probably acts by blocking the action of key proteins. During the mitosis, it blocks Separase/ESPL1 function, preventing the proteolysis of the cohesin complex and the subsequent segregation of the chromosomes. At the onset of anaphase, it is ubiquitinated, conducting to its de…
MCL	1	Red	48	RRM2	9606.ENSP00000353770	Ribonucleoside-diphosphate reductase subunit M2; Provides the precursors necessary for DNA synthesis. Catalyzes the biosynthesis of deoxyribonucleotides from the corresponding ribonucleotides. Inhibits Wnt signaling; Belongs to the ribonucleoside diphosphate reductase small chain family
MCL	1	Red	48	SPAG5	9606.ENSP00000323300	Sperm-associated antigen 5; Essential component of the mitotic spindle required for normal chromosome segregation and progression into anaphase. Required for chromosome alignment, normal timing of sister chromatid segregation, and maintenance of spindle pole architecture. In complex with SKAP, promotes stable microtubule-kinetochore attachments. May contribute to the regulation of separase activi…
MCL	1	Red	48	STMN1	9606.ENSP00000410452	Stathmin; Involved in the regulation of the microtubule (MT) filament system by destabilizing microtubules. Prevents assembly and promotes disassembly of microtubules. Phosphorylation at Ser- 16 may be required for axon formation during neurogenesis. Involved in the control of the learned and innate fear (By similarity); Belongs to the stathmin family
MCL	1	Red	48	TICRR	9606.ENSP00000268138	Treslin; Regulator of DNA replication and S/M and G2/M checkpoints. Regulates the triggering of DNA replication initiation via its interaction with TOPBP1 by participating in CDK2-mediated loading of CDC45L onto replication origins. Required for the transition from pre-replication complex (pre-RC) to pre- initiation complex (pre-IC). Required to prevent mitotic entry after treatment with ionizing…
MCL	1	Red	48	TK1	9606.ENSP00000301634	Thymidine kinase, cytosolic; Thymidine kinase 1; Belongs to the thymidine kinase family
MCL	1	Red	48	TOP2A	9606.ENSP00000411532	DNA topoisomerase 2-alpha; Control of topological states of DNA by transient breakage and subsequent rejoining of DNA strands. Topoisomerase II makes double-strand breaks. Essential during mitosis and meiosis for proper segregation of daughter chromosomes. May play a role in regulating the period length of ARNTL/BMAL1 transcriptional oscillation (By similarity); Topoisomerases
MCL	1	Red	48	TP73	9606.ENSP00000367545	Tumor protein p73; Participates in the apoptotic response to DNA damage. Isoforms containing the transactivation domain are pro-apoptotic, isoforms lacking the domain are anti-apoptotic and block the function of p53 and transactivating p73 isoforms. May be a tumor suppressor protein
MCL	1	Red	48	TPX2	9606.ENSP00000300403	TPX2, microtubule nucleation factor; Targeting protein for Xklp2; Spindle assembly factor required for normal assembly of mitotic spindles. Required for normal assembly of microtubules during apoptosis. Required for chromatin and/or kinetochore dependent microtubule nucleation. Mediates AURKA localization to spindle microtubules. Activates AURKA by promoting its autophosphorylation at 'Thr-288' a…
MCL	1	Red	48	TYMS	9606.ENSP00000315644	Thymidylate synthetase; Thymidylate synthase; Contributes to the de novo mitochondrial thymidylate biosynthesis pathway
MCL	1	Red	48	UHRF1	9606.ENSP00000479617	Ubiquitin like with phd and ring finger domains 1; E3 ubiquitin-protein ligase UHRF1; Multidomain protein that acts as a key epigenetic regulator by bridging DNA methylation and chromatin modification. Specifically recognizes and binds hemimethylated DNA at replication forks via its YDG domain and recruits DNMT1 methyltransferase to ensure faithful propagation of the DNA methylation patterns thro…
MCL	1	Red	48	ZWINT	9606.ENSP00000363055	ZW10 interacting kinetochore protein; ZW10 interactor; Part of the MIS12 complex, which is required for kinetochore formation and spindle checkpoint activity. Required to target ZW10 to the kinetochore at prometaphase
MCL	2	Yellow	42	ADAR	9606.ENSP00000357459	Double-stranded RNA-specific adenosine deaminase; Catalyzes the hydrolytic deamination of adenosine to inosine in double-stranded RNA (dsRNA) referred to as A-to-I RNA editing. This may affect gene expression and function in a number of ways that include mRNA translation by changing codons and hence the amino acid sequence of proteins; pre-mRNA splicing by altering splice site recognition sequenc…
MCL	2	Yellow	42	BST2	9606.ENSP00000252593	Bone marrow stromal antigen 2; IFN-induced antiviral host restriction factor which efficiently blocks the release of diverse mammalian enveloped viruses by directly tethering nascent virions to the membranes of infected cells. Acts as a direct physical tether, holding virions to the cell membrane and linking virions to each other. The tethered virions can be internalized by endocytosis and subseq…
MCL	2	Yellow	42	DDX58	9606.ENSP00000369213	Probable ATP-dependent RNA helicase DDX58; Innate immune receptor which acts as a cytoplasmic sensor of viral nucleic acids and plays a major role in sensing viral infection and in the activation of a cascade of antiviral responses including the induction of type I interferons and proinflammatory cytokines. Its ligands include: 5'- triphosphorylated ssRNA and dsRNA and short dsRNA (<1 kb in lengt…
MCL	2	Yellow	42	DDX60	9606.ENSP00000377344	Probable ATP-dependent RNA helicase DDX60; Positively regulates DDX58/RIG-I- and IFIH1/MDA5- dependent type I interferon and interferon inducible gene expression in response to viral infection. Binds ssRNA, dsRNA and dsDNA and can promote the binding of DDX58/RIG-I to dsRNA. Exhibits antiviral activity against hepatitis C virus and vesicular stomatitis virus (VSV); Belongs to the helicase family
MCL	2	Yellow	42	EIF2AK2	9606.ENSP00000233057	Interferon-induced, double-stranded RNA-activated protein kinase; IFN-induced dsRNA-dependent serine/threonine-protein kinase which plays a key role in the innate immune response to viral infection and is also involved in the regulation of signal transduction, apoptosis, cell proliferation and differentiation. Exerts its antiviral activity on a wide range of DNA and RNA viruses including hepatiti…
MCL	2	Yellow	42	GBP1	9606.ENSP00000359504	Guanylate-binding protein 1/3/4/7; Guanylate-binding protein 1; Hydrolyzes GTP to GMP in 2 consecutive cleavage reactions. Exhibits antiviral activity against influenza virus. Promote oxidative killing and deliver antimicrobial peptides to autophagolysosomes, providing broad host protection against different pathogen classes
MCL	2	Yellow	42	GBP2	9606.ENSP00000359497	Guanylate-binding protein 2; Hydrolyzes GTP to GMP in 2 consecutive cleavage reactions, but the major reaction product is GDP. Exhibits antiviral activity against influenza virus. Promote oxidative killing and deliver antimicrobial peptides to autophagolysosomes, providing broad host protection against different pathogen classes (By similarity); Belongs to the TRAFAC class dynamin-like GTPase sup…
MCL	2	Yellow	42	HERC5	9606.ENSP00000264350	E3 ISG15--protein ligase HERC5; Major E3 ligase for ISG15 conjugation. Acts as a positive regulator of innate antiviral response in cells induced by interferon. Functions as part of the ISGylation machinery that recognizes target proteins in a broad and relatively non-specific manner. Catalyzes ISGylation of IRF3 which results in sustained activation, it attenuates IRF3-PIN1 interaction, which an…
MCL	2	Yellow	42	HERC6	9606.ENSP00000264346	Hect and rld domain containing e3 ubiquitin protein ligase family member 6; Probable E3 ubiquitin-protein ligase HERC6; E3 ubiquitin-protein ligase which accepts ubiquitin from an E2 ubiquitin-conjugating enzyme in the form of a thioester and then directly transfers the ubiquitin to targeted substrates
MCL	2	Yellow	42	HLA-C	9606.ENSP00000365402	HLA class I histocompatibility antigen, Cw-7 alpha chain; Involved in the presentation of foreign antigens to the immune system; Belongs to the MHC class I family
MCL	2	Yellow	42	HLA-E	9606.ENSP00000365817	HLA class I histocompatibility antigen, alpha chain E; Preferably binds to a peptide derived from the signal sequence of most HLA-A, -B, -C and -G molecules; Belongs to the MHC class I family
MCL	2	Yellow	42	HLA-F	9606.ENSP00000259951	HLA class I histocompatibility antigen, alpha chain F; Involved in the presentation of foreign antigens to the immune system; C1-set domain containing
MCL	2	Yellow	42	HLA-G	9606.ENSP00000412927	HLA class I histocompatibility antigen, alpha chain G; Involved in the presentation of foreign antigens to the immune system. Plays a role in maternal tolerance of the fetus by mediating protection from the deleterious effects of natural killer cells, cytotoxic T-lymphocytes, macrophages and mononuclear cells; Belongs to the MHC class I family
MCL	2	Yellow	42	IFI27	9606.ENSP00000483430	Interferon alpha-inducible protein 27, mitochondrial; Promotes cell death. Mediates IFN-induced apoptosis characterized by a rapid and robust release of cytochrome C from the mitochondria and activation of BAX and caspases 2, 3, 6, 8 and 9
MCL	2	Yellow	42	IFI35	9606.ENSP00000395590	Interferon-induced 35 kDa protein; Not yet known
MCL	2	Yellow	42	IFI44	9606.ENSP00000359783	Interferon-induced protein 44; This protein aggregates to form microtubular structures; Belongs to the IFI44 family
MCL	2	Yellow	42	IFI44L	9606.ENSP00000359787	Interferon-induced protein 44-like; Exhibits a low antiviral activity against hepatitis C virus; Belongs to the IFI44 family
MCL	2	Yellow	42	IFI6	9606.ENSP00000342513	Interferon alpha-inducible protein 6; Plays a role in apoptosis, negatively regulating the intrinsinc apoptotic signaling pathway and TNFSF10-induced apoptosis . However, it has also been shown to have a pro-apoptotic activity . Has an antiviral activity towards hepatitis C virus/HCV by inhibiting the EGFR signaling pathway, which activation is required for entry of the virus into cells
MCL	2	Yellow	42	IFIH1	9606.ENSP00000263642	Interferon-induced helicase C domain-containing protein 1; Innate immune receptor which acts as a cytoplasmic sensor of viral nucleic acids and plays a major role in sensing viral infection and in the activation of a cascade of antiviral responses including the induction of type I interferons and proinflammatory cytokines. Its ligands include mRNA lacking 2'-O- methylation at their 5' cap and lon…
MCL	2	Yellow	42	IFIT1	9606.ENSP00000360869	Interferon-induced protein with tetratricopeptide repeats 1; Interferon-induced antiviral RNA-binding protein that specifically binds single-stranded RNA bearing a 5'-triphosphate group (PPP-RNA), thereby acting as a sensor of viral single- stranded RNAs and inhibiting expression of viral messenger RNAs. Single-stranded PPP-RNAs, which lack 2'-O-methylation of the 5' cap and bear a 5'-triphosphat…
MCL	2	Yellow	42	IFIT2	9606.ENSP00000360891	Interferon-induced protein with tetratricopeptide repeats 2; IFN-induced antiviral protein which inhibits expression of viral messenger RNAs lacking 2'-O-methylation of the 5' cap. The ribose 2'-O-methylation would provide a molecular signature to distinguish between self and non-self mRNAs by the host during viral infection. Viruses evolved several ways to evade this restriction system such as e…
MCL	2	Yellow	42	IFIT3	9606.ENSP00000360883	Interferon-induced protein with tetratricopeptide repeats 3; IFN-induced antiviral protein which acts as an inhibitor of cellular as well as viral processes, cell migration, proliferation, signaling, and viral replication. Enhances MAVS- mediated host antiviral responses by serving as an adapter bridging TBK1 to MAVS which leads to the activation of TBK1 and phosphorylation of IRF3 and phosphoryl…
MCL	2	Yellow	42	IFIT5	9606.ENSP00000360860	Interferon-induced protein with tetratricopeptide repeats 5; Interferon-induced RNA-binding protein involved in the human innate immune response. Has a broad and adaptable RNA structure recognition important for RNA recognition specificity in antiviral defense. Binds precursor and processed tRNAs as well as poly-U-tailed tRNA fragments. Specifically binds single-stranded RNA bearing a 5'-triphosp…
MCL	2	Yellow	42	IFITM1	9606.ENSP00000386187	Interferon-induced transmembrane protein 1; IFN-induced antiviral protein which inhibits the entry of viruses to the host cell cytoplasm, permitting endocytosis, but preventing subsequent viral fusion and release of viral contents into the cytosol. Active against multiple viruses, including influenza A virus, SARS coronavirus (SARS-CoV), Marburg virus (MARV), Ebola virus (EBOV), Dengue virus (DNV…
MCL	2	Yellow	42	IFITM3	9606.ENSP00000382707	Interferon-induced transmembrane protein 3; IFN-induced antiviral protein which disrupts intracellular cholesterol homeostasis. Inhibits the entry of viruses to the host cell cytoplasm by preventing viral fusion with cholesterol depleted endosomes. May inactivate new enveloped viruses which buds out of the infected cell, by letting them go out with a cholesterol depleted membrane. Active against …
MCL	2	Yellow	42	IP6K2	9606.ENSP00000331103	Inositol-hexakisphosphate 5-kinase; Inositol hexakisphosphate kinase 2; Converts inositol hexakisphosphate (InsP6) to diphosphoinositol pentakisphosphate (InsP7/PP-InsP5). Converts 1,3,4,5,6-pentakisphosphate (InsP5) to PP-InsP4; Belongs to the inositol phosphokinase (IPK) family
MCL	2	Yellow	42	IRF6	9606.ENSP00000355988	Interferon regulatory factor 6; Probable DNA-binding transcriptional activator. Key determinant of the keratinocyte proliferation-differentiation switch involved in appropriate epidermal development (By similarity). Plays a role in regulating mammary epithelial cell proliferation (By similarity). May regulate WDR65 transcription (By similarity); Belongs to the IRF family
MCL	2	Yellow	42	IRF7	9606.ENSP00000380697	Interferon regulatory factor 7; Key transcriptional regulator of type I interferon (IFN)-dependent immune responses and plays a critical role in the innate immune response against DNA and RNA viruses. Regulates the transcription of type I IFN genes (IFN-alpha and IFN-beta) and IFN-stimulated genes (ISG) by binding to an interferon-stimulated response element (ISRE) in their promoters. Can efficie…
MCL	2	Yellow	42	IRF8	9606.ENSP00000268638	Interferon regulatory factor 8; Plays a role as a transcriptional activator or repressor. Specifically binds to the upstream regulatory region of type I IFN and IFN-inducible MHC class I genes (the interferon consensus sequence (ICS)). Plays a negative regulatory role in cells of the immune system. Involved in CD8(+) dendritic cell differentiation by forming a complex with the BATF-JUNB heterodim…
MCL	2	Yellow	42	ISG15	9606.ENSP00000368699	Ubiquitin cross-reactive protein; Ubiquitin-like protein ISG15; Ubiquitin-like protein which plays a key role in the innate immune response to viral infection either via its conjugation to a target protein (ISGylation) or via its action as a free or unconjugated protein. ISGylation involves a cascade of enzymatic reactions involving E1, E2, and E3 enzymes which catalyze the conjugation of ISG15 t…
MCL	2	Yellow	42	ISG20	9606.ENSP00000306565	Interferon-stimulated gene 20 kDa protein; Interferon-induced antiviral exoribonuclease that acts on single-stranded RNA and also has minor activity towards single- stranded DNA. Exhibits antiviral activity against RNA viruses including hepatitis C virus (HCV), hepatitis A virus (HAV) and yellow fever virus (YFV) in an exonuclease-dependent manner. May also play additional roles in the maturation…
MCL	2	Yellow	42	JUN	9606.ENSP00000360266	Transcription factor AP-1; Transcription factor that recognizes and binds to the enhancer heptamer motif 5'-TGA[CG]TCA-3'. Promotes activity of NR5A1 when phosphorylated by HIPK3 leading to increased steroidogenic gene expression upon cAMP signaling pathway stimulation. Involved in activated KRAS-mediated transcriptional activation of USP28 in colorectal cancer (CRC) cells. Binds to the USP28 pro…
MCL	2	Yellow	42	MX1	9606.ENSP00000381601	Interferon-induced GTP-binding protein Mx1; Interferon-induced dynamin-like GTPase with antiviral activity against a wide range of RNA viruses and some DNA viruses. Its target viruses include negative-stranded RNA viruses and HBV through binding and inactivation of their ribonucleocapsid. May also antagonize reoviridae and asfarviridae replication. Inhibits thogoto virus (THOV) replication by pre…
MCL	2	Yellow	42	OAS1	9606.ENSP00000388001	2'-5'-oligoadenylate synthetase 1; 2'-5'-oligoadenylate synthase 1; Interferon-induced, dsRNA-activated antiviral enzyme which plays a critical role in cellular innate antiviral response. In addition, it may also play a role in other cellular processes such as apoptosis, cell growth, differentiation and gene regulation. Synthesizes higher oligomers of 2'-5'-oligoadenylates (2-5A) from ATP which t…
MCL	2	Yellow	42	OAS2	9606.ENSP00000342278	2'-5'-oligoadenylate synthetase 2; 2'-5'-oligoadenylate synthase 2; Interferon-induced, dsRNA-activated antiviral enzyme which plays a critical role in cellular innate antiviral response. In addition, it may also play a role in other cellular processes such as apoptosis, cell growth, differentiation and gene regulation. Synthesizes higher oligomers of 2'-5'-oligoadenylates (2-5A) from ATP which t…
MCL	2	Yellow	42	OAS3	9606.ENSP00000228928	2'-5'-oligoadenylate synthetase 3; 2'-5'-oligoadenylate synthase 3; Interferon-induced, dsRNA-activated antiviral enzyme which plays a critical role in cellular innate antiviral response. In addition, it may also play a role in other cellular processes such as apoptosis, cell growth, differentiation and gene regulation. Synthesizes preferentially dimers of 2'-5'- oligoadenylates (2-5A) from ATP w…
MCL	2	Yellow	42	OASL	9606.ENSP00000257570	2'-5'-oligoadenylate synthase-like protein; Does not have 2'-5'-OAS activity, but can bind double- stranded RNA. Displays antiviral activity against encephalomyocarditis virus (EMCV) and hepatitis C virus (HCV) via an alternative antiviral pathway independent of RNase L; Belongs to the 2-5A synthase family
MCL	2	Yellow	42	RSAD2	9606.ENSP00000371471	Radical S-adenosyl methionine domain-containing protein 2; Interferon-inducible iron-sulfur (4FE-4S) cluster- binding antiviral protein which plays a major role in the cell antiviral state induced by type I and type II interferon. Can inhibit a wide range of DNA and RNA viruses, including human cytomegalovirus (HCMV), hepatitis C virus (HCV), west Nile virus (WNV), dengue virus, sindbis virus, in…
MCL	2	Yellow	42	STAT1	9606.ENSP00000354394	Signal transducer and activator of transcription 1-alpha/beta; Signal transducer and transcription activator that mediates cellular responses to interferons (IFNs), cytokine KITLG/SCF and other cytokines and other growth factors. Following type I IFN (IFN-alpha and IFN-beta) binding to cell surface receptors, signaling via protein kinases leads to activation of Jak kinases (TYK2 and JAK1) and to …
MCL	2	Yellow	42	UBE2L6	9606.ENSP00000287156	Ubiquitin/ISG15-conjugating enzyme E2 L6; Catalyzes the covalent attachment of ubiquitin or ISG15 to other proteins. Functions in the E6/E6-AP-induced ubiquitination of p53/TP53. Promotes ubiquitination and subsequent proteasomal degradation of FLT3; Ubiquitin conjugating enzymes E2
MCL	2	Yellow	42	USP18	9606.ENSP00000215794	Ubl carboxyl-terminal hydrolase 18; Involved in the regulation of inflammatory response to interferon type 1. Can efficiently cleave only ISG15 fusions including native ISG15 conjugates linked via isopeptide bonds. Necessary to maintain a critical cellular balance of ISG15-conjugated proteins in both healthy and stressed organisms; Ubiquitin specific peptidases
MCL	2	Yellow	42	XAF1	9606.ENSP00000354822	XIAP-associated factor 1; Seems to function as a negative regulator of members of the IAP (inhibitor of apoptosis protein) family. Inhibits anti- caspase activity of BIRC4. Induces cleavage and inactivation of BIRC4 independent of caspase activation. Mediates TNF-alpha- induced apoptosis and is involved in apoptosis in trophoblast cells. May inhibit BIRC4 indirectly by activating the mitochondria…
MCL	3	Green	4	CMPK2	9606.ENSP00000256722	UMP-CMP kinase 2, mitochondrial; May participate in dUTP and dCTP synthesis in mitochondria. Is able to phosphorylate dUMP, dCMP, CMP, UMP and monophosphates of the pyrimidine nucleoside analogs ddC, dFdC, araC, BVDU and FdUrd with ATP as phosphate donor. Efficacy is highest for dUMP followed by dCMP; CMP and UMP are poor substrates. May be involved in mtDNA depletion caused by long term treatmen…
MCL	3	Green	4	DNM1	9606.ENSP00000362014	Dynamin-1; Microtubule-associated force-producing protein involved in producing microtubule bundles and able to bind and hydrolyze GTP. Most probably involved in vesicular trafficking processes. Involved in receptor-mediated endocytosis; Pleckstrin homology domain containing
MCL	3	Green	4	NME1	9606.ENSP00000337060	Nucleoside diphosphate kinase A; Major role in the synthesis of nucleoside triphosphates other than ATP. The ATP gamma phosphate is transferred to the NDP beta phosphate via a ping-pong mechanism, using a phosphorylated active-site intermediate. Possesses nucleoside-diphosphate kinase, serine/threonine-specific protein kinase, geranyl and farnesyl pyrophosphate kinase, histidine protein kinase an…
MCL	3	Green	4	SYNJ2	9606.ENSP00000347792	Synaptojanin-2; Inositol 5-phosphatase which may be involved in distinct membrane trafficking and signal transduction pathways. May mediate the inhibitory effect of Rac1 on endocytosis; Belongs to the synaptojanin family
MCL	4	Blue	3	DTX3L	9606.ENSP00000296161	E3 ubiquitin-protein ligase DTX3L; E3 ubiquitin-protein ligase which, in association with ADP-ribosyltransferase PARP9, plays a role in DNA damage repair and in interferon-mediated antiviral responses. Monoubiquitinates several histones, including histone H2A, H2B, H3 and H4. In response to DNA damage, mediates monoubiquitination of 'Lys-91' of histone H4 (H4K91ub1). The exact role of H4K91ub1 in…
MCL	4	Blue	3	PARP14	9606.ENSP00000418194	Poly [ADP-ribose] polymerase 14; ADP-ribosyltransferase. By mono-ADP-ribosylating STAT1 at 'Glu-657' and 'Glu-705' and thus decreasing STAT1 phosphorylation, negatively regulates pro-inflammatory cytokines production in macrophages in response to IFNG stimulation. Mono-ADP- ribosylates STAT6 (By similarity). Enhances STAT6-dependent transcription (By similarity). In macrophages, positively regula…
MCL	4	Blue	3	PARP9	9606.ENSP00000353512	Poly [ADP-ribose] polymerase 9; ADP-ribosyltransferase which, in association with E3 ligase DTX3L, plays a role in DNA damage repair and in immune responses including interferon-mediated antiviral defenses. Within the complex, enhances DTX3L E3 ligase activity which is further enhanced by PARP9 binding to poly(ADP- ribose). In association with DTX3L and in presence of E1 and E2 enzymes, mediates …
