# Supplementary material for: Immune-Related Protein Interaction Network in Severe COVID-19 Patients toward the Identification of Key Proteins and Drug Repurposing
Source: Biomolecules. 2022 May 11;12(5):690. doi: 10.3390/biom12050690 (PMC9138873; doi:10.3390/biom12050690)
Supplement: Supplementary file 1 [file biomolecules-12-00690-s001.zip › Supplementary Table S8.xlsx]

## Sheet: cluster1_enrichment.all
#category	term ID	term description	observed gene count	background gene count	strength	false discovery rate	matching proteins in your network (IDs)	matching proteins in your network (labels)
GO Process	GO:0007049	Cell cycle	40	1313	1.09	5.81e-35	9606.ENSP00000217026,9606.ENSP00000256925,9606.ENSP00000257934,9606.ENSP00000261254,9606.ENSP00000261597,9606.ENSP00000262643,9606.ENSP00000265056,9606.ENSP00000268138,9606.ENSP00000274026,9606.ENSP00000275517,9606.ENSP00000300403,9606.ENSP00000301019,9606.ENSP00000301633,9606.ENSP00000303706,9606.ENSP00000306999,9606.ENSP00000313950,9606.ENSP00000315644,9606.ENSP00000323246,9606.ENSP00000323300,…	MYBL2,CABLES1,ESPL1,CCND2,NDC80,CCNE1,MCM2,TICRR,CCNA2,CDCA5,TPX2,CDT1,BIRC5,CDC25A,ESCO2,AURKB,TYMS,E2F7,SPAG5,FOXM1,RRM2,NEK2,CEP55,ORC1,KIF2C,CDC20,ZWINT,TP73,PTTG1,KIF20A,CCNF,CHEK1,KIFC1,STMN1,TOP2A,HJURP,GTSE1,KIF18B,UHRF1,E2F8
GO Process	GO:1903047	Mitotic cell cycle process	33	616	1.34	2.79e-34	9606.ENSP00000217026,9606.ENSP00000257934,9606.ENSP00000261254,9606.ENSP00000261597,9606.ENSP00000262643,9606.ENSP00000265056,9606.ENSP00000268138,9606.ENSP00000274026,9606.ENSP00000275517,9606.ENSP00000300403,9606.ENSP00000301019,9606.ENSP00000301633,9606.ENSP00000303706,9606.ENSP00000313950,9606.ENSP00000315644,9606.ENSP00000323246,9606.ENSP00000323300,9606.ENSP00000342307,9606.ENSP00000353770,…	MYBL2,ESPL1,CCND2,NDC80,CCNE1,MCM2,TICRR,CCNA2,CDCA5,TPX2,CDT1,BIRC5,CDC25A,AURKB,TYMS,E2F7,SPAG5,FOXM1,RRM2,NEK2,CEP55,ORC1,KIF2C,CDC20,ZWINT,KIF20A,CCNF,KIFC1,STMN1,TOP2A,GTSE1,KIF18B,E2F8
GO Process	GO:0022402	Cell cycle process	36	976	1.18	4.08e-33	9606.ENSP00000217026,9606.ENSP00000257934,9606.ENSP00000261254,9606.ENSP00000261597,9606.ENSP00000262643,9606.ENSP00000265056,9606.ENSP00000268138,9606.ENSP00000274026,9606.ENSP00000275517,9606.ENSP00000300403,9606.ENSP00000301019,9606.ENSP00000301633,9606.ENSP00000303706,9606.ENSP00000306999,9606.ENSP00000313950,9606.ENSP00000315644,9606.ENSP00000323246,9606.ENSP00000323300,9606.ENSP00000342307,…	MYBL2,ESPL1,CCND2,NDC80,CCNE1,MCM2,TICRR,CCNA2,CDCA5,TPX2,CDT1,BIRC5,CDC25A,ESCO2,AURKB,TYMS,E2F7,SPAG5,FOXM1,RRM2,NEK2,CEP55,ORC1,KIF2C,CDC20,ZWINT,TP73,PTTG1,KIF20A,CCNF,KIFC1,STMN1,TOP2A,GTSE1,KIF18B,E2F8
GO Process	GO:0051726	Regulation of cell cycle	33	1230	1.04	3.62e-25	9606.ENSP00000216802,9606.ENSP00000217026,9606.ENSP00000256925,9606.ENSP00000257934,9606.ENSP00000261254,9606.ENSP00000261597,9606.ENSP00000262643,9606.ENSP00000268138,9606.ENSP00000274026,9606.ENSP00000275517,9606.ENSP00000300403,9606.ENSP00000301019,9606.ENSP00000301633,9606.ENSP00000303706,9606.ENSP00000313950,9606.ENSP00000323246,9606.ENSP00000323300,9606.ENSP00000342307,9606.ENSP00000353770,…	PSME2,MYBL2,CABLES1,ESPL1,CCND2,NDC80,CCNE1,TICRR,CCNA2,CDCA5,TPX2,CDT1,BIRC5,CDC25A,AURKB,E2F7,SPAG5,FOXM1,RRM2,NEK2,ORC1,CDC20,ZWINT,PSMB9,TP73,PSME1,PTTG1,KIF20A,CCNF,CHEK1,TOP2A,GTSE1,E2F8
GO Process	GO:0051301	Cell division	25	493	1.32	7.45e-24	9606.ENSP00000256925,9606.ENSP00000257934,9606.ENSP00000261254,9606.ENSP00000261597,9606.ENSP00000262643,9606.ENSP00000274026,9606.ENSP00000275517,9606.ENSP00000300403,9606.ENSP00000301019,9606.ENSP00000301633,9606.ENSP00000303706,9606.ENSP00000313950,9606.ENSP00000323300,9606.ENSP00000355966,9606.ENSP00000360540,9606.ENSP00000361298,9606.ENSP00000361540,9606.ENSP00000363055,9606.ENSP00000377536,…	CABLES1,ESPL1,CCND2,NDC80,CCNE1,CCNA2,CDCA5,TPX2,CDT1,BIRC5,CDC25A,AURKB,SPAG5,NEK2,CEP55,KIF2C,CDC20,ZWINT,PTTG1,KIF20A,CCNF,KIFC1,STMN1,TOP2A,KIF18B
GO Process	GO:0010564	Regulation of cell cycle process	27	760	1.16	2.34e-22	9606.ENSP00000216802,9606.ENSP00000257934,9606.ENSP00000261254,9606.ENSP00000261597,9606.ENSP00000268138,9606.ENSP00000275517,9606.ENSP00000300403,9606.ENSP00000301019,9606.ENSP00000301633,9606.ENSP00000303706,9606.ENSP00000313950,9606.ENSP00000323246,9606.ENSP00000323300,9606.ENSP00000342307,9606.ENSP00000353770,9606.ENSP00000355966,9606.ENSP00000360623,9606.ENSP00000361540,9606.ENSP00000363993,…	PSME2,ESPL1,CCND2,NDC80,TICRR,CDCA5,TPX2,CDT1,BIRC5,CDC25A,AURKB,E2F7,SPAG5,FOXM1,RRM2,NEK2,ORC1,CDC20,PSMB9,TP73,PSME1,PTTG1,KIF20A,CCNF,CHEK1,GTSE1,E2F8
GO Process	GO:0007346	Regulation of mitotic cell cycle	24	676	1.16	2.86e-19	9606.ENSP00000216802,9606.ENSP00000257934,9606.ENSP00000261254,9606.ENSP00000261597,9606.ENSP00000268138,9606.ENSP00000275517,9606.ENSP00000300403,9606.ENSP00000301019,9606.ENSP00000301633,9606.ENSP00000303706,9606.ENSP00000313950,9606.ENSP00000323246,9606.ENSP00000355966,9606.ENSP00000360623,9606.ENSP00000361540,9606.ENSP00000363055,9606.ENSP00000363993,9606.ENSP00000367545,9606.ENSP00000372155,…	PSME2,ESPL1,CCND2,NDC80,TICRR,CDCA5,TPX2,CDT1,BIRC5,CDC25A,AURKB,E2F7,NEK2,ORC1,CDC20,ZWINT,PSMB9,TP73,PSME1,PTTG1,CHEK1,TOP2A,GTSE1,E2F8
GO Process	GO:0007059	Chromosome segregation	18	268	1.44	3.66e-18	9606.ENSP00000257934,9606.ENSP00000261597,9606.ENSP00000262643,9606.ENSP00000275517,9606.ENSP00000301019,9606.ENSP00000301633,9606.ENSP00000306999,9606.ENSP00000313950,9606.ENSP00000323300,9606.ENSP00000355966,9606.ENSP00000361298,9606.ENSP00000361540,9606.ENSP00000363055,9606.ENSP00000377536,9606.ENSP00000393963,9606.ENSP00000411532,9606.ENSP00000414109,9606.ENSP00000465992	ESPL1,NDC80,CCNE1,CDCA5,CDT1,BIRC5,ESCO2,AURKB,SPAG5,NEK2,KIF2C,CDC20,ZWINT,PTTG1,KIFC1,TOP2A,HJURP,KIF18B
GO Process	GO:0000280	Nuclear division	18	291	1.4	1.33e-17	9606.ENSP00000217026,9606.ENSP00000257934,9606.ENSP00000261597,9606.ENSP00000262643,9606.ENSP00000275517,9606.ENSP00000300403,9606.ENSP00000301019,9606.ENSP00000301633,9606.ENSP00000313950,9606.ENSP00000323300,9606.ENSP00000355966,9606.ENSP00000361298,9606.ENSP00000361540,9606.ENSP00000363055,9606.ENSP00000377536,9606.ENSP00000393963,9606.ENSP00000411532,9606.ENSP00000465992	MYBL2,ESPL1,NDC80,CCNE1,CDCA5,TPX2,CDT1,BIRC5,AURKB,SPAG5,NEK2,KIF2C,CDC20,ZWINT,PTTG1,KIFC1,TOP2A,KIF18B
GO Process	GO:1901987	Regulation of cell cycle phase transition	20	452	1.26	2.99e-17	9606.ENSP00000216802,9606.ENSP00000257934,9606.ENSP00000261254,9606.ENSP00000261597,9606.ENSP00000268138,9606.ENSP00000275517,9606.ENSP00000300403,9606.ENSP00000301019,9606.ENSP00000301633,9606.ENSP00000303706,9606.ENSP00000313950,9606.ENSP00000323246,9606.ENSP00000355966,9606.ENSP00000360623,9606.ENSP00000361540,9606.ENSP00000363993,9606.ENSP00000372155,9606.ENSP00000388648,9606.ENSP00000415430,…	PSME2,ESPL1,CCND2,NDC80,TICRR,CDCA5,TPX2,CDT1,BIRC5,CDC25A,AURKB,E2F7,NEK2,ORC1,CDC20,PSMB9,PSME1,CHEK1,GTSE1,E2F8
GO Process	GO:0140014	Mitotic nuclear division	15	156	1.59	5.76e-17	9606.ENSP00000217026,9606.ENSP00000257934,9606.ENSP00000261597,9606.ENSP00000275517,9606.ENSP00000300403,9606.ENSP00000301019,9606.ENSP00000301633,9606.ENSP00000313950,9606.ENSP00000323300,9606.ENSP00000355966,9606.ENSP00000361298,9606.ENSP00000361540,9606.ENSP00000363055,9606.ENSP00000393963,9606.ENSP00000465992	MYBL2,ESPL1,NDC80,CDCA5,TPX2,CDT1,BIRC5,AURKB,SPAG5,NEK2,KIF2C,CDC20,ZWINT,KIFC1,KIF18B
GO Process	GO:0010948	Negative regulation of cell cycle process	18	328	1.35	7.3e-17	9606.ENSP00000216802,9606.ENSP00000257934,9606.ENSP00000268138,9606.ENSP00000301019,9606.ENSP00000301633,9606.ENSP00000313950,9606.ENSP00000323246,9606.ENSP00000353770,9606.ENSP00000355966,9606.ENSP00000360623,9606.ENSP00000361540,9606.ENSP00000363993,9606.ENSP00000372155,9606.ENSP00000377536,9606.ENSP00000380256,9606.ENSP00000388648,9606.ENSP00000415430,9606.ENSP00000481103	PSME2,ESPL1,TICRR,CDT1,BIRC5,AURKB,E2F7,RRM2,NEK2,ORC1,CDC20,PSMB9,PSME1,PTTG1,CCNF,CHEK1,GTSE1,E2F8
GO Process	GO:0045786	Negative regulation of cell cycle	21	571	1.18	7.33e-17	9606.ENSP00000216802,9606.ENSP00000257934,9606.ENSP00000268138,9606.ENSP00000301019,9606.ENSP00000301633,9606.ENSP00000313950,9606.ENSP00000323246,9606.ENSP00000353770,9606.ENSP00000355966,9606.ENSP00000360623,9606.ENSP00000361540,9606.ENSP00000363055,9606.ENSP00000363993,9606.ENSP00000367545,9606.ENSP00000372155,9606.ENSP00000377536,9606.ENSP00000380256,9606.ENSP00000388648,9606.ENSP00000411532,…	PSME2,ESPL1,TICRR,CDT1,BIRC5,AURKB,E2F7,RRM2,NEK2,ORC1,CDC20,ZWINT,PSMB9,TP73,PSME1,PTTG1,CCNF,CHEK1,TOP2A,GTSE1,E2F8
GO Process	GO:0098813	Nuclear chromosome segregation	16	209	1.49	7.33e-17	9606.ENSP00000257934,9606.ENSP00000261597,9606.ENSP00000262643,9606.ENSP00000275517,9606.ENSP00000301019,9606.ENSP00000306999,9606.ENSP00000313950,9606.ENSP00000323300,9606.ENSP00000355966,9606.ENSP00000361298,9606.ENSP00000361540,9606.ENSP00000363055,9606.ENSP00000377536,9606.ENSP00000393963,9606.ENSP00000411532,9606.ENSP00000465992	ESPL1,NDC80,CCNE1,CDCA5,CDT1,ESCO2,AURKB,SPAG5,NEK2,KIF2C,CDC20,ZWINT,PTTG1,KIFC1,TOP2A,KIF18B
GO Process	GO:1901990	Regulation of mitotic cell cycle phase transition	19	416	1.27	1.22e-16	9606.ENSP00000216802,9606.ENSP00000257934,9606.ENSP00000261254,9606.ENSP00000261597,9606.ENSP00000268138,9606.ENSP00000275517,9606.ENSP00000300403,9606.ENSP00000301019,9606.ENSP00000301633,9606.ENSP00000303706,9606.ENSP00000313950,9606.ENSP00000323246,9606.ENSP00000355966,9606.ENSP00000360623,9606.ENSP00000361540,9606.ENSP00000363993,9606.ENSP00000372155,9606.ENSP00000415430,9606.ENSP00000481103	PSME2,ESPL1,CCND2,NDC80,TICRR,CDCA5,TPX2,CDT1,BIRC5,CDC25A,AURKB,E2F7,NEK2,ORC1,CDC20,PSMB9,PSME1,GTSE1,E2F8
GO Process	GO:0000819	Sister chromatid segregation	14	133	1.63	2.6e-16	9606.ENSP00000257934,9606.ENSP00000261597,9606.ENSP00000275517,9606.ENSP00000301019,9606.ENSP00000306999,9606.ENSP00000313950,9606.ENSP00000323300,9606.ENSP00000355966,9606.ENSP00000361298,9606.ENSP00000361540,9606.ENSP00000363055,9606.ENSP00000393963,9606.ENSP00000411532,9606.ENSP00000465992	ESPL1,NDC80,CDCA5,CDT1,ESCO2,AURKB,SPAG5,NEK2,KIF2C,CDC20,ZWINT,KIFC1,TOP2A,KIF18B
GO Process	GO:0045930	Negative regulation of mitotic cell cycle	16	308	1.33	2.01e-14	9606.ENSP00000216802,9606.ENSP00000268138,9606.ENSP00000301019,9606.ENSP00000301633,9606.ENSP00000313950,9606.ENSP00000323246,9606.ENSP00000360623,9606.ENSP00000361540,9606.ENSP00000363055,9606.ENSP00000363993,9606.ENSP00000372155,9606.ENSP00000377536,9606.ENSP00000388648,9606.ENSP00000411532,9606.ENSP00000415430,9606.ENSP00000481103	PSME2,TICRR,CDT1,BIRC5,AURKB,E2F7,ORC1,CDC20,ZWINT,PSMB9,PSME1,PTTG1,CHEK1,TOP2A,GTSE1,E2F8
GO Process	GO:0000070	Mitotic sister chromatid segregation	12	108	1.66	5.82e-14	9606.ENSP00000257934,9606.ENSP00000261597,9606.ENSP00000275517,9606.ENSP00000301019,9606.ENSP00000313950,9606.ENSP00000323300,9606.ENSP00000355966,9606.ENSP00000361298,9606.ENSP00000361540,9606.ENSP00000363055,9606.ENSP00000393963,9606.ENSP00000465992	ESPL1,NDC80,CDCA5,CDT1,AURKB,SPAG5,NEK2,KIF2C,CDC20,ZWINT,KIFC1,KIF18B
GO Process	GO:0051276	Chromosome organization	22	1066	0.92	7.99e-13	9606.ENSP00000253462,9606.ENSP00000257934,9606.ENSP00000261597,9606.ENSP00000262643,9606.ENSP00000265056,9606.ENSP00000274026,9606.ENSP00000275517,9606.ENSP00000301019,9606.ENSP00000306999,9606.ENSP00000313950,9606.ENSP00000323300,9606.ENSP00000355966,9606.ENSP00000361298,9606.ENSP00000361540,9606.ENSP00000363055,9606.ENSP00000377536,9606.ENSP00000388648,9606.ENSP00000393963,9606.ENSP00000411532,…	GINS2,ESPL1,NDC80,CCNE1,MCM2,CCNA2,CDCA5,CDT1,ESCO2,AURKB,SPAG5,NEK2,KIF2C,CDC20,ZWINT,PTTG1,CHEK1,KIFC1,TOP2A,HJURP,KIF18B,UHRF1
GO Process	GO:0051983	Regulation of chromosome segregation	11	104	1.63	1.9e-12	9606.ENSP00000257934,9606.ENSP00000261597,9606.ENSP00000275517,9606.ENSP00000301019,9606.ENSP00000301633,9606.ENSP00000313950,9606.ENSP00000323300,9606.ENSP00000355966,9606.ENSP00000361298,9606.ENSP00000361540,9606.ENSP00000377536	ESPL1,NDC80,CDCA5,CDT1,BIRC5,AURKB,SPAG5,NEK2,KIF2C,CDC20,PTTG1
GO Process	GO:0044772	Mitotic cell cycle phase transition	14	280	1.31	3.62e-12	9606.ENSP00000261254,9606.ENSP00000262643,9606.ENSP00000265056,9606.ENSP00000274026,9606.ENSP00000301019,9606.ENSP00000301633,9606.ENSP00000303706,9606.ENSP00000315644,9606.ENSP00000323246,9606.ENSP00000342307,9606.ENSP00000353770,9606.ENSP00000355966,9606.ENSP00000360623,9606.ENSP00000380256	CCND2,CCNE1,MCM2,CCNA2,CDT1,BIRC5,CDC25A,TYMS,E2F7,FOXM1,RRM2,NEK2,ORC1,CCNF
GO Process	GO:0000075	Cell cycle checkpoint	12	198	1.39	4.22e-11	9606.ENSP00000268138,9606.ENSP00000301019,9606.ENSP00000301633,9606.ENSP00000313950,9606.ENSP00000323246,9606.ENSP00000360623,9606.ENSP00000361540,9606.ENSP00000363055,9606.ENSP00000388648,9606.ENSP00000411532,9606.ENSP00000415430,9606.ENSP00000481103	TICRR,CDT1,BIRC5,AURKB,E2F7,ORC1,CDC20,ZWINT,CHEK1,TOP2A,GTSE1,E2F8
GO Process	GO:0007051	Spindle organization	11	145	1.49	4.89e-11	9606.ENSP00000217026,9606.ENSP00000257934,9606.ENSP00000261597,9606.ENSP00000300403,9606.ENSP00000301633,9606.ENSP00000313950,9606.ENSP00000323300,9606.ENSP00000355966,9606.ENSP00000361540,9606.ENSP00000393963,9606.ENSP00000410452	MYBL2,ESPL1,NDC80,TPX2,BIRC5,AURKB,SPAG5,NEK2,CDC20,KIFC1,STMN1
GO Process	GO:0090068	Positive regulation of cell cycle process	13	294	1.26	1.48e-10	9606.ENSP00000257934,9606.ENSP00000261254,9606.ENSP00000261597,9606.ENSP00000275517,9606.ENSP00000301019,9606.ENSP00000301633,9606.ENSP00000303706,9606.ENSP00000313950,9606.ENSP00000323246,9606.ENSP00000323300,9606.ENSP00000367545,9606.ENSP00000415430,9606.ENSP00000481103	ESPL1,CCND2,NDC80,CDCA5,CDT1,BIRC5,CDC25A,AURKB,E2F7,SPAG5,TP73,GTSE1,E2F8
GO Process	GO:1902850	Microtubule cytoskeleton organization involved in mitosis	10	112	1.56	1.48e-10	9606.ENSP00000217026,9606.ENSP00000257934,9606.ENSP00000261597,9606.ENSP00000300403,9606.ENSP00000301633,9606.ENSP00000313950,9606.ENSP00000355966,9606.ENSP00000361540,9606.ENSP00000393963,9606.ENSP00000410452	MYBL2,ESPL1,NDC80,TPX2,BIRC5,AURKB,NEK2,CDC20,KIFC1,STMN1
GO Process	GO:0045787	Positive regulation of cell cycle	14	388	1.17	2.09e-10	9606.ENSP00000257934,9606.ENSP00000261254,9606.ENSP00000261597,9606.ENSP00000275517,9606.ENSP00000301019,9606.ENSP00000301633,9606.ENSP00000303706,9606.ENSP00000313950,9606.ENSP00000323246,9606.ENSP00000323300,9606.ENSP00000367545,9606.ENSP00000388648,9606.ENSP00000415430,9606.ENSP00000481103	ESPL1,CCND2,NDC80,CDCA5,CDT1,BIRC5,CDC25A,AURKB,E2F7,SPAG5,TP73,CHEK1,GTSE1,E2F8
GO Process	GO:1901988	Negative regulation of cell cycle phase transition	12	235	1.32	2.43e-10	9606.ENSP00000216802,9606.ENSP00000268138,9606.ENSP00000301633,9606.ENSP00000313950,9606.ENSP00000323246,9606.ENSP00000360623,9606.ENSP00000361540,9606.ENSP00000363993,9606.ENSP00000372155,9606.ENSP00000388648,9606.ENSP00000415430,9606.ENSP00000481103	PSME2,TICRR,BIRC5,AURKB,E2F7,ORC1,CDC20,PSMB9,PSME1,CHEK1,GTSE1,E2F8
GO Process	GO:0007052	Mitotic spindle organization	9	81	1.66	3.59e-10	9606.ENSP00000217026,9606.ENSP00000261597,9606.ENSP00000300403,9606.ENSP00000301633,9606.ENSP00000313950,9606.ENSP00000355966,9606.ENSP00000361540,9606.ENSP00000393963,9606.ENSP00000410452	MYBL2,NDC80,TPX2,BIRC5,AURKB,NEK2,CDC20,KIFC1,STMN1
GO Process	GO:1902749	Regulation of cell cycle g2/m phase transition	11	215	1.32	2.32e-09	9606.ENSP00000216802,9606.ENSP00000268138,9606.ENSP00000300403,9606.ENSP00000303706,9606.ENSP00000313950,9606.ENSP00000355966,9606.ENSP00000360623,9606.ENSP00000363993,9606.ENSP00000372155,9606.ENSP00000388648,9606.ENSP00000415430	PSME2,TICRR,TPX2,CDC25A,AURKB,NEK2,ORC1,PSMB9,PSME1,CHEK1,GTSE1
GO Process	GO:0007093	Mitotic cell cycle checkpoint	10	156	1.42	2.73e-09	9606.ENSP00000268138,9606.ENSP00000301633,9606.ENSP00000313950,9606.ENSP00000323246,9606.ENSP00000360623,9606.ENSP00000361540,9606.ENSP00000363055,9606.ENSP00000411532,9606.ENSP00000415430,9606.ENSP00000481103	TICRR,BIRC5,AURKB,E2F7,ORC1,CDC20,ZWINT,TOP2A,GTSE1,E2F8
GO Process	GO:1901991	Negative regulation of mitotic cell cycle phase transition	11	219	1.31	2.73e-09	9606.ENSP00000216802,9606.ENSP00000268138,9606.ENSP00000301633,9606.ENSP00000313950,9606.ENSP00000323246,9606.ENSP00000360623,9606.ENSP00000361540,9606.ENSP00000363993,9606.ENSP00000372155,9606.ENSP00000415430,9606.ENSP00000481103	PSME2,TICRR,BIRC5,AURKB,E2F7,ORC1,CDC20,PSMB9,PSME1,GTSE1,E2F8
GO Process	GO:0007088	Regulation of mitotic nuclear division	10	162	1.4	3.72e-09	9606.ENSP00000257934,9606.ENSP00000261597,9606.ENSP00000275517,9606.ENSP00000301019,9606.ENSP00000301633,9606.ENSP00000313950,9606.ENSP00000355966,9606.ENSP00000361540,9606.ENSP00000377536,9606.ENSP00000388648	ESPL1,NDC80,CDCA5,CDT1,BIRC5,AURKB,NEK2,CDC20,PTTG1,CHEK1
GO Process	GO:0000226	Microtubule cytoskeleton organization	14	492	1.06	3.73e-09	9606.ENSP00000217026,9606.ENSP00000257934,9606.ENSP00000261597,9606.ENSP00000300403,9606.ENSP00000301633,9606.ENSP00000313950,9606.ENSP00000323300,9606.ENSP00000355966,9606.ENSP00000361298,9606.ENSP00000361540,9606.ENSP00000378356,9606.ENSP00000393963,9606.ENSP00000410452,9606.ENSP00000465992	MYBL2,ESPL1,NDC80,TPX2,BIRC5,AURKB,SPAG5,NEK2,KIF2C,CDC20,KIF20A,KIFC1,STMN1,KIF18B
GO Process	GO:0006259	DNA metabolic process	16	750	0.94	6.1e-09	9606.ENSP00000253462,9606.ENSP00000262643,9606.ENSP00000265056,9606.ENSP00000268138,9606.ENSP00000275517,9606.ENSP00000301634,9606.ENSP00000306999,9606.ENSP00000315644,9606.ENSP00000342307,9606.ENSP00000360623,9606.ENSP00000367545,9606.ENSP00000377536,9606.ENSP00000388648,9606.ENSP00000411532,9606.ENSP00000438483,9606.ENSP00000479617	GINS2,CCNE1,MCM2,TICRR,CDCA5,TK1,ESCO2,TYMS,FOXM1,ORC1,TP73,PTTG1,CHEK1,TOP2A,KPNA2,UHRF1
GO Process	GO:0090307	Mitotic spindle assembly	7	43	1.82	1.04e-08	9606.ENSP00000217026,9606.ENSP00000300403,9606.ENSP00000301633,9606.ENSP00000313950,9606.ENSP00000355966,9606.ENSP00000361540,9606.ENSP00000393963	MYBL2,TPX2,BIRC5,AURKB,NEK2,CDC20,KIFC1
GO Process	GO:0044843	Cell cycle g1/s phase transition	9	130	1.45	1.48e-08	9606.ENSP00000262643,9606.ENSP00000265056,9606.ENSP00000274026,9606.ENSP00000301019,9606.ENSP00000303706,9606.ENSP00000315644,9606.ENSP00000323246,9606.ENSP00000353770,9606.ENSP00000360623	CCNE1,MCM2,CCNA2,CDT1,CDC25A,TYMS,E2F7,RRM2,ORC1
GO Process	GO:0033045	Regulation of sister chromatid segregation	8	83	1.59	1.59e-08	9606.ENSP00000257934,9606.ENSP00000261597,9606.ENSP00000275517,9606.ENSP00000301019,9606.ENSP00000301633,9606.ENSP00000313950,9606.ENSP00000361540,9606.ENSP00000377536	ESPL1,NDC80,CDCA5,CDT1,BIRC5,AURKB,CDC20,PTTG1
GO Process	GO:0033044	Regulation of chromosome organization	12	359	1.13	2.03e-08	9606.ENSP00000257934,9606.ENSP00000261597,9606.ENSP00000265056,9606.ENSP00000275517,9606.ENSP00000301019,9606.ENSP00000301633,9606.ENSP00000313950,9606.ENSP00000355966,9606.ENSP00000361540,9606.ENSP00000377536,9606.ENSP00000388648,9606.ENSP00000411532	ESPL1,NDC80,MCM2,CDCA5,CDT1,BIRC5,AURKB,NEK2,CDC20,PTTG1,CHEK1,TOP2A
GO Process	GO:0007017	Microtubule-based process	15	727	0.92	4.13e-08	9606.ENSP00000217026,9606.ENSP00000257934,9606.ENSP00000261597,9606.ENSP00000300403,9606.ENSP00000301633,9606.ENSP00000313950,9606.ENSP00000323300,9606.ENSP00000355966,9606.ENSP00000361298,9606.ENSP00000361540,9606.ENSP00000378356,9606.ENSP00000393963,9606.ENSP00000410452,9606.ENSP00000415430,9606.ENSP00000465992	MYBL2,ESPL1,NDC80,TPX2,BIRC5,AURKB,SPAG5,NEK2,KIF2C,CDC20,KIF20A,KIFC1,STMN1,GTSE1,KIF18B
GO Process	GO:0010639	Negative regulation of organelle organization	12	395	1.09	5.62e-08	9606.ENSP00000257934,9606.ENSP00000265056,9606.ENSP00000300403,9606.ENSP00000301633,9606.ENSP00000313950,9606.ENSP00000355966,9606.ENSP00000361540,9606.ENSP00000377536,9606.ENSP00000380256,9606.ENSP00000388648,9606.ENSP00000410452,9606.ENSP00000411532	ESPL1,MCM2,TPX2,BIRC5,AURKB,NEK2,CDC20,PTTG1,CCNF,CHEK1,STMN1,TOP2A
GO Process	GO:0010965	Regulation of mitotic sister chromatid separation	7	60	1.68	7.4e-08	9606.ENSP00000257934,9606.ENSP00000261597,9606.ENSP00000301019,9606.ENSP00000301633,9606.ENSP00000313950,9606.ENSP00000361540,9606.ENSP00000377536	ESPL1,NDC80,CDT1,BIRC5,AURKB,CDC20,PTTG1
GO Process	GO:0006996	Organelle organization	28	3450	0.52	9.56e-08	9606.ENSP00000217026,9606.ENSP00000253462,9606.ENSP00000257934,9606.ENSP00000261597,9606.ENSP00000262643,9606.ENSP00000265056,9606.ENSP00000274026,9606.ENSP00000275517,9606.ENSP00000300403,9606.ENSP00000301019,9606.ENSP00000301633,9606.ENSP00000306999,9606.ENSP00000313950,9606.ENSP00000323300,9606.ENSP00000355966,9606.ENSP00000361298,9606.ENSP00000361540,9606.ENSP00000363055,9606.ENSP00000367545,…	MYBL2,GINS2,ESPL1,NDC80,CCNE1,MCM2,CCNA2,CDCA5,TPX2,CDT1,BIRC5,ESCO2,AURKB,SPAG5,NEK2,KIF2C,CDC20,ZWINT,TP73,PTTG1,KIF20A,CHEK1,KIFC1,STMN1,TOP2A,HJURP,KIF18B,UHRF1
GO Process	GO:0000083	Regulation of transcription involved in g1/s transition of mitotic cell cycle	6	35	1.84	1.75e-07	9606.ENSP00000262643,9606.ENSP00000301019,9606.ENSP00000315644,9606.ENSP00000323246,9606.ENSP00000353770,9606.ENSP00000360623	CCNE1,CDT1,TYMS,E2F7,RRM2,ORC1
GO Process	GO:0000082	G1/S transition of mitotic cell cycle	8	128	1.41	3.33e-07	9606.ENSP00000262643,9606.ENSP00000265056,9606.ENSP00000301019,9606.ENSP00000303706,9606.ENSP00000315644,9606.ENSP00000323246,9606.ENSP00000353770,9606.ENSP00000360623	CCNE1,MCM2,CDT1,CDC25A,TYMS,E2F7,RRM2,ORC1
GO Process	GO:0010389	Regulation of g2/m transition of mitotic cell cycle	9	198	1.27	4.04e-07	9606.ENSP00000216802,9606.ENSP00000268138,9606.ENSP00000300403,9606.ENSP00000303706,9606.ENSP00000313950,9606.ENSP00000355966,9606.ENSP00000360623,9606.ENSP00000363993,9606.ENSP00000372155	PSME2,TICRR,TPX2,CDC25A,AURKB,NEK2,ORC1,PSMB9,PSME1
GO Process	GO:0031570	DNA integrity checkpoint	8	151	1.33	1.09e-06	9606.ENSP00000268138,9606.ENSP00000301019,9606.ENSP00000323246,9606.ENSP00000360623,9606.ENSP00000388648,9606.ENSP00000411532,9606.ENSP00000415430,9606.ENSP00000481103	TICRR,CDT1,E2F7,ORC1,CHEK1,TOP2A,GTSE1,E2F8
GO Process	GO:0006974	Cellular response to dna damage stimulus	14	793	0.86	1.11e-06	9606.ENSP00000253462,9606.ENSP00000265056,9606.ENSP00000268138,9606.ENSP00000275517,9606.ENSP00000306999,9606.ENSP00000323246,9606.ENSP00000342307,9606.ENSP00000367545,9606.ENSP00000377536,9606.ENSP00000388648,9606.ENSP00000411532,9606.ENSP00000415430,9606.ENSP00000479617,9606.ENSP00000481103	GINS2,MCM2,TICRR,CDCA5,ESCO2,E2F7,FOXM1,TP73,PTTG1,CHEK1,TOP2A,GTSE1,UHRF1,E2F8
GO Process	GO:0045931	Positive regulation of mitotic cell cycle	8	156	1.32	1.34e-06	9606.ENSP00000257934,9606.ENSP00000261254,9606.ENSP00000261597,9606.ENSP00000275517,9606.ENSP00000301019,9606.ENSP00000301633,9606.ENSP00000303706,9606.ENSP00000313950	ESPL1,CCND2,NDC80,CDCA5,CDT1,BIRC5,CDC25A,AURKB
GO Process	GO:0033043	Regulation of organelle organization	17	1306	0.72	1.47e-06	9606.ENSP00000257934,9606.ENSP00000261597,9606.ENSP00000265056,9606.ENSP00000275517,9606.ENSP00000300403,9606.ENSP00000301019,9606.ENSP00000301633,9606.ENSP00000313950,9606.ENSP00000323300,9606.ENSP00000355966,9606.ENSP00000361540,9606.ENSP00000367545,9606.ENSP00000377536,9606.ENSP00000380256,9606.ENSP00000388648,9606.ENSP00000410452,9606.ENSP00000411532	ESPL1,NDC80,MCM2,CDCA5,TPX2,CDT1,BIRC5,AURKB,SPAG5,NEK2,CDC20,TP73,PTTG1,CCNF,CHEK1,STMN1,TOP2A
GO Process	GO:0030071	Regulation of mitotic metaphase/anaphase transition	6	56	1.64	1.94e-06	9606.ENSP00000257934,9606.ENSP00000261597,9606.ENSP00000301019,9606.ENSP00000301633,9606.ENSP00000313950,9606.ENSP00000361540	ESPL1,NDC80,CDT1,BIRC5,AURKB,CDC20
GO Process	GO:1902750	Negative regulation of cell cycle g2/m phase transition	7	104	1.44	2.07e-06	9606.ENSP00000216802,9606.ENSP00000268138,9606.ENSP00000313950,9606.ENSP00000360623,9606.ENSP00000363993,9606.ENSP00000372155,9606.ENSP00000388648	PSME2,TICRR,AURKB,ORC1,PSMB9,PSME1,CHEK1
GO Process	GO:0033046	Negative regulation of sister chromatid segregation	5	32	1.8	6.24e-06	9606.ENSP00000257934,9606.ENSP00000301633,9606.ENSP00000313950,9606.ENSP00000361540,9606.ENSP00000377536	ESPL1,BIRC5,AURKB,CDC20,PTTG1
GO Process	GO:0051303	Establishment of chromosome localization	6	73	1.53	7.82e-06	9606.ENSP00000261597,9606.ENSP00000275517,9606.ENSP00000301019,9606.ENSP00000301633,9606.ENSP00000361298,9606.ENSP00000393963	NDC80,CDCA5,CDT1,BIRC5,KIF2C,KIFC1
GO Process	GO:0006260	DNA replication	8	205	1.2	8.85e-06	9606.ENSP00000253462,9606.ENSP00000262643,9606.ENSP00000265056,9606.ENSP00000268138,9606.ENSP00000301019,9606.ENSP00000353770,9606.ENSP00000360623,9606.ENSP00000388648	GINS2,CCNE1,MCM2,TICRR,CDT1,RRM2,ORC1,CHEK1
GO Process	GO:2001251	Negative regulation of chromosome organization	7	137	1.32	1.12e-05	9606.ENSP00000257934,9606.ENSP00000265056,9606.ENSP00000301633,9606.ENSP00000313950,9606.ENSP00000361540,9606.ENSP00000377536,9606.ENSP00000411532	ESPL1,MCM2,BIRC5,AURKB,CDC20,PTTG1,TOP2A
GO Process	GO:0033554	Cellular response to stress	18	1725	0.63	1.16e-05	9606.ENSP00000216802,9606.ENSP00000253462,9606.ENSP00000265056,9606.ENSP00000268138,9606.ENSP00000274026,9606.ENSP00000275517,9606.ENSP00000306999,9606.ENSP00000323246,9606.ENSP00000342307,9606.ENSP00000363993,9606.ENSP00000367545,9606.ENSP00000372155,9606.ENSP00000377536,9606.ENSP00000388648,9606.ENSP00000411532,9606.ENSP00000415430,9606.ENSP00000479617,9606.ENSP00000481103	PSME2,GINS2,MCM2,TICRR,CCNA2,CDCA5,ESCO2,E2F7,FOXM1,PSMB9,TP73,PSME1,PTTG1,CHEK1,TOP2A,GTSE1,UHRF1,E2F8
GO Process	GO:0050794	Regulation of cellular process	44	10932	0.22	1.23e-05	9606.ENSP00000216802,9606.ENSP00000217026,9606.ENSP00000243346,9606.ENSP00000256925,9606.ENSP00000257934,9606.ENSP00000261254,9606.ENSP00000261597,9606.ENSP00000262643,9606.ENSP00000265056,9606.ENSP00000268138,9606.ENSP00000274026,9606.ENSP00000275517,9606.ENSP00000300403,9606.ENSP00000301019,9606.ENSP00000301633,9606.ENSP00000303706,9606.ENSP00000306999,9606.ENSP00000313950,9606.ENSP00000315644,…	PSME2,MYBL2,NMI,CABLES1,ESPL1,CCND2,NDC80,CCNE1,MCM2,TICRR,CCNA2,CDCA5,TPX2,CDT1,BIRC5,CDC25A,ESCO2,AURKB,TYMS,E2F7,SPAG5,FOXM1,RRM2,NEK2,CEP55,ORC1,KIF2C,CDC20,ZWINT,PSMB9,TP73,PSME1,PTTG1,KIF20A,CCNF,CHEK1,STMN1,TOP2A,HJURP,GTSE1,KPNA2,KIF18B,UHRF1,E2F8
GO Process	GO:1901992	Positive regulation of mitotic cell cycle phase transition	6	82	1.47	1.37e-05	9606.ENSP00000257934,9606.ENSP00000261254,9606.ENSP00000275517,9606.ENSP00000301019,9606.ENSP00000301633,9606.ENSP00000303706	ESPL1,CCND2,CDCA5,CDT1,BIRC5,CDC25A
GO Process	GO:0031145	Anaphase-promoting complex-dependent catabolic process	6	83	1.47	1.44e-05	9606.ENSP00000216802,9606.ENSP00000313950,9606.ENSP00000361540,9606.ENSP00000363993,9606.ENSP00000372155,9606.ENSP00000377536	PSME2,AURKB,CDC20,PSMB9,PSME1,PTTG1
GO Process	GO:0045839	Negative regulation of mitotic nuclear division	5	40	1.71	1.48e-05	9606.ENSP00000301633,9606.ENSP00000313950,9606.ENSP00000361540,9606.ENSP00000377536,9606.ENSP00000388648	BIRC5,AURKB,CDC20,PTTG1,CHEK1
GO Process	GO:0007080	Mitotic metaphase plate congression	5	44	1.67	2.22e-05	9606.ENSP00000261597,9606.ENSP00000275517,9606.ENSP00000301019,9606.ENSP00000361298,9606.ENSP00000393963	NDC80,CDCA5,CDT1,KIF2C,KIFC1
GO Process	GO:0016043	Cellular component organization	31	5447	0.37	2.31e-05	9606.ENSP00000217026,9606.ENSP00000253462,9606.ENSP00000257934,9606.ENSP00000261597,9606.ENSP00000262643,9606.ENSP00000265056,9606.ENSP00000274026,9606.ENSP00000275517,9606.ENSP00000300403,9606.ENSP00000301019,9606.ENSP00000301633,9606.ENSP00000301634,9606.ENSP00000306999,9606.ENSP00000313950,9606.ENSP00000323300,9606.ENSP00000353770,9606.ENSP00000355966,9606.ENSP00000360540,9606.ENSP00000361298,…	MYBL2,GINS2,ESPL1,NDC80,CCNE1,MCM2,CCNA2,CDCA5,TPX2,CDT1,BIRC5,TK1,ESCO2,AURKB,SPAG5,RRM2,NEK2,CEP55,KIF2C,CDC20,ZWINT,TP73,PTTG1,KIF20A,CHEK1,KIFC1,STMN1,TOP2A,HJURP,KIF18B,UHRF1
GO Process	GO:0010972	Negative regulation of g2/m transition of mitotic cell cycle	6	92	1.42	2.4e-05	9606.ENSP00000216802,9606.ENSP00000268138,9606.ENSP00000313950,9606.ENSP00000360623,9606.ENSP00000363993,9606.ENSP00000372155	PSME2,TICRR,AURKB,ORC1,PSMB9,PSME1
GO Process	GO:0061640	Cytoskeleton-dependent cytokinesis	6	98	1.4	3.33e-05	9606.ENSP00000257934,9606.ENSP00000301633,9606.ENSP00000313950,9606.ENSP00000360540,9606.ENSP00000378356,9606.ENSP00000410452	ESPL1,BIRC5,AURKB,CEP55,KIF20A,STMN1
GO Process	GO:0048523	Negative regulation of cellular process	29	4874	0.38	3.42e-05	9606.ENSP00000216802,9606.ENSP00000257934,9606.ENSP00000261254,9606.ENSP00000262643,9606.ENSP00000265056,9606.ENSP00000268138,9606.ENSP00000300403,9606.ENSP00000301019,9606.ENSP00000301633,9606.ENSP00000313950,9606.ENSP00000315644,9606.ENSP00000323246,9606.ENSP00000342307,9606.ENSP00000353770,9606.ENSP00000355966,9606.ENSP00000360623,9606.ENSP00000361540,9606.ENSP00000363055,9606.ENSP00000363993,…	PSME2,ESPL1,CCND2,CCNE1,MCM2,TICRR,TPX2,CDT1,BIRC5,AURKB,TYMS,E2F7,FOXM1,RRM2,NEK2,ORC1,CDC20,ZWINT,PSMB9,TP73,PSME1,PTTG1,CCNF,CHEK1,STMN1,TOP2A,GTSE1,UHRF1,E2F8
GO Process	GO:0044260	Cellular macromolecule metabolic process	29	4976	0.38	5.16e-05	9606.ENSP00000216802,9606.ENSP00000243346,9606.ENSP00000253462,9606.ENSP00000262643,9606.ENSP00000265056,9606.ENSP00000268138,9606.ENSP00000274026,9606.ENSP00000275517,9606.ENSP00000301019,9606.ENSP00000301633,9606.ENSP00000301634,9606.ENSP00000303706,9606.ENSP00000306999,9606.ENSP00000313950,9606.ENSP00000315644,9606.ENSP00000342307,9606.ENSP00000353770,9606.ENSP00000355966,9606.ENSP00000360623,…	PSME2,NMI,GINS2,CCNE1,MCM2,TICRR,CCNA2,CDCA5,CDT1,BIRC5,TK1,CDC25A,ESCO2,AURKB,TYMS,FOXM1,RRM2,NEK2,ORC1,CDC20,PSMB9,TP73,PSME1,PTTG1,CCNF,CHEK1,TOP2A,KPNA2,UHRF1
GO Process	GO:0044774	Mitotic dna integrity checkpoint	6	109	1.35	5.47e-05	9606.ENSP00000268138,9606.ENSP00000323246,9606.ENSP00000360623,9606.ENSP00000411532,9606.ENSP00000415430,9606.ENSP00000481103	TICRR,E2F7,ORC1,TOP2A,GTSE1,E2F8
GO Process	GO:0008608	Attachment of spindle microtubules to kinetochore	4	21	1.89	5.81e-05	9606.ENSP00000261597,9606.ENSP00000301019,9606.ENSP00000313950,9606.ENSP00000361298	NDC80,CDT1,AURKB,KIF2C
GO Process	GO:0006275	Regulation of dna replication	6	111	1.34	5.92e-05	9606.ENSP00000268138,9606.ENSP00000274026,9606.ENSP00000301019,9606.ENSP00000306999,9606.ENSP00000323246,9606.ENSP00000481103	TICRR,CCNA2,CDT1,ESCO2,E2F7,E2F8
GO Process	GO:0045840	Positive regulation of mitotic nuclear division	5	58	1.55	6.54e-05	9606.ENSP00000257934,9606.ENSP00000275517,9606.ENSP00000301019,9606.ENSP00000301633,9606.ENSP00000313950	ESPL1,CDCA5,CDT1,BIRC5,AURKB
GO Process	GO:0048519	Negative regulation of biological process	30	5389	0.36	6.72e-05	9606.ENSP00000216802,9606.ENSP00000243346,9606.ENSP00000257934,9606.ENSP00000261254,9606.ENSP00000262643,9606.ENSP00000265056,9606.ENSP00000268138,9606.ENSP00000300403,9606.ENSP00000301019,9606.ENSP00000301633,9606.ENSP00000313950,9606.ENSP00000315644,9606.ENSP00000323246,9606.ENSP00000342307,9606.ENSP00000353770,9606.ENSP00000355966,9606.ENSP00000360623,9606.ENSP00000361540,9606.ENSP00000363055,…	PSME2,NMI,ESPL1,CCND2,CCNE1,MCM2,TICRR,TPX2,CDT1,BIRC5,AURKB,TYMS,E2F7,FOXM1,RRM2,NEK2,ORC1,CDC20,ZWINT,PSMB9,TP73,PSME1,PTTG1,CCNF,CHEK1,STMN1,TOP2A,GTSE1,UHRF1,E2F8
GO Process	GO:0006281	DNA repair	10	522	0.89	7.32e-05	9606.ENSP00000253462,9606.ENSP00000265056,9606.ENSP00000268138,9606.ENSP00000275517,9606.ENSP00000306999,9606.ENSP00000342307,9606.ENSP00000367545,9606.ENSP00000377536,9606.ENSP00000388648,9606.ENSP00000479617	GINS2,MCM2,TICRR,CDCA5,ESCO2,FOXM1,TP73,PTTG1,CHEK1,UHRF1
GO Process	GO:2000816	Negative regulation of mitotic sister chromatid separation	4	27	1.78	0.00013	9606.ENSP00000301633,9606.ENSP00000313950,9606.ENSP00000361540,9606.ENSP00000377536	BIRC5,AURKB,CDC20,PTTG1
GO Process	GO:0000281	Mitotic cytokinesis	5	70	1.46	0.00015	9606.ENSP00000257934,9606.ENSP00000301633,9606.ENSP00000360540,9606.ENSP00000378356,9606.ENSP00000410452	ESPL1,BIRC5,CEP55,KIF20A,STMN1
GO Process	GO:0032466	Negative regulation of cytokinesis	3	7	2.24	0.00022	9606.ENSP00000313950,9606.ENSP00000323246,9606.ENSP00000481103	AURKB,E2F7,E2F8
GO Process	GO:0051128	Regulation of cellular component organization	19	2402	0.51	0.00022	9606.ENSP00000257934,9606.ENSP00000261597,9606.ENSP00000265056,9606.ENSP00000275517,9606.ENSP00000300403,9606.ENSP00000301019,9606.ENSP00000301633,9606.ENSP00000313950,9606.ENSP00000323300,9606.ENSP00000342307,9606.ENSP00000355966,9606.ENSP00000361540,9606.ENSP00000367545,9606.ENSP00000377536,9606.ENSP00000380256,9606.ENSP00000388648,9606.ENSP00000410452,9606.ENSP00000411532,9606.ENSP00000414109	ESPL1,NDC80,MCM2,CDCA5,TPX2,CDT1,BIRC5,AURKB,SPAG5,FOXM1,NEK2,CDC20,TP73,PTTG1,CCNF,CHEK1,STMN1,TOP2A,HJURP
GO Process	GO:2000045	Regulation of g1/s transition of mitotic cell cycle	6	156	1.2	0.00035	9606.ENSP00000216802,9606.ENSP00000261254,9606.ENSP00000323246,9606.ENSP00000372155,9606.ENSP00000415430,9606.ENSP00000481103	PSME2,CCND2,E2F7,PSME1,GTSE1,E2F8
GO Process	GO:0051171	Regulation of nitrogen compound metabolic process	30	5836	0.32	0.00038	9606.ENSP00000216802,9606.ENSP00000217026,9606.ENSP00000243346,9606.ENSP00000257934,9606.ENSP00000261254,9606.ENSP00000262643,9606.ENSP00000268138,9606.ENSP00000274026,9606.ENSP00000300403,9606.ENSP00000301019,9606.ENSP00000301633,9606.ENSP00000303706,9606.ENSP00000313950,9606.ENSP00000315644,9606.ENSP00000323246,9606.ENSP00000342307,9606.ENSP00000353770,9606.ENSP00000355966,9606.ENSP00000360623,…	PSME2,MYBL2,NMI,ESPL1,CCND2,CCNE1,TICRR,CCNA2,TPX2,CDT1,BIRC5,CDC25A,AURKB,TYMS,E2F7,FOXM1,RRM2,NEK2,ORC1,CDC20,PSMB9,TP73,PSME1,PTTG1,CCNF,CHEK1,TOP2A,KPNA2,UHRF1,E2F8
GO Process	GO:0009987	Cellular process	48	15024	0.11	0.00041	9606.ENSP00000216802,9606.ENSP00000217026,9606.ENSP00000243346,9606.ENSP00000253462,9606.ENSP00000256925,9606.ENSP00000257934,9606.ENSP00000261254,9606.ENSP00000261597,9606.ENSP00000262643,9606.ENSP00000265056,9606.ENSP00000268138,9606.ENSP00000274026,9606.ENSP00000275517,9606.ENSP00000300403,9606.ENSP00000301019,9606.ENSP00000301633,9606.ENSP00000301634,9606.ENSP00000303706,9606.ENSP00000306999,…	PSME2,MYBL2,NMI,GINS2,CABLES1,ESPL1,CCND2,NDC80,CCNE1,MCM2,TICRR,CCNA2,CDCA5,TPX2,CDT1,BIRC5,TK1,CDC25A,ESCO2,AURKB,TYMS,E2F7,SPAG5,FOXM1,RRM2,NEK2,CEP55,ORC1,KIF2C,CDC20,ZWINT,PSMB9,TP73,PSME1,PTTG1,KIF20A,CCNF,CHEK1,KIFC1,STMN1,TOP2A,HJURP,GTSE1,KPNA2,KIF18B,UHRF1,E2F8,NT5C3A
GO Process	GO:0031323	Regulation of cellular metabolic process	31	6239	0.31	0.00044	9606.ENSP00000216802,9606.ENSP00000217026,9606.ENSP00000243346,9606.ENSP00000257934,9606.ENSP00000261254,9606.ENSP00000262643,9606.ENSP00000268138,9606.ENSP00000274026,9606.ENSP00000300403,9606.ENSP00000301019,9606.ENSP00000301633,9606.ENSP00000303706,9606.ENSP00000306999,9606.ENSP00000313950,9606.ENSP00000315644,9606.ENSP00000323246,9606.ENSP00000342307,9606.ENSP00000353770,9606.ENSP00000355966,…	PSME2,MYBL2,NMI,ESPL1,CCND2,CCNE1,TICRR,CCNA2,TPX2,CDT1,BIRC5,CDC25A,ESCO2,AURKB,TYMS,E2F7,FOXM1,RRM2,NEK2,ORC1,CDC20,PSMB9,TP73,PSME1,PTTG1,CCNF,CHEK1,TOP2A,KPNA2,UHRF1,E2F8
GO Process	GO:0010556	Regulation of macromolecule biosynthetic process	24	3976	0.39	0.00058	9606.ENSP00000216802,9606.ENSP00000217026,9606.ENSP00000243346,9606.ENSP00000262643,9606.ENSP00000268138,9606.ENSP00000274026,9606.ENSP00000301019,9606.ENSP00000301633,9606.ENSP00000306999,9606.ENSP00000313950,9606.ENSP00000315644,9606.ENSP00000323246,9606.ENSP00000342307,9606.ENSP00000353770,9606.ENSP00000355966,9606.ENSP00000360623,9606.ENSP00000363993,9606.ENSP00000367545,9606.ENSP00000372155,…	PSME2,MYBL2,NMI,CCNE1,TICRR,CCNA2,CDT1,BIRC5,ESCO2,AURKB,TYMS,E2F7,FOXM1,RRM2,NEK2,ORC1,PSMB9,TP73,PSME1,PTTG1,CHEK1,TOP2A,UHRF1,E2F8
GO Process	GO:0019219	Regulation of nucleobase-containing compound metabolic process	24	3982	0.39	0.00059	9606.ENSP00000216802,9606.ENSP00000217026,9606.ENSP00000243346,9606.ENSP00000262643,9606.ENSP00000268138,9606.ENSP00000274026,9606.ENSP00000301019,9606.ENSP00000301633,9606.ENSP00000313950,9606.ENSP00000315644,9606.ENSP00000323246,9606.ENSP00000342307,9606.ENSP00000353770,9606.ENSP00000355966,9606.ENSP00000360623,9606.ENSP00000363993,9606.ENSP00000367545,9606.ENSP00000372155,9606.ENSP00000377536,…	PSME2,MYBL2,NMI,CCNE1,TICRR,CCNA2,CDT1,BIRC5,AURKB,TYMS,E2F7,FOXM1,RRM2,NEK2,ORC1,PSMB9,TP73,PSME1,PTTG1,CHEK1,TOP2A,KPNA2,UHRF1,E2F8
GO Process	GO:0000079	Regulation of cyclin-dependent protein serine/threonine kinase activity	5	97	1.32	0.0006	9606.ENSP00000261254,9606.ENSP00000262643,9606.ENSP00000274026,9606.ENSP00000303706,9606.ENSP00000380256	CCND2,CCNE1,CCNA2,CDC25A,CCNF
GO Process	GO:0051315	Attachment of mitotic spindle microtubules to kinetochore	3	11	2.05	0.0006	9606.ENSP00000261597,9606.ENSP00000301019,9606.ENSP00000361298	NDC80,CDT1,KIF2C
GO Process	GO:0080090	Regulation of primary metabolic process	30	6032	0.31	0.00072	9606.ENSP00000216802,9606.ENSP00000217026,9606.ENSP00000243346,9606.ENSP00000257934,9606.ENSP00000261254,9606.ENSP00000262643,9606.ENSP00000268138,9606.ENSP00000274026,9606.ENSP00000300403,9606.ENSP00000301019,9606.ENSP00000301633,9606.ENSP00000303706,9606.ENSP00000313950,9606.ENSP00000315644,9606.ENSP00000323246,9606.ENSP00000342307,9606.ENSP00000353770,9606.ENSP00000355966,9606.ENSP00000360623,…	PSME2,MYBL2,NMI,ESPL1,CCND2,CCNE1,TICRR,CCNA2,TPX2,CDT1,BIRC5,CDC25A,AURKB,TYMS,E2F7,FOXM1,RRM2,NEK2,ORC1,CDC20,PSMB9,TP73,PSME1,PTTG1,CCNF,CHEK1,TOP2A,KPNA2,UHRF1,E2F8
GO Process	GO:2000105	Positive regulation of dna-dependent dna replication	3	12	2.01	0.00072	9606.ENSP00000301019,9606.ENSP00000323246,9606.ENSP00000481103	CDT1,E2F7,E2F8
GO Process	GO:0060255	Regulation of macromolecule metabolic process	31	6407	0.29	0.00074	9606.ENSP00000216802,9606.ENSP00000217026,9606.ENSP00000243346,9606.ENSP00000257934,9606.ENSP00000261254,9606.ENSP00000262643,9606.ENSP00000268138,9606.ENSP00000274026,9606.ENSP00000300403,9606.ENSP00000301019,9606.ENSP00000301633,9606.ENSP00000303706,9606.ENSP00000306999,9606.ENSP00000313950,9606.ENSP00000315644,9606.ENSP00000323246,9606.ENSP00000342307,9606.ENSP00000353770,9606.ENSP00000355966,…	PSME2,MYBL2,NMI,ESPL1,CCND2,CCNE1,TICRR,CCNA2,TPX2,CDT1,BIRC5,CDC25A,ESCO2,AURKB,TYMS,E2F7,FOXM1,RRM2,NEK2,ORC1,CDC20,PSMB9,TP73,PSME1,PTTG1,CCNF,CHEK1,TOP2A,KPNA2,UHRF1,E2F8
GO Process	GO:0006139	Nucleobase-containing compound metabolic process	19	2659	0.46	0.00086	9606.ENSP00000243346,9606.ENSP00000253462,9606.ENSP00000262643,9606.ENSP00000265056,9606.ENSP00000268138,9606.ENSP00000275517,9606.ENSP00000301634,9606.ENSP00000306999,9606.ENSP00000315644,9606.ENSP00000342307,9606.ENSP00000353770,9606.ENSP00000360623,9606.ENSP00000367545,9606.ENSP00000377536,9606.ENSP00000388648,9606.ENSP00000411532,9606.ENSP00000438483,9606.ENSP00000479617,9606.ENSP00000484415	NMI,GINS2,CCNE1,MCM2,TICRR,CDCA5,TK1,ESCO2,TYMS,FOXM1,RRM2,ORC1,TP73,PTTG1,CHEK1,TOP2A,KPNA2,UHRF1,NT5C3A
GO Process	GO:0051988	Regulation of attachment of spindle microtubules to kinetochore	3	13	1.97	0.00086	9606.ENSP00000313950,9606.ENSP00000323300,9606.ENSP00000355966	AURKB,SPAG5,NEK2
GO Process	GO:0042770	Signal transduction in response to dna damage	5	107	1.28	0.00088	9606.ENSP00000323246,9606.ENSP00000342307,9606.ENSP00000388648,9606.ENSP00000415430,9606.ENSP00000481103	E2F7,FOXM1,CHEK1,GTSE1,E2F8
GO Process	GO:0070507	Regulation of microtubule cytoskeleton organization	6	192	1.11	0.00095	9606.ENSP00000300403,9606.ENSP00000323300,9606.ENSP00000355966,9606.ENSP00000380256,9606.ENSP00000388648,9606.ENSP00000410452	TPX2,SPAG5,NEK2,CCNF,CHEK1,STMN1
GO Process	GO:0031326	Regulation of cellular biosynthetic process	24	4125	0.38	0.00098	9606.ENSP00000216802,9606.ENSP00000217026,9606.ENSP00000243346,9606.ENSP00000262643,9606.ENSP00000268138,9606.ENSP00000274026,9606.ENSP00000301019,9606.ENSP00000301633,9606.ENSP00000306999,9606.ENSP00000313950,9606.ENSP00000315644,9606.ENSP00000323246,9606.ENSP00000342307,9606.ENSP00000353770,9606.ENSP00000355966,9606.ENSP00000360623,9606.ENSP00000363993,9606.ENSP00000367545,9606.ENSP00000372155,…	PSME2,MYBL2,NMI,CCNE1,TICRR,CCNA2,CDT1,BIRC5,ESCO2,AURKB,TYMS,E2F7,FOXM1,RRM2,NEK2,ORC1,PSMB9,TP73,PSME1,PTTG1,CHEK1,TOP2A,UHRF1,E2F8
GO Process	GO:0043170	Macromolecule metabolic process	30	6137	0.3	0.00098	9606.ENSP00000216802,9606.ENSP00000243346,9606.ENSP00000253462,9606.ENSP00000257934,9606.ENSP00000262643,9606.ENSP00000265056,9606.ENSP00000268138,9606.ENSP00000274026,9606.ENSP00000275517,9606.ENSP00000301019,9606.ENSP00000301633,9606.ENSP00000301634,9606.ENSP00000303706,9606.ENSP00000306999,9606.ENSP00000313950,9606.ENSP00000315644,9606.ENSP00000342307,9606.ENSP00000353770,9606.ENSP00000355966,…	PSME2,NMI,GINS2,ESPL1,CCNE1,MCM2,TICRR,CCNA2,CDCA5,CDT1,BIRC5,TK1,CDC25A,ESCO2,AURKB,TYMS,FOXM1,RRM2,NEK2,ORC1,CDC20,PSMB9,TP73,PSME1,PTTG1,CCNF,CHEK1,TOP2A,KPNA2,UHRF1
GO Process	GO:0071156	Regulation of cell cycle arrest	5	110	1.27	0.00098	9606.ENSP00000323246,9606.ENSP00000342307,9606.ENSP00000367545,9606.ENSP00000415430,9606.ENSP00000481103	E2F7,FOXM1,TP73,GTSE1,E2F8
GO Process	GO:0090304	Nucleic acid metabolic process	17	2178	0.5	0.00098	9606.ENSP00000243346,9606.ENSP00000253462,9606.ENSP00000262643,9606.ENSP00000265056,9606.ENSP00000268138,9606.ENSP00000275517,9606.ENSP00000301634,9606.ENSP00000306999,9606.ENSP00000315644,9606.ENSP00000342307,9606.ENSP00000360623,9606.ENSP00000367545,9606.ENSP00000377536,9606.ENSP00000388648,9606.ENSP00000411532,9606.ENSP00000438483,9606.ENSP00000479617	NMI,GINS2,CCNE1,MCM2,TICRR,CDCA5,TK1,ESCO2,TYMS,FOXM1,ORC1,TP73,PTTG1,CHEK1,TOP2A,KPNA2,UHRF1
GO Process	GO:0031109	Microtubule polymerization or depolymerization	4	51	1.5	0.001	9606.ENSP00000300403,9606.ENSP00000361298,9606.ENSP00000410452,9606.ENSP00000465992	TPX2,KIF2C,STMN1,KIF18B
GO Process	GO:0051302	Regulation of cell division	6	197	1.09	0.001	9606.ENSP00000257934,9606.ENSP00000313950,9606.ENSP00000323246,9606.ENSP00000378356,9606.ENSP00000465992,9606.ENSP00000481103	ESPL1,AURKB,E2F7,KIF20A,KIF18B,E2F8
GO Process	GO:0090329	Regulation of dna-dependent dna replication	4	51	1.5	0.001	9606.ENSP00000268138,9606.ENSP00000301019,9606.ENSP00000323246,9606.ENSP00000481103	TICRR,CDT1,E2F7,E2F8
GO Process	GO:2000112	Regulation of cellular macromolecule biosynthetic process	23	3878	0.38	0.0012	9606.ENSP00000216802,9606.ENSP00000217026,9606.ENSP00000262643,9606.ENSP00000268138,9606.ENSP00000274026,9606.ENSP00000301019,9606.ENSP00000301633,9606.ENSP00000306999,9606.ENSP00000313950,9606.ENSP00000315644,9606.ENSP00000323246,9606.ENSP00000342307,9606.ENSP00000353770,9606.ENSP00000355966,9606.ENSP00000360623,9606.ENSP00000363993,9606.ENSP00000367545,9606.ENSP00000372155,9606.ENSP00000377536,…	PSME2,MYBL2,CCNE1,TICRR,CCNA2,CDT1,BIRC5,ESCO2,AURKB,TYMS,E2F7,FOXM1,RRM2,NEK2,ORC1,PSMB9,TP73,PSME1,PTTG1,CHEK1,TOP2A,UHRF1,E2F8
GO Process	GO:0006261	DNA-dependent DNA replication	5	119	1.23	0.0013	9606.ENSP00000253462,9606.ENSP00000262643,9606.ENSP00000265056,9606.ENSP00000301019,9606.ENSP00000360623	GINS2,CCNE1,MCM2,CDT1,ORC1
GO Process	GO:0000076	DNA replication checkpoint	3	17	1.86	0.0015	9606.ENSP00000268138,9606.ENSP00000301019,9606.ENSP00000360623	TICRR,CDT1,ORC1
GO Process	GO:0007019	Microtubule depolymerization	3	17	1.86	0.0015	9606.ENSP00000361298,9606.ENSP00000410452,9606.ENSP00000465992	KIF2C,STMN1,KIF18B
GO Process	GO:0043161	Proteasome-mediated ubiquitin-dependent protein catabolic process	7	323	0.95	0.0015	9606.ENSP00000216802,9606.ENSP00000313950,9606.ENSP00000361540,9606.ENSP00000363993,9606.ENSP00000372155,9606.ENSP00000377536,9606.ENSP00000380256	PSME2,AURKB,CDC20,PSMB9,PSME1,PTTG1,CCNF
GO Process	GO:0048522	Positive regulation of cellular process	28	5579	0.31	0.0015	9606.ENSP00000216802,9606.ENSP00000217026,9606.ENSP00000243346,9606.ENSP00000257934,9606.ENSP00000261254,9606.ENSP00000261597,9606.ENSP00000262643,9606.ENSP00000274026,9606.ENSP00000275517,9606.ENSP00000300403,9606.ENSP00000301019,9606.ENSP00000301633,9606.ENSP00000303706,9606.ENSP00000313950,9606.ENSP00000323246,9606.ENSP00000323300,9606.ENSP00000342307,9606.ENSP00000355966,9606.ENSP00000361540,…	PSME2,MYBL2,NMI,ESPL1,CCND2,NDC80,CCNE1,CCNA2,CDCA5,TPX2,CDT1,BIRC5,CDC25A,AURKB,E2F7,SPAG5,FOXM1,NEK2,CDC20,PSMB9,TP73,PSME1,CHEK1,STMN1,TOP2A,GTSE1,UHRF1,E2F8
GO Process	GO:0072331	Signal transduction by p53 class mediator	5	123	1.22	0.0015	9606.ENSP00000323246,9606.ENSP00000342307,9606.ENSP00000367545,9606.ENSP00000415430,9606.ENSP00000481103	E2F7,FOXM1,TP73,GTSE1,E2F8
GO Process	GO:0065009	Regulation of molecular function	26	4913	0.33	0.0016	9606.ENSP00000216802,9606.ENSP00000217026,9606.ENSP00000243346,9606.ENSP00000261254,9606.ENSP00000262643,9606.ENSP00000265056,9606.ENSP00000274026,9606.ENSP00000275517,9606.ENSP00000300403,9606.ENSP00000301019,9606.ENSP00000301633,9606.ENSP00000303706,9606.ENSP00000313950,9606.ENSP00000323246,9606.ENSP00000342307,9606.ENSP00000355966,9606.ENSP00000361540,9606.ENSP00000363993,9606.ENSP00000367545,…	PSME2,MYBL2,NMI,CCND2,CCNE1,MCM2,CCNA2,CDCA5,TPX2,CDT1,BIRC5,CDC25A,AURKB,E2F7,FOXM1,NEK2,CDC20,PSMB9,TP73,PSME1,PTTG1,CCNF,STMN1,HJURP,UHRF1,E2F8
GO Process	GO:0051246	Regulation of protein metabolic process	19	2828	0.44	0.0018	9606.ENSP00000216802,9606.ENSP00000243346,9606.ENSP00000257934,9606.ENSP00000261254,9606.ENSP00000262643,9606.ENSP00000274026,9606.ENSP00000300403,9606.ENSP00000301633,9606.ENSP00000303706,9606.ENSP00000315644,9606.ENSP00000342307,9606.ENSP00000361540,9606.ENSP00000363993,9606.ENSP00000367545,9606.ENSP00000372155,9606.ENSP00000377536,9606.ENSP00000380256,9606.ENSP00000388648,9606.ENSP00000479617	PSME2,NMI,ESPL1,CCND2,CCNE1,CCNA2,TPX2,BIRC5,CDC25A,TYMS,FOXM1,CDC20,PSMB9,TP73,PSME1,PTTG1,CCNF,CHEK1,UHRF1
GO Process	GO:0000086	G2/M transition of mitotic cell cycle	5	134	1.18	0.0021	9606.ENSP00000274026,9606.ENSP00000301633,9606.ENSP00000303706,9606.ENSP00000342307,9606.ENSP00000355966	CCNA2,BIRC5,CDC25A,FOXM1,NEK2
GO Process	GO:1903506	Regulation of nucleic acid-templated transcription	21	3447	0.4	0.0022	9606.ENSP00000216802,9606.ENSP00000217026,9606.ENSP00000243346,9606.ENSP00000262643,9606.ENSP00000274026,9606.ENSP00000301019,9606.ENSP00000301633,9606.ENSP00000313950,9606.ENSP00000315644,9606.ENSP00000323246,9606.ENSP00000342307,9606.ENSP00000353770,9606.ENSP00000360623,9606.ENSP00000363993,9606.ENSP00000367545,9606.ENSP00000372155,9606.ENSP00000377536,9606.ENSP00000388648,9606.ENSP00000411532,…	PSME2,MYBL2,NMI,CCNE1,CCNA2,CDT1,BIRC5,AURKB,TYMS,E2F7,FOXM1,RRM2,ORC1,PSMB9,TP73,PSME1,PTTG1,CHEK1,TOP2A,UHRF1,E2F8
GO Process	GO:0051052	Regulation of dna metabolic process	7	360	0.9	0.0026	9606.ENSP00000268138,9606.ENSP00000301019,9606.ENSP00000313950,9606.ENSP00000342307,9606.ENSP00000355966,9606.ENSP00000388648,9606.ENSP00000438483	TICRR,CDT1,AURKB,FOXM1,NEK2,CHEK1,KPNA2
GO Process	GO:0048518	Positive regulation of biological process	29	6112	0.29	0.0027	9606.ENSP00000216802,9606.ENSP00000217026,9606.ENSP00000243346,9606.ENSP00000257934,9606.ENSP00000261254,9606.ENSP00000261597,9606.ENSP00000262643,9606.ENSP00000274026,9606.ENSP00000275517,9606.ENSP00000300403,9606.ENSP00000301019,9606.ENSP00000301633,9606.ENSP00000303706,9606.ENSP00000313950,9606.ENSP00000323246,9606.ENSP00000323300,9606.ENSP00000342307,9606.ENSP00000355966,9606.ENSP00000361540,…	PSME2,MYBL2,NMI,ESPL1,CCND2,NDC80,CCNE1,CCNA2,CDCA5,TPX2,CDT1,BIRC5,CDC25A,AURKB,E2F7,SPAG5,FOXM1,NEK2,CDC20,PSMB9,TP73,PSME1,CHEK1,STMN1,TOP2A,GTSE1,KPNA2,UHRF1,E2F8
GO Process	GO:0050790	Regulation of catalytic activity	17	2386	0.46	0.0027	9606.ENSP00000216802,9606.ENSP00000261254,9606.ENSP00000262643,9606.ENSP00000265056,9606.ENSP00000274026,9606.ENSP00000300403,9606.ENSP00000301633,9606.ENSP00000303706,9606.ENSP00000313950,9606.ENSP00000355966,9606.ENSP00000361540,9606.ENSP00000363993,9606.ENSP00000367545,9606.ENSP00000372155,9606.ENSP00000377536,9606.ENSP00000380256,9606.ENSP00000479617	PSME2,CCND2,CCNE1,MCM2,CCNA2,TPX2,BIRC5,CDC25A,AURKB,NEK2,CDC20,PSMB9,TP73,PSME1,PTTG1,CCNF,UHRF1
GO Process	GO:0062033	Positive regulation of mitotic sister chromatid segregation	3	22	1.74	0.0027	9606.ENSP00000257934,9606.ENSP00000301019,9606.ENSP00000313950	ESPL1,CDT1,AURKB
GO Process	GO:0007094	Mitotic spindle assembly checkpoint	3	23	1.73	0.003	9606.ENSP00000301633,9606.ENSP00000313950,9606.ENSP00000361540	BIRC5,AURKB,CDC20
GO Process	GO:0032877	Positive regulation of dna endoreduplication	2	2	2.61	0.003	9606.ENSP00000323246,9606.ENSP00000481103	E2F7,E2F8
GO Process	GO:0032268	Regulation of cellular protein metabolic process	18	2693	0.44	0.0031	9606.ENSP00000216802,9606.ENSP00000243346,9606.ENSP00000257934,9606.ENSP00000261254,9606.ENSP00000262643,9606.ENSP00000274026,9606.ENSP00000300403,9606.ENSP00000301633,9606.ENSP00000303706,9606.ENSP00000315644,9606.ENSP00000342307,9606.ENSP00000361540,9606.ENSP00000367545,9606.ENSP00000372155,9606.ENSP00000377536,9606.ENSP00000380256,9606.ENSP00000388648,9606.ENSP00000479617	PSME2,NMI,ESPL1,CCND2,CCNE1,CCNA2,TPX2,BIRC5,CDC25A,TYMS,FOXM1,CDC20,TP73,PSME1,PTTG1,CCNF,CHEK1,UHRF1
GO Process	GO:1902036	Regulation of hematopoietic stem cell differentiation	4	74	1.34	0.0033	9606.ENSP00000216802,9606.ENSP00000363993,9606.ENSP00000367545,9606.ENSP00000372155	PSME2,PSMB9,TP73,PSME1
GO Process	GO:0072422	Signal transduction involved in dna damage checkpoint	4	75	1.34	0.0035	9606.ENSP00000323246,9606.ENSP00000388648,9606.ENSP00000415430,9606.ENSP00000481103	E2F7,CHEK1,GTSE1,E2F8
GO Process	GO:0051656	Establishment of organelle localization	7	385	0.87	0.0036	9606.ENSP00000257934,9606.ENSP00000261597,9606.ENSP00000275517,9606.ENSP00000301019,9606.ENSP00000301633,9606.ENSP00000361298,9606.ENSP00000393963	ESPL1,NDC80,CDCA5,CDT1,BIRC5,KIF2C,KIFC1
GO Process	GO:0006511	Ubiquitin-dependent protein catabolic process	8	535	0.78	0.0038	9606.ENSP00000216802,9606.ENSP00000313950,9606.ENSP00000361540,9606.ENSP00000363993,9606.ENSP00000372155,9606.ENSP00000377536,9606.ENSP00000380256,9606.ENSP00000479617	PSME2,AURKB,CDC20,PSMB9,PSME1,PTTG1,CCNF,UHRF1
GO Process	GO:0030330	DNA damage response, signal transduction by p53 class mediator	4	82	1.3	0.0046	9606.ENSP00000323246,9606.ENSP00000342307,9606.ENSP00000415430,9606.ENSP00000481103	E2F7,FOXM1,GTSE1,E2F8
GO Process	GO:1905463	Negative regulation of dna duplex unwinding	2	3	2.43	0.0046	9606.ENSP00000265056,9606.ENSP00000411532	MCM2,TOP2A
GO Process	GO:0071158	Positive regulation of cell cycle arrest	4	84	1.29	0.0049	9606.ENSP00000323246,9606.ENSP00000367545,9606.ENSP00000415430,9606.ENSP00000481103	E2F7,TP73,GTSE1,E2F8
GO Process	GO:0006355	Regulation of transcription, dna-templated	20	3388	0.38	0.0052	9606.ENSP00000216802,9606.ENSP00000217026,9606.ENSP00000262643,9606.ENSP00000274026,9606.ENSP00000301019,9606.ENSP00000301633,9606.ENSP00000313950,9606.ENSP00000315644,9606.ENSP00000323246,9606.ENSP00000342307,9606.ENSP00000353770,9606.ENSP00000360623,9606.ENSP00000363993,9606.ENSP00000367545,9606.ENSP00000372155,9606.ENSP00000377536,9606.ENSP00000388648,9606.ENSP00000411532,9606.ENSP00000479617,…	PSME2,MYBL2,CCNE1,CCNA2,CDT1,BIRC5,AURKB,TYMS,E2F7,FOXM1,RRM2,ORC1,PSMB9,TP73,PSME1,PTTG1,CHEK1,TOP2A,UHRF1,E2F8
GO Process	GO:0016579	Protein deubiquitination	6	281	0.94	0.0052	9606.ENSP00000216802,9606.ENSP00000274026,9606.ENSP00000303706,9606.ENSP00000361540,9606.ENSP00000363993,9606.ENSP00000372155	PSME2,CCNA2,CDC25A,CDC20,PSMB9,PSME1
GO Process	GO:0045132	Meiotic chromosome segregation	4	87	1.27	0.0055	9606.ENSP00000257934,9606.ENSP00000262643,9606.ENSP00000377536,9606.ENSP00000411532	ESPL1,CCNE1,PTTG1,TOP2A
GO Process	GO:0031325	Positive regulation of cellular metabolic process	20	3413	0.38	0.0056	9606.ENSP00000216802,9606.ENSP00000217026,9606.ENSP00000243346,9606.ENSP00000257934,9606.ENSP00000261254,9606.ENSP00000262643,9606.ENSP00000274026,9606.ENSP00000300403,9606.ENSP00000301019,9606.ENSP00000313950,9606.ENSP00000323246,9606.ENSP00000342307,9606.ENSP00000355966,9606.ENSP00000361540,9606.ENSP00000367545,9606.ENSP00000372155,9606.ENSP00000388648,9606.ENSP00000411532,9606.ENSP00000479617,…	PSME2,MYBL2,NMI,ESPL1,CCND2,CCNE1,CCNA2,TPX2,CDT1,AURKB,E2F7,FOXM1,NEK2,CDC20,TP73,PSME1,CHEK1,TOP2A,UHRF1,E2F8
GO Process	GO:0016572	Histone phosphorylation	3	31	1.6	0.0058	9606.ENSP00000274026,9606.ENSP00000313950,9606.ENSP00000388648	CCNA2,AURKB,CHEK1
GO Process	GO:0032465	Regulation of cytokinesis	4	89	1.26	0.0058	9606.ENSP00000313950,9606.ENSP00000323246,9606.ENSP00000378356,9606.ENSP00000481103	AURKB,E2F7,KIF20A,E2F8
GO Process	GO:0006270	DNA replication initiation	3	32	1.58	0.0063	9606.ENSP00000262643,9606.ENSP00000265056,9606.ENSP00000360623	CCNE1,MCM2,ORC1
GO Process	GO:1905342	Positive regulation of protein localization to kinetochore	2	4	2.31	0.0064	9606.ENSP00000261597,9606.ENSP00000301019	NDC80,CDT1
GO Process	GO:0031146	SCF-dependent proteasomal ubiquitin-dependent protein catabolic process	4	93	1.24	0.0066	9606.ENSP00000216802,9606.ENSP00000363993,9606.ENSP00000372155,9606.ENSP00000380256	PSME2,PSMB9,PSME1,CCNF
GO Process	GO:0006807	Nitrogen compound metabolic process	30	6852	0.25	0.0069	9606.ENSP00000216802,9606.ENSP00000243346,9606.ENSP00000253462,9606.ENSP00000257934,9606.ENSP00000262643,9606.ENSP00000265056,9606.ENSP00000268138,9606.ENSP00000274026,9606.ENSP00000275517,9606.ENSP00000301633,9606.ENSP00000301634,9606.ENSP00000303706,9606.ENSP00000306999,9606.ENSP00000313950,9606.ENSP00000315644,9606.ENSP00000342307,9606.ENSP00000353770,9606.ENSP00000355966,9606.ENSP00000360623,…	PSME2,NMI,GINS2,ESPL1,CCNE1,MCM2,TICRR,CCNA2,CDCA5,BIRC5,TK1,CDC25A,ESCO2,AURKB,TYMS,FOXM1,RRM2,NEK2,ORC1,CDC20,PSMB9,TP73,PSME1,PTTG1,CCNF,CHEK1,TOP2A,KPNA2,UHRF1,NT5C3A
GO Process	GO:0006950	Response to stress	20	3485	0.37	0.0071	9606.ENSP00000216802,9606.ENSP00000243346,9606.ENSP00000253462,9606.ENSP00000265056,9606.ENSP00000268138,9606.ENSP00000274026,9606.ENSP00000275517,9606.ENSP00000306999,9606.ENSP00000323246,9606.ENSP00000342307,9606.ENSP00000363993,9606.ENSP00000367545,9606.ENSP00000372155,9606.ENSP00000377536,9606.ENSP00000388648,9606.ENSP00000411532,9606.ENSP00000415430,9606.ENSP00000479617,9606.ENSP00000481103,…	PSME2,NMI,GINS2,MCM2,TICRR,CCNA2,CDCA5,ESCO2,E2F7,FOXM1,PSMB9,TP73,PSME1,PTTG1,CHEK1,TOP2A,GTSE1,UHRF1,E2F8,NT5C3A
GO Process	GO:0051640	Organelle localization	8	598	0.74	0.0071	9606.ENSP00000257934,9606.ENSP00000261597,9606.ENSP00000275517,9606.ENSP00000301019,9606.ENSP00000301633,9606.ENSP00000355966,9606.ENSP00000361298,9606.ENSP00000393963	ESPL1,NDC80,CDCA5,CDT1,BIRC5,NEK2,KIF2C,KIFC1
GO Process	GO:0031536	Positive regulation of exit from mitosis	2	5	2.21	0.0084	9606.ENSP00000275517,9606.ENSP00000301633	CDCA5,BIRC5
GO Process	GO:0060718	Chorionic trophoblast cell differentiation	2	5	2.21	0.0084	9606.ENSP00000323246,9606.ENSP00000481103	E2F7,E2F8
GO Process	GO:0051173	Positive regulation of nitrogen compound metabolic process	19	3239	0.38	0.0085	9606.ENSP00000216802,9606.ENSP00000217026,9606.ENSP00000243346,9606.ENSP00000257934,9606.ENSP00000261254,9606.ENSP00000262643,9606.ENSP00000274026,9606.ENSP00000300403,9606.ENSP00000313950,9606.ENSP00000323246,9606.ENSP00000342307,9606.ENSP00000355966,9606.ENSP00000361540,9606.ENSP00000367545,9606.ENSP00000372155,9606.ENSP00000388648,9606.ENSP00000411532,9606.ENSP00000479617,9606.ENSP00000481103	PSME2,MYBL2,NMI,ESPL1,CCND2,CCNE1,CCNA2,TPX2,AURKB,E2F7,FOXM1,NEK2,CDC20,TP73,PSME1,CHEK1,TOP2A,UHRF1,E2F8
GO Process	GO:0032506	Cytokinetic process	3	37	1.52	0.0086	9606.ENSP00000313950,9606.ENSP00000360540,9606.ENSP00000378356	AURKB,CEP55,KIF20A
GO Process	GO:0010638	Positive regulation of organelle organization	8	633	0.71	0.01	9606.ENSP00000257934,9606.ENSP00000275517,9606.ENSP00000301019,9606.ENSP00000301633,9606.ENSP00000313950,9606.ENSP00000323300,9606.ENSP00000355966,9606.ENSP00000367545	ESPL1,CDCA5,CDT1,BIRC5,AURKB,SPAG5,NEK2,TP73
GO Process	GO:0010604	Positive regulation of macromolecule metabolic process	20	3600	0.35	0.0106	9606.ENSP00000216802,9606.ENSP00000217026,9606.ENSP00000243346,9606.ENSP00000257934,9606.ENSP00000261254,9606.ENSP00000262643,9606.ENSP00000274026,9606.ENSP00000300403,9606.ENSP00000301019,9606.ENSP00000313950,9606.ENSP00000323246,9606.ENSP00000342307,9606.ENSP00000355966,9606.ENSP00000361540,9606.ENSP00000367545,9606.ENSP00000372155,9606.ENSP00000388648,9606.ENSP00000411532,9606.ENSP00000479617,…	PSME2,MYBL2,NMI,ESPL1,CCND2,CCNE1,CCNA2,TPX2,CDT1,AURKB,E2F7,FOXM1,NEK2,CDC20,TP73,PSME1,CHEK1,TOP2A,UHRF1,E2F8
GO Process	GO:0007062	Sister chromatid cohesion	3	42	1.46	0.0118	9606.ENSP00000275517,9606.ENSP00000306999,9606.ENSP00000361540	CDCA5,ESCO2,CDC20
GO Process	GO:0051338	Regulation of transferase activity	10	1036	0.59	0.0118	9606.ENSP00000261254,9606.ENSP00000262643,9606.ENSP00000274026,9606.ENSP00000300403,9606.ENSP00000303706,9606.ENSP00000313950,9606.ENSP00000355966,9606.ENSP00000361540,9606.ENSP00000367545,9606.ENSP00000380256	CCND2,CCNE1,CCNA2,TPX2,CDC25A,AURKB,NEK2,CDC20,TP73,CCNF
GO Process	GO:0007127	Meiosis i	4	112	1.16	0.0119	9606.ENSP00000257934,9606.ENSP00000262643,9606.ENSP00000377536,9606.ENSP00000411532	ESPL1,CCNE1,PTTG1,TOP2A
GO Process	GO:0006508	Proteolysis	11	1256	0.55	0.0124	9606.ENSP00000216802,9606.ENSP00000257934,9606.ENSP00000274026,9606.ENSP00000303706,9606.ENSP00000313950,9606.ENSP00000361540,9606.ENSP00000363993,9606.ENSP00000372155,9606.ENSP00000377536,9606.ENSP00000380256,9606.ENSP00000479617	PSME2,ESPL1,CCNA2,CDC25A,AURKB,CDC20,PSMB9,PSME1,PTTG1,CCNF,UHRF1
GO Process	GO:0030174	Regulation of dna-dependent dna replication initiation	2	7	2.07	0.0133	9606.ENSP00000268138,9606.ENSP00000301019	TICRR,CDT1
GO Process	GO:0051321	Meiotic cell cycle	5	220	0.97	0.0137	9606.ENSP00000257934,9606.ENSP00000262643,9606.ENSP00000355966,9606.ENSP00000377536,9606.ENSP00000411532	ESPL1,CCNE1,NEK2,PTTG1,TOP2A
GO Process	GO:0043618	Regulation of transcription from rna polymerase ii promoter in response to stress	4	118	1.14	0.0141	9606.ENSP00000216802,9606.ENSP00000363993,9606.ENSP00000372155,9606.ENSP00000388648	PSME2,PSMB9,PSME1,CHEK1
GO Process	GO:0090235	Regulation of metaphase plate congression	2	8	2.01	0.0162	9606.ENSP00000313950,9606.ENSP00000323300	AURKB,SPAG5
GO Process	GO:0051101	Regulation of dna binding	4	128	1.11	0.0185	9606.ENSP00000275517,9606.ENSP00000301019,9606.ENSP00000355966,9606.ENSP00000414109	CDCA5,CDT1,NEK2,HJURP
GO Process	GO:0051098	Regulation of binding	6	373	0.82	0.0188	9606.ENSP00000275517,9606.ENSP00000301019,9606.ENSP00000313950,9606.ENSP00000355966,9606.ENSP00000410452,9606.ENSP00000414109	CDCA5,CDT1,AURKB,NEK2,STMN1,HJURP
GO Process	GO:0009157	Deoxyribonucleoside monophosphate biosynthetic process	2	9	1.96	0.0193	9606.ENSP00000301634,9606.ENSP00000315644	TK1,TYMS
GO Process	GO:0046602	Regulation of mitotic centrosome separation	2	9	1.96	0.0193	9606.ENSP00000355966,9606.ENSP00000388648	NEK2,CHEK1
GO Process	GO:0034645	Cellular macromolecule biosynthetic process	12	1592	0.49	0.0222	9606.ENSP00000243346,9606.ENSP00000253462,9606.ENSP00000262643,9606.ENSP00000265056,9606.ENSP00000268138,9606.ENSP00000301019,9606.ENSP00000301634,9606.ENSP00000315644,9606.ENSP00000353770,9606.ENSP00000360623,9606.ENSP00000377536,9606.ENSP00000388648	NMI,GINS2,CCNE1,MCM2,TICRR,CDT1,TK1,TYMS,RRM2,ORC1,PTTG1,CHEK1
GO Process	GO:0033314	Mitotic dna replication checkpoint	2	10	1.91	0.0227	9606.ENSP00000268138,9606.ENSP00000360623	TICRR,ORC1
GO Process	GO:0044238	Primary metabolic process	30	7332	0.22	0.023	9606.ENSP00000216802,9606.ENSP00000243346,9606.ENSP00000253462,9606.ENSP00000257934,9606.ENSP00000262643,9606.ENSP00000265056,9606.ENSP00000268138,9606.ENSP00000274026,9606.ENSP00000275517,9606.ENSP00000301633,9606.ENSP00000301634,9606.ENSP00000303706,9606.ENSP00000306999,9606.ENSP00000313950,9606.ENSP00000315644,9606.ENSP00000342307,9606.ENSP00000353770,9606.ENSP00000355966,9606.ENSP00000360623,…	PSME2,NMI,GINS2,ESPL1,CCNE1,MCM2,TICRR,CCNA2,CDCA5,BIRC5,TK1,CDC25A,ESCO2,AURKB,TYMS,FOXM1,RRM2,NEK2,ORC1,CDC20,PSMB9,TP73,PSME1,PTTG1,CCNF,CHEK1,TOP2A,KPNA2,UHRF1,NT5C3A
GO Process	GO:0006796	Phosphate-containing compound metabolic process	14	2107	0.43	0.0232	9606.ENSP00000216802,9606.ENSP00000262643,9606.ENSP00000274026,9606.ENSP00000301633,9606.ENSP00000301634,9606.ENSP00000303706,9606.ENSP00000313950,9606.ENSP00000315644,9606.ENSP00000353770,9606.ENSP00000355966,9606.ENSP00000363993,9606.ENSP00000372155,9606.ENSP00000388648,9606.ENSP00000484415	PSME2,CCNE1,CCNA2,BIRC5,TK1,CDC25A,AURKB,TYMS,RRM2,NEK2,PSMB9,PSME1,CHEK1,NT5C3A
GO Process	GO:0071704	Organic substance metabolic process	31	7755	0.21	0.0248	9606.ENSP00000216802,9606.ENSP00000243346,9606.ENSP00000253462,9606.ENSP00000257934,9606.ENSP00000262643,9606.ENSP00000265056,9606.ENSP00000268138,9606.ENSP00000274026,9606.ENSP00000275517,9606.ENSP00000301019,9606.ENSP00000301633,9606.ENSP00000301634,9606.ENSP00000303706,9606.ENSP00000306999,9606.ENSP00000313950,9606.ENSP00000315644,9606.ENSP00000342307,9606.ENSP00000353770,9606.ENSP00000355966,…	PSME2,NMI,GINS2,ESPL1,CCNE1,MCM2,TICRR,CCNA2,CDCA5,CDT1,BIRC5,TK1,CDC25A,ESCO2,AURKB,TYMS,FOXM1,RRM2,NEK2,ORC1,CDC20,PSMB9,TP73,PSME1,PTTG1,CCNF,CHEK1,TOP2A,KPNA2,UHRF1,NT5C3A
GO Process	GO:0000727	Double-strand break repair via break-induced replication	2	11	1.87	0.0261	9606.ENSP00000253462,9606.ENSP00000265056	GINS2,MCM2
GO Process	GO:0006468	Protein phosphorylation	9	952	0.59	0.027	9606.ENSP00000216802,9606.ENSP00000262643,9606.ENSP00000274026,9606.ENSP00000301633,9606.ENSP00000313950,9606.ENSP00000355966,9606.ENSP00000363993,9606.ENSP00000372155,9606.ENSP00000388648	PSME2,CCNE1,CCNA2,BIRC5,AURKB,NEK2,PSMB9,PSME1,CHEK1
GO Process	GO:0006977	DNA damage response, signal transduction by p53 class mediator resulting in cell cycle arrest	3	59	1.32	0.027	9606.ENSP00000323246,9606.ENSP00000415430,9606.ENSP00000481103	E2F7,GTSE1,E2F8
GO Process	GO:0045143	Homologous chromosome segregation	3	59	1.32	0.027	9606.ENSP00000257934,9606.ENSP00000262643,9606.ENSP00000377536	ESPL1,CCNE1,PTTG1
GO Process	GO:0046605	Regulation of centrosome cycle	3	60	1.31	0.0279	9606.ENSP00000355966,9606.ENSP00000380256,9606.ENSP00000388648	NEK2,CCNF,CHEK1
GO Process	GO:0010557	Positive regulation of macromolecule biosynthetic process	13	1906	0.44	0.0288	9606.ENSP00000217026,9606.ENSP00000262643,9606.ENSP00000274026,9606.ENSP00000301019,9606.ENSP00000313950,9606.ENSP00000323246,9606.ENSP00000342307,9606.ENSP00000355966,9606.ENSP00000367545,9606.ENSP00000388648,9606.ENSP00000411532,9606.ENSP00000479617,9606.ENSP00000481103	MYBL2,CCNE1,CCNA2,CDT1,AURKB,E2F7,FOXM1,NEK2,TP73,CHEK1,TOP2A,UHRF1,E2F8
GO Process	GO:0006357	Regulation of transcription by rna polymerase ii	14	2172	0.42	0.0292	9606.ENSP00000216802,9606.ENSP00000217026,9606.ENSP00000262643,9606.ENSP00000313950,9606.ENSP00000323246,9606.ENSP00000342307,9606.ENSP00000363993,9606.ENSP00000367545,9606.ENSP00000372155,9606.ENSP00000377536,9606.ENSP00000388648,9606.ENSP00000411532,9606.ENSP00000479617,9606.ENSP00000481103	PSME2,MYBL2,CCNE1,AURKB,E2F7,FOXM1,PSMB9,TP73,PSME1,PTTG1,CHEK1,TOP2A,UHRF1,E2F8
GO Process	GO:0051494	Negative regulation of cytoskeleton organization	4	152	1.03	0.0309	9606.ENSP00000300403,9606.ENSP00000355966,9606.ENSP00000380256,9606.ENSP00000410452	TPX2,NEK2,CCNF,STMN1
GO Process	GO:0006521	Regulation of cellular amino acid metabolic process	3	64	1.28	0.0317	9606.ENSP00000216802,9606.ENSP00000363993,9606.ENSP00000372155	PSME2,PSMB9,PSME1
GO Process	GO:0045842	Positive regulation of mitotic metaphase/anaphase transition	2	13	1.8	0.0323	9606.ENSP00000257934,9606.ENSP00000301019	ESPL1,CDT1
GO Process	GO:0070365	Hepatocyte differentiation	2	13	1.8	0.0323	9606.ENSP00000323246,9606.ENSP00000481103	E2F7,E2F8
GO Process	GO:0044237	Cellular metabolic process	30	7513	0.21	0.0332	9606.ENSP00000216802,9606.ENSP00000243346,9606.ENSP00000253462,9606.ENSP00000262643,9606.ENSP00000265056,9606.ENSP00000268138,9606.ENSP00000274026,9606.ENSP00000275517,9606.ENSP00000301019,9606.ENSP00000301633,9606.ENSP00000301634,9606.ENSP00000303706,9606.ENSP00000306999,9606.ENSP00000313950,9606.ENSP00000315644,9606.ENSP00000342307,9606.ENSP00000353770,9606.ENSP00000355966,9606.ENSP00000360623,…	PSME2,NMI,GINS2,CCNE1,MCM2,TICRR,CCNA2,CDCA5,CDT1,BIRC5,TK1,CDC25A,ESCO2,AURKB,TYMS,FOXM1,RRM2,NEK2,ORC1,CDC20,PSMB9,TP73,PSME1,PTTG1,CCNF,CHEK1,TOP2A,KPNA2,UHRF1,NT5C3A
GO Process	GO:0060707	Trophoblast giant cell differentiation	2	14	1.77	0.036	9606.ENSP00000323246,9606.ENSP00000481103	E2F7,E2F8
GO Process	GO:0090266	Regulation of mitotic cell cycle spindle assembly checkpoint	2	14	1.77	0.036	9606.ENSP00000261597,9606.ENSP00000301019	NDC80,CDT1
GO Process	GO:0007064	Mitotic sister chromatid cohesion	2	15	1.74	0.0396	9606.ENSP00000275517,9606.ENSP00000361540	CDCA5,CDC20
GO Process	GO:0046606	Negative regulation of centrosome cycle	2	15	1.74	0.0396	9606.ENSP00000355966,9606.ENSP00000380256	NEK2,CCNF
GO Process	GO:0031328	Positive regulation of cellular biosynthetic process	13	2005	0.42	0.0427	9606.ENSP00000217026,9606.ENSP00000262643,9606.ENSP00000274026,9606.ENSP00000301019,9606.ENSP00000313950,9606.ENSP00000323246,9606.ENSP00000342307,9606.ENSP00000355966,9606.ENSP00000367545,9606.ENSP00000388648,9606.ENSP00000411532,9606.ENSP00000479617,9606.ENSP00000481103	MYBL2,CCNE1,CCNA2,CDT1,AURKB,E2F7,FOXM1,NEK2,TP73,CHEK1,TOP2A,UHRF1,E2F8
GO Process	GO:0009263	Deoxyribonucleotide biosynthetic process	2	16	1.71	0.0438	9606.ENSP00000315644,9606.ENSP00000353770	TYMS,RRM2
GO Process	GO:0002479	Antigen processing and presentation of exogenous peptide antigen via mhc class i, tap-dependent	3	75	1.21	0.0458	9606.ENSP00000216802,9606.ENSP00000363993,9606.ENSP00000372155	PSME2,PSMB9,PSME1
GO Process	GO:0002478	Antigen processing and presentation of exogenous peptide antigen	4	174	0.97	0.0462	9606.ENSP00000216802,9606.ENSP00000361298,9606.ENSP00000363993,9606.ENSP00000372155	PSME2,KIF2C,PSMB9,PSME1
GO Process	GO:0016310	Phosphorylation	10	1275	0.5	0.0462	9606.ENSP00000216802,9606.ENSP00000262643,9606.ENSP00000274026,9606.ENSP00000301633,9606.ENSP00000301634,9606.ENSP00000313950,9606.ENSP00000355966,9606.ENSP00000363993,9606.ENSP00000372155,9606.ENSP00000388648	PSME2,CCNE1,CCNA2,BIRC5,TK1,AURKB,NEK2,PSMB9,PSME1,CHEK1
GO Process	GO:1904355	Positive regulation of telomere capping	2	17	1.68	0.0481	9606.ENSP00000313950,9606.ENSP00000355966	AURKB,NEK2
GO Process	GO:0061418	Regulation of transcription from rna polymerase ii promoter in response to hypoxia	3	78	1.2	0.05	9606.ENSP00000216802,9606.ENSP00000363993,9606.ENSP00000372155	PSME2,PSMB9,PSME1
GO Function	GO:0005515	Protein binding	35	7026	0.31	0.00067	9606.ENSP00000216802,9606.ENSP00000243346,9606.ENSP00000261254,9606.ENSP00000261597,9606.ENSP00000262643,9606.ENSP00000265056,9606.ENSP00000274026,9606.ENSP00000300403,9606.ENSP00000301019,9606.ENSP00000301633,9606.ENSP00000301634,9606.ENSP00000303706,9606.ENSP00000313950,9606.ENSP00000315644,9606.ENSP00000323246,9606.ENSP00000323300,9606.ENSP00000342307,9606.ENSP00000353770,9606.ENSP00000355966,…	PSME2,NMI,CCND2,NDC80,CCNE1,MCM2,CCNA2,TPX2,CDT1,BIRC5,TK1,CDC25A,AURKB,TYMS,E2F7,SPAG5,FOXM1,RRM2,NEK2,CEP55,KIF2C,CDC20,ZWINT,TP73,PTTG1,KIF20A,CHEK1,KIFC1,STMN1,TOP2A,HJURP,KPNA2,KIF18B,UHRF1,E2F8
GO Function	GO:0016538	Cyclin-dependent protein serine/threonine kinase regulator activity	4	48	1.53	0.0127	9606.ENSP00000261254,9606.ENSP00000262643,9606.ENSP00000274026,9606.ENSP00000380256	CCND2,CCNE1,CCNA2,CCNF
GO Function	GO:0019900	Kinase binding	10	742	0.74	0.0127	9606.ENSP00000261254,9606.ENSP00000262643,9606.ENSP00000274026,9606.ENSP00000300403,9606.ENSP00000303706,9606.ENSP00000313950,9606.ENSP00000342307,9606.ENSP00000367545,9606.ENSP00000378356,9606.ENSP00000411532	CCND2,CCNE1,CCNA2,TPX2,CDC25A,AURKB,FOXM1,TP73,KIF20A,TOP2A
GO Function	GO:0003777	Microtubule motor activity	4	75	1.34	0.0225	9606.ENSP00000361298,9606.ENSP00000378356,9606.ENSP00000393963,9606.ENSP00000465992	KIF2C,KIF20A,KIFC1,KIF18B
GO Function	GO:0008017	Microtubule binding	6	257	0.98	0.0225	9606.ENSP00000301633,9606.ENSP00000323300,9606.ENSP00000361298,9606.ENSP00000378356,9606.ENSP00000393963,9606.ENSP00000465992	BIRC5,SPAG5,KIF2C,KIF20A,KIFC1,KIF18B
GO Function	GO:0015631	Tubulin binding	7	361	0.9	0.0225	9606.ENSP00000301633,9606.ENSP00000323300,9606.ENSP00000361298,9606.ENSP00000378356,9606.ENSP00000393963,9606.ENSP00000410452,9606.ENSP00000465992	BIRC5,SPAG5,KIF2C,KIF20A,KIFC1,STMN1,KIF18B
GO Function	GO:0019899	Enzyme binding	16	2239	0.46	0.0225	9606.ENSP00000261254,9606.ENSP00000262643,9606.ENSP00000265056,9606.ENSP00000274026,9606.ENSP00000300403,9606.ENSP00000301019,9606.ENSP00000301633,9606.ENSP00000303706,9606.ENSP00000313950,9606.ENSP00000342307,9606.ENSP00000355966,9606.ENSP00000361540,9606.ENSP00000367545,9606.ENSP00000378356,9606.ENSP00000411532,9606.ENSP00000438483	CCND2,CCNE1,MCM2,CCNA2,TPX2,CDT1,BIRC5,CDC25A,AURKB,FOXM1,NEK2,CDC20,TP73,KIF20A,TOP2A,KPNA2
GO Function	GO:0019901	Protein kinase binding	9	653	0.75	0.0225	9606.ENSP00000261254,9606.ENSP00000262643,9606.ENSP00000274026,9606.ENSP00000300403,9606.ENSP00000303706,9606.ENSP00000342307,9606.ENSP00000367545,9606.ENSP00000378356,9606.ENSP00000411532	CCND2,CCNE1,CCNA2,TPX2,CDC25A,FOXM1,TP73,KIF20A,TOP2A
GO Function	GO:0042802	Identical protein binding	14	1896	0.48	0.0471	9606.ENSP00000216802,9606.ENSP00000243346,9606.ENSP00000261597,9606.ENSP00000301633,9606.ENSP00000301634,9606.ENSP00000315644,9606.ENSP00000323246,9606.ENSP00000353770,9606.ENSP00000360540,9606.ENSP00000367545,9606.ENSP00000411532,9606.ENSP00000414109,9606.ENSP00000479617,9606.ENSP00000481103	PSME2,NMI,NDC80,BIRC5,TK1,TYMS,E2F7,RRM2,CEP55,TP73,TOP2A,HJURP,UHRF1,E2F8
GO Component	GO:0005654	Nucleoplasm	35	3973	0.56	1.22e-11	9606.ENSP00000216802,9606.ENSP00000217026,9606.ENSP00000243346,9606.ENSP00000253462,9606.ENSP00000261254,9606.ENSP00000261597,9606.ENSP00000262643,9606.ENSP00000265056,9606.ENSP00000268138,9606.ENSP00000274026,9606.ENSP00000275517,9606.ENSP00000300403,9606.ENSP00000301019,9606.ENSP00000301633,9606.ENSP00000303706,9606.ENSP00000306999,9606.ENSP00000313950,9606.ENSP00000323246,9606.ENSP00000342307,…	PSME2,MYBL2,NMI,GINS2,CCND2,NDC80,CCNE1,MCM2,TICRR,CCNA2,CDCA5,TPX2,CDT1,BIRC5,CDC25A,ESCO2,AURKB,E2F7,FOXM1,NEK2,ORC1,CDC20,ZWINT,PSMB9,TP73,PSME1,KIF20A,CHEK1,TOP2A,HJURP,GTSE1,KPNA2,KIF18B,UHRF1,E2F8
GO Component	GO:0031981	Nuclear lumen	36	4733	0.49	1.67e-10	9606.ENSP00000216802,9606.ENSP00000217026,9606.ENSP00000243346,9606.ENSP00000253462,9606.ENSP00000261254,9606.ENSP00000261597,9606.ENSP00000262643,9606.ENSP00000265056,9606.ENSP00000268138,9606.ENSP00000274026,9606.ENSP00000275517,9606.ENSP00000300403,9606.ENSP00000301019,9606.ENSP00000301633,9606.ENSP00000303706,9606.ENSP00000306999,9606.ENSP00000313950,9606.ENSP00000315644,9606.ENSP00000323246,…	PSME2,MYBL2,NMI,GINS2,CCND2,NDC80,CCNE1,MCM2,TICRR,CCNA2,CDCA5,TPX2,CDT1,BIRC5,CDC25A,ESCO2,AURKB,TYMS,E2F7,FOXM1,NEK2,ORC1,CDC20,ZWINT,PSMB9,TP73,PSME1,KIF20A,CHEK1,TOP2A,HJURP,GTSE1,KPNA2,KIF18B,UHRF1,E2F8
GO Component	GO:0098687	Chromosomal region	13	318	1.22	4.57e-10	9606.ENSP00000261597,9606.ENSP00000265056,9606.ENSP00000275517,9606.ENSP00000301019,9606.ENSP00000301633,9606.ENSP00000306999,9606.ENSP00000313950,9606.ENSP00000323300,9606.ENSP00000355966,9606.ENSP00000360623,9606.ENSP00000361298,9606.ENSP00000363055,9606.ENSP00000414109	NDC80,MCM2,CDCA5,CDT1,BIRC5,ESCO2,AURKB,SPAG5,NEK2,ORC1,KIF2C,ZWINT,HJURP
GO Component	GO:0005634	Nucleus	42	7390	0.36	6.12e-10	9606.ENSP00000216802,9606.ENSP00000217026,9606.ENSP00000243346,9606.ENSP00000253462,9606.ENSP00000256925,9606.ENSP00000257934,9606.ENSP00000261254,9606.ENSP00000261597,9606.ENSP00000262643,9606.ENSP00000265056,9606.ENSP00000268138,9606.ENSP00000274026,9606.ENSP00000275517,9606.ENSP00000300403,9606.ENSP00000301019,9606.ENSP00000301633,9606.ENSP00000303706,9606.ENSP00000306999,9606.ENSP00000313950,…	PSME2,MYBL2,NMI,GINS2,CABLES1,ESPL1,CCND2,NDC80,CCNE1,MCM2,TICRR,CCNA2,CDCA5,TPX2,CDT1,BIRC5,CDC25A,ESCO2,AURKB,TYMS,E2F7,FOXM1,NEK2,ORC1,KIF2C,CDC20,ZWINT,PSMB9,TP73,PSME1,PTTG1,KIF20A,CCNF,CHEK1,KIFC1,TOP2A,HJURP,GTSE1,KPNA2,KIF18B,UHRF1,E2F8
GO Component	GO:0000775	Chromosome, centromeric region	11	193	1.37	6.18e-10	9606.ENSP00000261597,9606.ENSP00000275517,9606.ENSP00000301019,9606.ENSP00000301633,9606.ENSP00000306999,9606.ENSP00000313950,9606.ENSP00000323300,9606.ENSP00000355966,9606.ENSP00000361298,9606.ENSP00000363055,9606.ENSP00000414109	NDC80,CDCA5,CDT1,BIRC5,ESCO2,AURKB,SPAG5,NEK2,KIF2C,ZWINT,HJURP
GO Component	GO:0005694	Chromosome	23	1712	0.74	6.18e-10	9606.ENSP00000217026,9606.ENSP00000253462,9606.ENSP00000261254,9606.ENSP00000261597,9606.ENSP00000265056,9606.ENSP00000275517,9606.ENSP00000301019,9606.ENSP00000301633,9606.ENSP00000306999,9606.ENSP00000313950,9606.ENSP00000323246,9606.ENSP00000323300,9606.ENSP00000342307,9606.ENSP00000355966,9606.ENSP00000360623,9606.ENSP00000361298,9606.ENSP00000363055,9606.ENSP00000367545,9606.ENSP00000388648,…	MYBL2,GINS2,CCND2,NDC80,MCM2,CDCA5,CDT1,BIRC5,ESCO2,AURKB,E2F7,SPAG5,FOXM1,NEK2,ORC1,KIF2C,ZWINT,TP73,CHEK1,TOP2A,HJURP,UHRF1,E2F8
GO Component	GO:0043232	Intracellular non-membrane-bounded organelle	35	4880	0.47	1.07e-09	9606.ENSP00000217026,9606.ENSP00000253462,9606.ENSP00000257934,9606.ENSP00000261254,9606.ENSP00000261597,9606.ENSP00000262643,9606.ENSP00000265056,9606.ENSP00000275517,9606.ENSP00000300403,9606.ENSP00000301019,9606.ENSP00000301633,9606.ENSP00000306999,9606.ENSP00000313950,9606.ENSP00000315644,9606.ENSP00000323246,9606.ENSP00000323300,9606.ENSP00000342307,9606.ENSP00000355966,9606.ENSP00000360540,…	MYBL2,GINS2,ESPL1,CCND2,NDC80,CCNE1,MCM2,CDCA5,TPX2,CDT1,BIRC5,ESCO2,AURKB,TYMS,E2F7,SPAG5,FOXM1,NEK2,CEP55,ORC1,KIF2C,CDC20,ZWINT,TP73,KIF20A,CCNF,CHEK1,KIFC1,STMN1,TOP2A,HJURP,GTSE1,KIF18B,UHRF1,E2F8
GO Component	GO:0000793	Condensed chromosome	11	216	1.32	1.15e-09	9606.ENSP00000261597,9606.ENSP00000301019,9606.ENSP00000301633,9606.ENSP00000313950,9606.ENSP00000323300,9606.ENSP00000355966,9606.ENSP00000361298,9606.ENSP00000363055,9606.ENSP00000388648,9606.ENSP00000411532,9606.ENSP00000414109	NDC80,CDT1,BIRC5,AURKB,SPAG5,NEK2,KIF2C,ZWINT,CHEK1,TOP2A,HJURP
GO Component	GO:0000779	Condensed chromosome, centromeric region	9	120	1.49	3.98e-09	9606.ENSP00000261597,9606.ENSP00000301019,9606.ENSP00000301633,9606.ENSP00000313950,9606.ENSP00000323300,9606.ENSP00000355966,9606.ENSP00000361298,9606.ENSP00000363055,9606.ENSP00000414109	NDC80,CDT1,BIRC5,AURKB,SPAG5,NEK2,KIF2C,ZWINT,HJURP
GO Component	GO:0015630	Microtubule cytoskeleton	19	1219	0.8	4.28e-09	9606.ENSP00000257934,9606.ENSP00000261597,9606.ENSP00000262643,9606.ENSP00000265056,9606.ENSP00000300403,9606.ENSP00000301633,9606.ENSP00000313950,9606.ENSP00000323300,9606.ENSP00000355966,9606.ENSP00000360540,9606.ENSP00000361298,9606.ENSP00000361540,9606.ENSP00000378356,9606.ENSP00000380256,9606.ENSP00000388648,9606.ENSP00000393963,9606.ENSP00000410452,9606.ENSP00000415430,9606.ENSP00000465992	ESPL1,NDC80,CCNE1,MCM2,TPX2,BIRC5,AURKB,SPAG5,NEK2,CEP55,KIF2C,CDC20,KIF20A,CCNF,CHEK1,KIFC1,STMN1,GTSE1,KIF18B
GO Component	GO:0000776	Kinetochore	9	134	1.44	8.42e-09	9606.ENSP00000261597,9606.ENSP00000301019,9606.ENSP00000301633,9606.ENSP00000313950,9606.ENSP00000323300,9606.ENSP00000355966,9606.ENSP00000361298,9606.ENSP00000363055,9606.ENSP00000414109	NDC80,CDT1,BIRC5,AURKB,SPAG5,NEK2,KIF2C,ZWINT,HJURP
GO Component	GO:0005829	Cytosol	34	5193	0.43	2.19e-08	9606.ENSP00000216802,9606.ENSP00000243346,9606.ENSP00000256925,9606.ENSP00000257934,9606.ENSP00000261254,9606.ENSP00000261597,9606.ENSP00000262643,9606.ENSP00000274026,9606.ENSP00000275517,9606.ENSP00000300403,9606.ENSP00000301019,9606.ENSP00000301633,9606.ENSP00000301634,9606.ENSP00000303706,9606.ENSP00000313950,9606.ENSP00000315644,9606.ENSP00000353770,9606.ENSP00000355966,9606.ENSP00000360623,…	PSME2,NMI,CABLES1,ESPL1,CCND2,NDC80,CCNE1,CCNA2,CDCA5,TPX2,CDT1,BIRC5,TK1,CDC25A,AURKB,TYMS,RRM2,NEK2,ORC1,KIF2C,CDC20,ZWINT,PSMB9,TP73,PSME1,PTTG1,CCNF,CHEK1,STMN1,GTSE1,KPNA2,KIF18B,E2F8,NT5C3A
GO Component	GO:0000777	Condensed chromosome kinetochore	8	106	1.49	3.16e-08	9606.ENSP00000261597,9606.ENSP00000301019,9606.ENSP00000301633,9606.ENSP00000323300,9606.ENSP00000355966,9606.ENSP00000361298,9606.ENSP00000363055,9606.ENSP00000414109	NDC80,CDT1,BIRC5,SPAG5,NEK2,KIF2C,ZWINT,HJURP
GO Component	GO:0005819	Spindle	11	353	1.1	8.93e-08	9606.ENSP00000257934,9606.ENSP00000300403,9606.ENSP00000301633,9606.ENSP00000313950,9606.ENSP00000323300,9606.ENSP00000355966,9606.ENSP00000361298,9606.ENSP00000361540,9606.ENSP00000378356,9606.ENSP00000393963,9606.ENSP00000465992	ESPL1,TPX2,BIRC5,AURKB,SPAG5,NEK2,KIF2C,CDC20,KIF20A,KIFC1,KIF18B
GO Component	GO:0005874	Microtubule	11	407	1.04	3.59e-07	9606.ENSP00000300403,9606.ENSP00000301633,9606.ENSP00000313950,9606.ENSP00000323300,9606.ENSP00000355966,9606.ENSP00000361298,9606.ENSP00000378356,9606.ENSP00000393963,9606.ENSP00000410452,9606.ENSP00000415430,9606.ENSP00000465992	TPX2,BIRC5,AURKB,SPAG5,NEK2,KIF2C,KIF20A,KIFC1,STMN1,GTSE1,KIF18B
GO Component	GO:0005815	Microtubule organizing center	13	761	0.84	2.32e-06	9606.ENSP00000257934,9606.ENSP00000261597,9606.ENSP00000262643,9606.ENSP00000301633,9606.ENSP00000313950,9606.ENSP00000323300,9606.ENSP00000355966,9606.ENSP00000360540,9606.ENSP00000361298,9606.ENSP00000361540,9606.ENSP00000380256,9606.ENSP00000388648,9606.ENSP00000393963	ESPL1,NDC80,CCNE1,BIRC5,AURKB,SPAG5,NEK2,CEP55,KIF2C,CDC20,CCNF,CHEK1,KIFC1
GO Component	GO:0005813	Centrosome	11	565	0.9	8.69e-06	9606.ENSP00000257934,9606.ENSP00000261597,9606.ENSP00000262643,9606.ENSP00000313950,9606.ENSP00000323300,9606.ENSP00000355966,9606.ENSP00000360540,9606.ENSP00000361298,9606.ENSP00000361540,9606.ENSP00000380256,9606.ENSP00000388648	ESPL1,NDC80,CCNE1,AURKB,SPAG5,NEK2,CEP55,KIF2C,CDC20,CCNF,CHEK1
GO Component	GO:0000228	Nuclear chromosome	15	1256	0.69	1.52e-05	9606.ENSP00000253462,9606.ENSP00000261597,9606.ENSP00000265056,9606.ENSP00000275517,9606.ENSP00000301633,9606.ENSP00000306999,9606.ENSP00000313950,9606.ENSP00000323246,9606.ENSP00000342307,9606.ENSP00000355966,9606.ENSP00000360623,9606.ENSP00000367545,9606.ENSP00000388648,9606.ENSP00000479617,9606.ENSP00000481103	GINS2,NDC80,MCM2,CDCA5,BIRC5,ESCO2,AURKB,E2F7,FOXM1,NEK2,ORC1,TP73,CHEK1,UHRF1,E2F8
GO Component	GO:0043229	Intracellular organelle	46	12528	0.18	1.52e-05	9606.ENSP00000216802,9606.ENSP00000217026,9606.ENSP00000243346,9606.ENSP00000253462,9606.ENSP00000256925,9606.ENSP00000257934,9606.ENSP00000261254,9606.ENSP00000261597,9606.ENSP00000262643,9606.ENSP00000265056,9606.ENSP00000268138,9606.ENSP00000274026,9606.ENSP00000275517,9606.ENSP00000300403,9606.ENSP00000301019,9606.ENSP00000301633,9606.ENSP00000303706,9606.ENSP00000306999,9606.ENSP00000313950,…	PSME2,MYBL2,NMI,GINS2,CABLES1,ESPL1,CCND2,NDC80,CCNE1,MCM2,TICRR,CCNA2,CDCA5,TPX2,CDT1,BIRC5,CDC25A,ESCO2,AURKB,TYMS,E2F7,SPAG5,FOXM1,NEK2,CEP55,ORC1,KIF2C,CDC20,ZWINT,PSMB9,TP73,PSME1,PTTG1,KIF20A,CCNF,CHEK1,KIFC1,STMN1,TOP2A,HJURP,GTSE1,KPNA2,KIF18B,UHRF1,E2F8,NT5C3A
GO Component	GO:0099080	Supramolecular complex	15	1261	0.69	1.52e-05	9606.ENSP00000261597,9606.ENSP00000300403,9606.ENSP00000301019,9606.ENSP00000301633,9606.ENSP00000313950,9606.ENSP00000323300,9606.ENSP00000355966,9606.ENSP00000361298,9606.ENSP00000363055,9606.ENSP00000378356,9606.ENSP00000393963,9606.ENSP00000410452,9606.ENSP00000414109,9606.ENSP00000415430,9606.ENSP00000465992	NDC80,TPX2,CDT1,BIRC5,AURKB,SPAG5,NEK2,KIF2C,ZWINT,KIF20A,KIFC1,STMN1,HJURP,GTSE1,KIF18B
GO Component	GO:0043231	Intracellular membrane-bounded organelle	43	10761	0.21	1.75e-05	9606.ENSP00000216802,9606.ENSP00000217026,9606.ENSP00000243346,9606.ENSP00000253462,9606.ENSP00000256925,9606.ENSP00000257934,9606.ENSP00000261254,9606.ENSP00000261597,9606.ENSP00000262643,9606.ENSP00000265056,9606.ENSP00000268138,9606.ENSP00000274026,9606.ENSP00000275517,9606.ENSP00000300403,9606.ENSP00000301019,9606.ENSP00000301633,9606.ENSP00000303706,9606.ENSP00000306999,9606.ENSP00000313950,…	PSME2,MYBL2,NMI,GINS2,CABLES1,ESPL1,CCND2,NDC80,CCNE1,MCM2,TICRR,CCNA2,CDCA5,TPX2,CDT1,BIRC5,CDC25A,ESCO2,AURKB,TYMS,E2F7,FOXM1,NEK2,ORC1,KIF2C,CDC20,ZWINT,PSMB9,TP73,PSME1,PTTG1,KIF20A,CCNF,CHEK1,KIFC1,TOP2A,HJURP,GTSE1,KPNA2,KIF18B,UHRF1,E2F8,NT5C3A
GO Component	GO:0005622	Intracellular	48	14276	0.14	1.79e-05	9606.ENSP00000216802,9606.ENSP00000217026,9606.ENSP00000243346,9606.ENSP00000253462,9606.ENSP00000256925,9606.ENSP00000257934,9606.ENSP00000261254,9606.ENSP00000261597,9606.ENSP00000262643,9606.ENSP00000265056,9606.ENSP00000268138,9606.ENSP00000274026,9606.ENSP00000275517,9606.ENSP00000300403,9606.ENSP00000301019,9606.ENSP00000301633,9606.ENSP00000301634,9606.ENSP00000303706,9606.ENSP00000306999,…	PSME2,MYBL2,NMI,GINS2,CABLES1,ESPL1,CCND2,NDC80,CCNE1,MCM2,TICRR,CCNA2,CDCA5,TPX2,CDT1,BIRC5,TK1,CDC25A,ESCO2,AURKB,TYMS,E2F7,SPAG5,FOXM1,RRM2,NEK2,CEP55,ORC1,KIF2C,CDC20,ZWINT,PSMB9,TP73,PSME1,PTTG1,KIF20A,CCNF,CHEK1,KIFC1,STMN1,TOP2A,HJURP,GTSE1,KPNA2,KIF18B,UHRF1,E2F8,NT5C3A
GO Component	GO:0072686	Mitotic spindle	6	121	1.31	3.9e-05	9606.ENSP00000257934,9606.ENSP00000300403,9606.ENSP00000313950,9606.ENSP00000323300,9606.ENSP00000393963,9606.ENSP00000465992	ESPL1,TPX2,AURKB,SPAG5,KIFC1,KIF18B
GO Component	GO:0005875	Microtubule associated complex	6	152	1.21	0.00013	9606.ENSP00000301633,9606.ENSP00000313950,9606.ENSP00000361298,9606.ENSP00000378356,9606.ENSP00000393963,9606.ENSP00000465992	BIRC5,AURKB,KIF2C,KIF20A,KIFC1,KIF18B
GO Component	GO:0000307	Cyclin-dependent protein kinase holoenzyme complex	4	41	1.6	0.00024	9606.ENSP00000261254,9606.ENSP00000262643,9606.ENSP00000274026,9606.ENSP00000380256	CCND2,CCNE1,CCNA2,CCNF
GO Component	GO:0030496	Midbody	6	178	1.14	0.00029	9606.ENSP00000301633,9606.ENSP00000313950,9606.ENSP00000323300,9606.ENSP00000355966,9606.ENSP00000360540,9606.ENSP00000378356	BIRC5,AURKB,SPAG5,NEK2,CEP55,KIF20A
GO Component	GO:0042025	Host cell nucleus	6	190	1.11	0.0004	9606.ENSP00000261254,9606.ENSP00000262643,9606.ENSP00000274026,9606.ENSP00000380256,9606.ENSP00000411532,9606.ENSP00000438483	CCND2,CCNE1,CCNA2,CCNF,TOP2A,KPNA2
GO Component	GO:0043227	Membrane-bounded organelle	44	12427	0.16	0.00041	9606.ENSP00000216802,9606.ENSP00000217026,9606.ENSP00000243346,9606.ENSP00000253462,9606.ENSP00000256925,9606.ENSP00000257934,9606.ENSP00000261254,9606.ENSP00000261597,9606.ENSP00000262643,9606.ENSP00000265056,9606.ENSP00000268138,9606.ENSP00000274026,9606.ENSP00000275517,9606.ENSP00000300403,9606.ENSP00000301019,9606.ENSP00000301633,9606.ENSP00000303706,9606.ENSP00000306999,9606.ENSP00000313950,…	PSME2,MYBL2,NMI,GINS2,CABLES1,ESPL1,CCND2,NDC80,CCNE1,MCM2,TICRR,CCNA2,CDCA5,TPX2,CDT1,BIRC5,CDC25A,ESCO2,AURKB,TYMS,E2F7,FOXM1,NEK2,ORC1,KIF2C,CDC20,ZWINT,PSMB9,TP73,PSME1,PTTG1,KIF20A,CCNF,CHEK1,KIFC1,STMN1,TOP2A,HJURP,GTSE1,KPNA2,KIF18B,UHRF1,E2F8,NT5C3A
GO Component	GO:0005737	Cytoplasm	42	11428	0.18	0.00051	9606.ENSP00000216802,9606.ENSP00000243346,9606.ENSP00000256925,9606.ENSP00000257934,9606.ENSP00000261254,9606.ENSP00000261597,9606.ENSP00000262643,9606.ENSP00000265056,9606.ENSP00000274026,9606.ENSP00000275517,9606.ENSP00000300403,9606.ENSP00000301019,9606.ENSP00000301633,9606.ENSP00000301634,9606.ENSP00000303706,9606.ENSP00000306999,9606.ENSP00000313950,9606.ENSP00000315644,9606.ENSP00000323300,…	PSME2,NMI,CABLES1,ESPL1,CCND2,NDC80,CCNE1,MCM2,CCNA2,CDCA5,TPX2,CDT1,BIRC5,TK1,CDC25A,ESCO2,AURKB,TYMS,SPAG5,RRM2,NEK2,CEP55,ORC1,KIF2C,CDC20,ZWINT,PSMB9,TP73,PSME1,PTTG1,KIF20A,CCNF,CHEK1,KIFC1,STMN1,TOP2A,HJURP,GTSE1,KPNA2,KIF18B,E2F8,NT5C3A
GO Component	GO:0005871	Kinesin complex	4	53	1.49	0.00051	9606.ENSP00000361298,9606.ENSP00000378356,9606.ENSP00000393963,9606.ENSP00000465992	KIF2C,KIF20A,KIFC1,KIF18B
GO Component	GO:0035371	Microtubule plus-end	3	22	1.74	0.0012	9606.ENSP00000323300,9606.ENSP00000361298,9606.ENSP00000465992	SPAG5,KIF2C,KIF18B
GO Component	GO:0000922	Spindle pole	5	161	1.1	0.0018	9606.ENSP00000300403,9606.ENSP00000313950,9606.ENSP00000323300,9606.ENSP00000355966,9606.ENSP00000361540	TPX2,AURKB,SPAG5,NEK2,CDC20
GO Component	GO:0008537	Proteasome activator complex	2	3	2.43	0.002	9606.ENSP00000216802,9606.ENSP00000372155	PSME2,PSME1
GO Component	GO:0032991	Protein-containing complex	25	5073	0.3	0.0033	9606.ENSP00000216802,9606.ENSP00000217026,9606.ENSP00000253462,9606.ENSP00000261254,9606.ENSP00000261597,9606.ENSP00000262643,9606.ENSP00000265056,9606.ENSP00000274026,9606.ENSP00000301633,9606.ENSP00000313950,9606.ENSP00000323246,9606.ENSP00000353770,9606.ENSP00000355966,9606.ENSP00000360623,9606.ENSP00000361298,9606.ENSP00000361540,9606.ENSP00000363993,9606.ENSP00000372155,9606.ENSP00000378356,…	PSME2,MYBL2,GINS2,CCND2,NDC80,CCNE1,MCM2,CCNA2,BIRC5,AURKB,E2F7,RRM2,NEK2,ORC1,KIF2C,CDC20,PSMB9,PSME1,KIF20A,CCNF,CHEK1,KIFC1,TOP2A,KIF18B,E2F8
GO Component	GO:0000794	Condensed nuclear chromosome	4	103	1.2	0.0043	9606.ENSP00000261597,9606.ENSP00000313950,9606.ENSP00000355966,9606.ENSP00000388648	NDC80,AURKB,NEK2,CHEK1
GO Component	GO:0032133	Chromosome passenger complex	2	6	2.13	0.005	9606.ENSP00000301633,9606.ENSP00000313950	BIRC5,AURKB
GO Component	GO:0005876	Spindle microtubule	3	46	1.42	0.0071	9606.ENSP00000301633,9606.ENSP00000313950,9606.ENSP00000465992	BIRC5,AURKB,KIF18B
GO Component	GO:0005664	Nuclear origin of replication recognition complex	2	9	1.96	0.0095	9606.ENSP00000265056,9606.ENSP00000360623	MCM2,ORC1
GO Component	GO:0000502	Proteasome complex	3	62	1.29	0.0156	9606.ENSP00000216802,9606.ENSP00000363993,9606.ENSP00000372155	PSME2,PSMB9,PSME1
GO Component	GO:0000785	Chromatin	10	1220	0.52	0.0188	9606.ENSP00000261254,9606.ENSP00000265056,9606.ENSP00000275517,9606.ENSP00000306999,9606.ENSP00000323246,9606.ENSP00000342307,9606.ENSP00000367545,9606.ENSP00000388648,9606.ENSP00000479617,9606.ENSP00000481103	CCND2,MCM2,CDCA5,ESCO2,E2F7,FOXM1,TP73,CHEK1,UHRF1,E2F8
GO Component	GO:0005881	Cytoplasmic microtubule	3	67	1.26	0.0188	9606.ENSP00000301633,9606.ENSP00000415430,9606.ENSP00000465992	BIRC5,GTSE1,KIF18B
GO Component	GO:1990023	Mitotic spindle midzone	2	14	1.77	0.0189	9606.ENSP00000313950,9606.ENSP00000465992	AURKB,KIF18B
GO Component	GO:0010369	Chromocenter	2	15	1.74	0.0207	9606.ENSP00000306999,9606.ENSP00000313950	ESCO2,AURKB
GO Component	GO:0045171	Intercellular bridge	3	71	1.24	0.0207	9606.ENSP00000300403,9606.ENSP00000360540,9606.ENSP00000378356	TPX2,CEP55,KIF20A
STRING clusters	CL:4847	Mitotic Spindle Checkpoint, and mitotic nuclear division	19	153	1.7	1.25e-23	9606.ENSP00000257934,9606.ENSP00000261597,9606.ENSP00000300403,9606.ENSP00000301633,9606.ENSP00000313950,9606.ENSP00000323300,9606.ENSP00000342307,9606.ENSP00000355966,9606.ENSP00000360540,9606.ENSP00000361298,9606.ENSP00000361540,9606.ENSP00000363055,9606.ENSP00000377536,9606.ENSP00000378356,9606.ENSP00000393963,9606.ENSP00000411532,9606.ENSP00000414109,9606.ENSP00000415430,9606.ENSP00000465992	ESPL1,NDC80,TPX2,BIRC5,AURKB,SPAG5,FOXM1,NEK2,CEP55,KIF2C,CDC20,ZWINT,PTTG1,KIF20A,KIFC1,TOP2A,HJURP,GTSE1,KIF18B
STRING clusters	CL:4849	Mitotic Spindle Checkpoint, and mitotic nuclear division	18	148	1.7	2.57e-22	9606.ENSP00000257934,9606.ENSP00000261597,9606.ENSP00000300403,9606.ENSP00000301633,9606.ENSP00000313950,9606.ENSP00000323300,9606.ENSP00000342307,9606.ENSP00000355966,9606.ENSP00000360540,9606.ENSP00000361298,9606.ENSP00000361540,9606.ENSP00000363055,9606.ENSP00000377536,9606.ENSP00000378356,9606.ENSP00000393963,9606.ENSP00000411532,9606.ENSP00000414109,9606.ENSP00000465992	ESPL1,NDC80,TPX2,BIRC5,AURKB,SPAG5,FOXM1,NEK2,CEP55,KIF2C,CDC20,ZWINT,PTTG1,KIF20A,KIFC1,TOP2A,HJURP,KIF18B
STRING clusters	CL:4854	Mixed, incl. condensed chromosome, centromeric region, and kinesin motor, catalytic domain. atpase.	14	102	1.75	1.76e-17	9606.ENSP00000261597,9606.ENSP00000300403,9606.ENSP00000301633,9606.ENSP00000313950,9606.ENSP00000323300,9606.ENSP00000342307,9606.ENSP00000360540,9606.ENSP00000361298,9606.ENSP00000363055,9606.ENSP00000378356,9606.ENSP00000393963,9606.ENSP00000411532,9606.ENSP00000414109,9606.ENSP00000465992	NDC80,TPX2,BIRC5,AURKB,SPAG5,FOXM1,CEP55,KIF2C,ZWINT,KIF20A,KIFC1,TOP2A,HJURP,KIF18B
STRING clusters	CL:4861	Mitotic nuclear division, and gastric cancer network 1	11	50	1.95	1.59e-15	9606.ENSP00000300403,9606.ENSP00000301633,9606.ENSP00000313950,9606.ENSP00000323300,9606.ENSP00000342307,9606.ENSP00000360540,9606.ENSP00000361298,9606.ENSP00000378356,9606.ENSP00000393963,9606.ENSP00000411532,9606.ENSP00000465992	TPX2,BIRC5,AURKB,SPAG5,FOXM1,CEP55,KIF2C,KIF20A,KIFC1,TOP2A,KIF18B
STRING clusters	CL:4863	Mixed, incl. mitotic cytokinesis, and gastric cancer network 1	9	45	1.91	3.16e-12	9606.ENSP00000300403,9606.ENSP00000301633,9606.ENSP00000313950,9606.ENSP00000323300,9606.ENSP00000342307,9606.ENSP00000360540,9606.ENSP00000361298,9606.ENSP00000378356,9606.ENSP00000411532	TPX2,BIRC5,AURKB,SPAG5,FOXM1,CEP55,KIF2C,KIF20A,TOP2A
STRING clusters	CL:4867	Mixed, incl. mitotic cytokinesis, and gastric cancer network 1	8	39	1.92	8.42e-11	9606.ENSP00000300403,9606.ENSP00000301633,9606.ENSP00000313950,9606.ENSP00000342307,9606.ENSP00000360540,9606.ENSP00000361298,9606.ENSP00000378356,9606.ENSP00000411532	TPX2,BIRC5,AURKB,FOXM1,CEP55,KIF2C,KIF20A,TOP2A
STRING clusters	CL:4869	Mixed, incl. spindle midzone assembly, and gastric cancer network 1	7	34	1.92	2.66e-09	9606.ENSP00000300403,9606.ENSP00000301633,9606.ENSP00000313950,9606.ENSP00000360540,9606.ENSP00000361298,9606.ENSP00000378356,9606.ENSP00000411532	TPX2,BIRC5,AURKB,CEP55,KIF2C,KIF20A,TOP2A
STRING clusters	CL:5155	Mixed, incl. cyclin-dependent protein kinase holoenzyme complex, and transcription of e2f targets under negative control by p107 (rbl1) and p130 (rbl2) in complex with hdac1	8	71	1.66	5.58e-09	9606.ENSP00000217026,9606.ENSP00000261254,9606.ENSP00000262643,9606.ENSP00000274026,9606.ENSP00000303706,9606.ENSP00000323246,9606.ENSP00000367545,9606.ENSP00000481103	MYBL2,CCND2,CCNE1,CCNA2,CDC25A,E2F7,TP73,E2F8
STRING clusters	CL:5158	Defective binding of RB1 mutants to E2F1,(E2F2, E2F3), and Transcription of E2F targets under negative control by p107 (RBL1) and p130 (RBL2) in complex with HDAC1	7	39	1.86	5.58e-09	9606.ENSP00000217026,9606.ENSP00000261254,9606.ENSP00000262643,9606.ENSP00000274026,9606.ENSP00000303706,9606.ENSP00000323246,9606.ENSP00000481103	MYBL2,CCND2,CCNE1,CCNA2,CDC25A,E2F7,E2F8
STRING clusters	CL:5161	Defective binding of RB1 mutants to E2F1,(E2F2, E2F3), and E2F Family	6	29	1.93	6.79e-08	9606.ENSP00000261254,9606.ENSP00000262643,9606.ENSP00000274026,9606.ENSP00000303706,9606.ENSP00000323246,9606.ENSP00000481103	CCND2,CCNE1,CCNA2,CDC25A,E2F7,E2F8
STRING clusters	CL:4914	Chromosome passenger complex, and kinesin-like protein kif20a	4	6	2.43	1.75e-06	9606.ENSP00000301633,9606.ENSP00000313950,9606.ENSP00000361298,9606.ENSP00000378356	BIRC5,AURKB,KIF2C,KIF20A
STRING clusters	CL:5077	Conversion from APC/C:Cdc20 to APC/C:Cdh1 in late anaphase, and Regulation of sister chromatid separation at the metaphase-anaphase transition	4	34	1.68	0.00052	9606.ENSP00000257934,9606.ENSP00000355966,9606.ENSP00000361540,9606.ENSP00000377536	ESPL1,NEK2,CDC20,PTTG1
STRING clusters	CL:5496	Activation of the pre-replicative complex, and GINS complex	4	37	1.64	0.00068	9606.ENSP00000253462,9606.ENSP00000265056,9606.ENSP00000301019,9606.ENSP00000360623	GINS2,MCM2,CDT1,ORC1
STRING clusters	CL:4870	Mixed, incl. g2/m dna replication checkpoint, and gastric cancer network 1	3	22	1.74	0.0063	9606.ENSP00000300403,9606.ENSP00000360540,9606.ENSP00000411532	TPX2,CEP55,TOP2A
STRING clusters	CL:5079	Inactivation of APC/C via direct inhibition of the APC/C complex, and Regulation of sister chromatid separation at the metaphase-anaphase transition	3	22	1.74	0.0063	9606.ENSP00000355966,9606.ENSP00000361540,9606.ENSP00000377536	NEK2,CDC20,PTTG1
STRING clusters	CL:5163	Defective binding of RB1 mutants to E2F1,(E2F2, E2F3), and Transcription of E2F targets under negative control by p107 (RBL1) and p130 (RBL2) in complex with HDAC1	3	23	1.73	0.0065	9606.ENSP00000261254,9606.ENSP00000262643,9606.ENSP00000274026	CCND2,CCNE1,CCNA2
STRING clusters	CL:5301	DNA replication, and interstrand cross-link repair	5	160	1.11	0.0092	9606.ENSP00000253462,9606.ENSP00000265056,9606.ENSP00000301019,9606.ENSP00000360623,9606.ENSP00000388648	GINS2,MCM2,CDT1,ORC1,CHEK1
STRING clusters	CL:5498	Activation of the pre-replicative complex	3	31	1.6	0.0136	9606.ENSP00000253462,9606.ENSP00000265056,9606.ENSP00000360623	GINS2,MCM2,ORC1
STRING clusters	CL:4992	CENP-A containing nucleosome assembly, and MIS12/MIND type complex	3	33	1.57	0.0156	9606.ENSP00000261597,9606.ENSP00000363055,9606.ENSP00000414109	NDC80,ZWINT,HJURP
STRING clusters	CL:5187	Regulation of cardiac muscle tissue regeneration, and cyclin-a, n-terminal	2	5	2.21	0.0198	9606.ENSP00000262643,9606.ENSP00000274026	CCNE1,CCNA2
STRING clusters	CL:5547	Unwinding of DNA	2	5	2.21	0.0198	9606.ENSP00000253462,9606.ENSP00000265056	GINS2,MCM2
STRING clusters	CL:2704	Proteasome	3	40	1.49	0.024	9606.ENSP00000216802,9606.ENSP00000363993,9606.ENSP00000372155	PSME2,PSMB9,PSME1
STRING clusters	CL:5032	NMS complex, and ZW10 interactor	2	6	2.13	0.024	9606.ENSP00000261597,9606.ENSP00000363055	NDC80,ZWINT
KEGG	hsa04110	Cell cycle	10	120	1.53	2.04e-10	9606.ENSP00000257934,9606.ENSP00000261254,9606.ENSP00000262643,9606.ENSP00000265056,9606.ENSP00000274026,9606.ENSP00000303706,9606.ENSP00000360623,9606.ENSP00000361540,9606.ENSP00000377536,9606.ENSP00000388648	ESPL1,CCND2,CCNE1,MCM2,CCNA2,CDC25A,ORC1,CDC20,PTTG1,CHEK1
KEGG	hsa04115	p53 signaling pathway	6	72	1.53	5.87e-06	9606.ENSP00000261254,9606.ENSP00000262643,9606.ENSP00000353770,9606.ENSP00000367545,9606.ENSP00000388648,9606.ENSP00000415430	CCND2,CCNE1,RRM2,TP73,CHEK1,GTSE1
KEGG	hsa05166	Human T-cell leukemia virus 1 infection	7	211	1.13	0.00011	9606.ENSP00000257934,9606.ENSP00000261254,9606.ENSP00000262643,9606.ENSP00000274026,9606.ENSP00000361540,9606.ENSP00000377536,9606.ENSP00000388648	ESPL1,CCND2,CCNE1,CCNA2,CDC20,PTTG1,CHEK1
KEGG	hsa04218	Cellular senescence	6	150	1.21	0.00018	9606.ENSP00000217026,9606.ENSP00000261254,9606.ENSP00000262643,9606.ENSP00000274026,9606.ENSP00000303706,9606.ENSP00000388648	MYBL2,CCND2,CCNE1,CCNA2,CDC25A,CHEK1
KEGG	hsa00240	Pyrimidine metabolism	4	56	1.46	0.00094	9606.ENSP00000301634,9606.ENSP00000315644,9606.ENSP00000353770,9606.ENSP00000484415	TK1,TYMS,RRM2,NT5C3A
KEGG	hsa05206	MicroRNAs in cancer	5	160	1.11	0.0028	9606.ENSP00000261254,9606.ENSP00000262643,9606.ENSP00000275517,9606.ENSP00000303706,9606.ENSP00000410452	CCND2,CCNE1,CDCA5,CDC25A,STMN1
KEGG	hsa05203	Viral carcinogenesis	5	182	1.05	0.0044	9606.ENSP00000261254,9606.ENSP00000262643,9606.ENSP00000274026,9606.ENSP00000361540,9606.ENSP00000388648	CCND2,CCNE1,CCNA2,CDC20,CHEK1
KEGG	hsa03050	Proteasome	3	43	1.45	0.0081	9606.ENSP00000216802,9606.ENSP00000363993,9606.ENSP00000372155	PSME2,PSMB9,PSME1
KEGG	hsa04114	Oocyte meiosis	4	120	1.13	0.0089	9606.ENSP00000257934,9606.ENSP00000262643,9606.ENSP00000361540,9606.ENSP00000377536	ESPL1,CCNE1,CDC20,PTTG1
Reactome	HSA-1640170	Cell Cycle	33	647	1.32	4.47e-34	9606.ENSP00000216802,9606.ENSP00000217026,9606.ENSP00000253462,9606.ENSP00000256925,9606.ENSP00000257934,9606.ENSP00000261254,9606.ENSP00000261597,9606.ENSP00000262643,9606.ENSP00000265056,9606.ENSP00000274026,9606.ENSP00000275517,9606.ENSP00000300403,9606.ENSP00000301019,9606.ENSP00000301634,9606.ENSP00000303706,9606.ENSP00000306999,9606.ENSP00000313950,9606.ENSP00000315644,9606.ENSP00000342307,…	PSME2,MYBL2,GINS2,CABLES1,ESPL1,CCND2,NDC80,CCNE1,MCM2,CCNA2,CDCA5,TPX2,CDT1,TK1,CDC25A,ESCO2,AURKB,TYMS,FOXM1,RRM2,NEK2,ORC1,KIF2C,CDC20,ZWINT,PSMB9,PSME1,PTTG1,KIF20A,CHEK1,TOP2A,HJURP,GTSE1
Reactome	HSA-69278	Cell Cycle, Mitotic	31	518	1.39	9.22e-34	9606.ENSP00000216802,9606.ENSP00000217026,9606.ENSP00000253462,9606.ENSP00000256925,9606.ENSP00000257934,9606.ENSP00000261254,9606.ENSP00000261597,9606.ENSP00000262643,9606.ENSP00000265056,9606.ENSP00000274026,9606.ENSP00000275517,9606.ENSP00000300403,9606.ENSP00000301019,9606.ENSP00000301634,9606.ENSP00000303706,9606.ENSP00000306999,9606.ENSP00000313950,9606.ENSP00000315644,9606.ENSP00000342307,…	PSME2,MYBL2,GINS2,CABLES1,ESPL1,CCND2,NDC80,CCNE1,MCM2,CCNA2,CDCA5,TPX2,CDT1,TK1,CDC25A,ESCO2,AURKB,TYMS,FOXM1,RRM2,NEK2,ORC1,KIF2C,CDC20,ZWINT,PSMB9,PSME1,PTTG1,KIF20A,TOP2A,GTSE1
Reactome	HSA-453279	Mitotic G1 phase and G1/S transition	16	147	1.65	3.17e-19	9606.ENSP00000216802,9606.ENSP00000217026,9606.ENSP00000256925,9606.ENSP00000261254,9606.ENSP00000262643,9606.ENSP00000265056,9606.ENSP00000274026,9606.ENSP00000301019,9606.ENSP00000301634,9606.ENSP00000303706,9606.ENSP00000315644,9606.ENSP00000353770,9606.ENSP00000360623,9606.ENSP00000363993,9606.ENSP00000372155,9606.ENSP00000411532	PSME2,MYBL2,CABLES1,CCND2,CCNE1,MCM2,CCNA2,CDT1,TK1,CDC25A,TYMS,RRM2,ORC1,PSMB9,PSME1,TOP2A
Reactome	HSA-69206	G1/S Transition	13	129	1.61	7.23e-15	9606.ENSP00000216802,9606.ENSP00000256925,9606.ENSP00000262643,9606.ENSP00000265056,9606.ENSP00000274026,9606.ENSP00000301019,9606.ENSP00000301634,9606.ENSP00000303706,9606.ENSP00000315644,9606.ENSP00000353770,9606.ENSP00000360623,9606.ENSP00000363993,9606.ENSP00000372155	PSME2,CABLES1,CCNE1,MCM2,CCNA2,CDT1,TK1,CDC25A,TYMS,RRM2,ORC1,PSMB9,PSME1
Reactome	HSA-69620	Cell Cycle Checkpoints	15	269	1.36	5.51e-14	9606.ENSP00000216802,9606.ENSP00000261597,9606.ENSP00000262643,9606.ENSP00000265056,9606.ENSP00000274026,9606.ENSP00000303706,9606.ENSP00000313950,9606.ENSP00000360623,9606.ENSP00000361298,9606.ENSP00000361540,9606.ENSP00000363055,9606.ENSP00000363993,9606.ENSP00000372155,9606.ENSP00000388648,9606.ENSP00000415430	PSME2,NDC80,CCNE1,MCM2,CCNA2,CDC25A,AURKB,ORC1,KIF2C,CDC20,ZWINT,PSMB9,PSME1,CHEK1,GTSE1
Reactome	HSA-69242	S Phase	13	158	1.53	5.68e-14	9606.ENSP00000216802,9606.ENSP00000253462,9606.ENSP00000256925,9606.ENSP00000262643,9606.ENSP00000265056,9606.ENSP00000274026,9606.ENSP00000275517,9606.ENSP00000301019,9606.ENSP00000303706,9606.ENSP00000306999,9606.ENSP00000360623,9606.ENSP00000363993,9606.ENSP00000372155	PSME2,GINS2,CABLES1,CCNE1,MCM2,CCNA2,CDCA5,CDT1,CDC25A,ESCO2,ORC1,PSMB9,PSME1
Reactome	HSA-2467813	Separation of Sister Chromatids	11	184	1.39	3.59e-10	9606.ENSP00000216802,9606.ENSP00000257934,9606.ENSP00000261597,9606.ENSP00000275517,9606.ENSP00000313950,9606.ENSP00000361298,9606.ENSP00000361540,9606.ENSP00000363055,9606.ENSP00000363993,9606.ENSP00000372155,9606.ENSP00000377536	PSME2,ESPL1,NDC80,CDCA5,AURKB,KIF2C,CDC20,ZWINT,PSMB9,PSME1,PTTG1
Reactome	HSA-68886	M Phase	13	376	1.15	1.68e-09	9606.ENSP00000216802,9606.ENSP00000257934,9606.ENSP00000261597,9606.ENSP00000275517,9606.ENSP00000313950,9606.ENSP00000355966,9606.ENSP00000361298,9606.ENSP00000361540,9606.ENSP00000363055,9606.ENSP00000363993,9606.ENSP00000372155,9606.ENSP00000377536,9606.ENSP00000378356	PSME2,ESPL1,NDC80,CDCA5,AURKB,NEK2,KIF2C,CDC20,ZWINT,PSMB9,PSME1,PTTG1,KIF20A
Reactome	HSA-69239	Synthesis of DNA	9	116	1.5	3.48e-09	9606.ENSP00000216802,9606.ENSP00000253462,9606.ENSP00000262643,9606.ENSP00000265056,9606.ENSP00000274026,9606.ENSP00000301019,9606.ENSP00000360623,9606.ENSP00000363993,9606.ENSP00000372155	PSME2,GINS2,CCNE1,MCM2,CCNA2,CDT1,ORC1,PSMB9,PSME1
Reactome	HSA-69275	G2/M Transition	10	193	1.32	8.76e-09	9606.ENSP00000216802,9606.ENSP00000217026,9606.ENSP00000274026,9606.ENSP00000300403,9606.ENSP00000303706,9606.ENSP00000342307,9606.ENSP00000355966,9606.ENSP00000363993,9606.ENSP00000372155,9606.ENSP00000415430	PSME2,MYBL2,CCNA2,TPX2,CDC25A,FOXM1,NEK2,PSMB9,PSME1,GTSE1
Reactome	HSA-174143	APC/C-mediated degradation of cell cycle proteins	8	85	1.58	8.97e-09	9606.ENSP00000216802,9606.ENSP00000274026,9606.ENSP00000313950,9606.ENSP00000355966,9606.ENSP00000361540,9606.ENSP00000363993,9606.ENSP00000372155,9606.ENSP00000377536	PSME2,CCNA2,AURKB,NEK2,CDC20,PSMB9,PSME1,PTTG1
Reactome	HSA-69052	Switching of origins to a post-replicative state	8	88	1.57	1e-08	9606.ENSP00000216802,9606.ENSP00000262643,9606.ENSP00000265056,9606.ENSP00000274026,9606.ENSP00000301019,9606.ENSP00000360623,9606.ENSP00000363993,9606.ENSP00000372155	PSME2,CCNE1,MCM2,CCNA2,CDT1,ORC1,PSMB9,PSME1
Reactome	HSA-69205	G1/S-Specific Transcription	6	28	1.94	2.39e-08	9606.ENSP00000262643,9606.ENSP00000301019,9606.ENSP00000301634,9606.ENSP00000315644,9606.ENSP00000353770,9606.ENSP00000360623	CCNE1,CDT1,TK1,TYMS,RRM2,ORC1
Reactome	HSA-69615	G1/S DNA Damage Checkpoints	7	65	1.64	4.97e-08	9606.ENSP00000216802,9606.ENSP00000262643,9606.ENSP00000274026,9606.ENSP00000303706,9606.ENSP00000363993,9606.ENSP00000372155,9606.ENSP00000388648	PSME2,CCNE1,CCNA2,CDC25A,PSMB9,PSME1,CHEK1
Reactome	HSA-68949	Orc1 removal from chromatin	7	69	1.62	6.96e-08	9606.ENSP00000216802,9606.ENSP00000265056,9606.ENSP00000274026,9606.ENSP00000301019,9606.ENSP00000360623,9606.ENSP00000363993,9606.ENSP00000372155	PSME2,MCM2,CCNA2,CDT1,ORC1,PSMB9,PSME1
Reactome	HSA-176409	APC/C:Cdc20 mediated degradation of mitotic proteins	7	73	1.59	9.56e-08	9606.ENSP00000216802,9606.ENSP00000274026,9606.ENSP00000355966,9606.ENSP00000361540,9606.ENSP00000363993,9606.ENSP00000372155,9606.ENSP00000377536	PSME2,CCNA2,NEK2,CDC20,PSMB9,PSME1,PTTG1
Reactome	HSA-69202	Cyclin E associated events during G1/S transition	7	81	1.55	1.72e-07	9606.ENSP00000216802,9606.ENSP00000256925,9606.ENSP00000262643,9606.ENSP00000274026,9606.ENSP00000303706,9606.ENSP00000363993,9606.ENSP00000372155	PSME2,CABLES1,CCNE1,CCNA2,CDC25A,PSMB9,PSME1
Reactome	HSA-69656	Cyclin A:Cdk2-associated events at S phase entry	7	83	1.54	1.93e-07	9606.ENSP00000216802,9606.ENSP00000256925,9606.ENSP00000262643,9606.ENSP00000274026,9606.ENSP00000303706,9606.ENSP00000363993,9606.ENSP00000372155	PSME2,CABLES1,CCNE1,CCNA2,CDC25A,PSMB9,PSME1
Reactome	HSA-69481	G2/M Checkpoints	8	149	1.34	3.52e-07	9606.ENSP00000216802,9606.ENSP00000265056,9606.ENSP00000303706,9606.ENSP00000360623,9606.ENSP00000363993,9606.ENSP00000372155,9606.ENSP00000388648,9606.ENSP00000415430	PSME2,MCM2,CDC25A,ORC1,PSMB9,PSME1,CHEK1,GTSE1
Reactome	HSA-1538133	G0 and Early G1	5	27	1.88	1.13e-06	9606.ENSP00000217026,9606.ENSP00000262643,9606.ENSP00000274026,9606.ENSP00000303706,9606.ENSP00000411532	MYBL2,CCNE1,CCNA2,CDC25A,TOP2A
Reactome	HSA-68867	Assembly of the pre-replicative complex	6	66	1.57	1.73e-06	9606.ENSP00000216802,9606.ENSP00000265056,9606.ENSP00000301019,9606.ENSP00000360623,9606.ENSP00000363993,9606.ENSP00000372155	PSME2,MCM2,CDT1,ORC1,PSMB9,PSME1
Reactome	HSA-174178	APC/C:Cdh1 mediated degradation of Cdc20 and other APC/C:Cdh1 targeted proteins in late mitosis/early G1	6	71	1.54	2.51e-06	9606.ENSP00000216802,9606.ENSP00000313950,9606.ENSP00000361540,9606.ENSP00000363993,9606.ENSP00000372155,9606.ENSP00000377536	PSME2,AURKB,CDC20,PSMB9,PSME1,PTTG1
Reactome	HSA-179419	APC:Cdc20 mediated degradation of cell cycle proteins prior to satisfation of the cell cycle checkpoint	6	71	1.54	2.51e-06	9606.ENSP00000216802,9606.ENSP00000274026,9606.ENSP00000355966,9606.ENSP00000361540,9606.ENSP00000363993,9606.ENSP00000372155	PSME2,CCNA2,NEK2,CDC20,PSMB9,PSME1
Reactome	HSA-6804116	TP53 Regulates Transcription of Genes Involved in G1 Cell Cycle Arrest	4	14	2.07	6.6e-06	9606.ENSP00000262643,9606.ENSP00000274026,9606.ENSP00000323246,9606.ENSP00000481103	CCNE1,CCNA2,E2F7,E2F8
Reactome	HSA-69601	Ubiquitin Mediated Degradation of Phosphorylated Cdc25A	5	50	1.61	1.53e-05	9606.ENSP00000216802,9606.ENSP00000303706,9606.ENSP00000363993,9606.ENSP00000372155,9606.ENSP00000388648	PSME2,CDC25A,PSMB9,PSME1,CHEK1
Reactome	HSA-68827	CDT1 association with the CDC6:ORC:origin complex	5	57	1.55	2.56e-05	9606.ENSP00000216802,9606.ENSP00000301019,9606.ENSP00000360623,9606.ENSP00000363993,9606.ENSP00000372155	PSME2,CDT1,ORC1,PSMB9,PSME1
Reactome	HSA-187577	SCF(Skp2)-mediated degradation of p27/p21	5	58	1.55	2.7e-05	9606.ENSP00000216802,9606.ENSP00000262643,9606.ENSP00000274026,9606.ENSP00000363993,9606.ENSP00000372155	PSME2,CCNE1,CCNA2,PSMB9,PSME1
Reactome	HSA-212436	Generic Transcription Pathway	14	1197	0.68	3.82e-05	9606.ENSP00000216802,9606.ENSP00000217026,9606.ENSP00000261254,9606.ENSP00000262643,9606.ENSP00000274026,9606.ENSP00000300403,9606.ENSP00000313950,9606.ENSP00000323246,9606.ENSP00000353770,9606.ENSP00000363993,9606.ENSP00000367545,9606.ENSP00000372155,9606.ENSP00000388648,9606.ENSP00000481103	PSME2,MYBL2,CCND2,CCNE1,CCNA2,TPX2,AURKB,E2F7,RRM2,PSMB9,TP73,PSME1,CHEK1,E2F8
Reactome	HSA-2500257	Resolution of Sister Chromatid Cohesion	6	122	1.3	3.82e-05	9606.ENSP00000261597,9606.ENSP00000275517,9606.ENSP00000313950,9606.ENSP00000361298,9606.ENSP00000361540,9606.ENSP00000363055	NDC80,CDCA5,AURKB,KIF2C,CDC20,ZWINT
Reactome	HSA-68877	Mitotic Prometaphase	7	199	1.16	3.82e-05	9606.ENSP00000261597,9606.ENSP00000275517,9606.ENSP00000313950,9606.ENSP00000355966,9606.ENSP00000361298,9606.ENSP00000361540,9606.ENSP00000363055	NDC80,CDCA5,AURKB,NEK2,KIF2C,CDC20,ZWINT
Reactome	HSA-69563	p53-Dependent G1 DNA Damage Response	5	63	1.51	3.82e-05	9606.ENSP00000216802,9606.ENSP00000262643,9606.ENSP00000274026,9606.ENSP00000363993,9606.ENSP00000372155	PSME2,CCNE1,CCNA2,PSMB9,PSME1
Reactome	HSA-174154	APC/C:Cdc20 mediated degradation of Securin	5	65	1.5	3.94e-05	9606.ENSP00000216802,9606.ENSP00000361540,9606.ENSP00000363993,9606.ENSP00000372155,9606.ENSP00000377536	PSME2,CDC20,PSMB9,PSME1,PTTG1
Reactome	HSA-174184	Cdc20:Phospho-APC/C mediated degradation of Cyclin A	5	70	1.46	5.43e-05	9606.ENSP00000216802,9606.ENSP00000274026,9606.ENSP00000361540,9606.ENSP00000363993,9606.ENSP00000372155	PSME2,CCNA2,CDC20,PSMB9,PSME1
Reactome	HSA-69017	CDK-mediated phosphorylation and removal of Cdc6	5	70	1.46	5.43e-05	9606.ENSP00000216802,9606.ENSP00000262643,9606.ENSP00000274026,9606.ENSP00000363993,9606.ENSP00000372155	PSME2,CCNE1,CCNA2,PSMB9,PSME1
Reactome	HSA-74160	Gene expression (Transcription)	15	1455	0.62	6.1e-05	9606.ENSP00000216802,9606.ENSP00000217026,9606.ENSP00000261254,9606.ENSP00000262643,9606.ENSP00000274026,9606.ENSP00000300403,9606.ENSP00000313950,9606.ENSP00000323246,9606.ENSP00000353770,9606.ENSP00000363993,9606.ENSP00000367545,9606.ENSP00000372155,9606.ENSP00000388648,9606.ENSP00000479617,9606.ENSP00000481103	PSME2,MYBL2,CCND2,CCNE1,CCNA2,TPX2,AURKB,E2F7,RRM2,PSMB9,TP73,PSME1,CHEK1,UHRF1,E2F8
Reactome	HSA-176408	Regulation of APC/C activators between G1/S and early anaphase	5	78	1.42	8.42e-05	9606.ENSP00000216802,9606.ENSP00000274026,9606.ENSP00000361540,9606.ENSP00000363993,9606.ENSP00000372155	PSME2,CCNA2,CDC20,PSMB9,PSME1
Reactome	HSA-176187	Activation of ATR in response to replication stress	4	37	1.64	0.00013	9606.ENSP00000265056,9606.ENSP00000303706,9606.ENSP00000360623,9606.ENSP00000388648	MCM2,CDC25A,ORC1,CHEK1
Reactome	HSA-3700989	Transcriptional Regulation by TP53	8	363	0.95	0.00013	9606.ENSP00000262643,9606.ENSP00000274026,9606.ENSP00000300403,9606.ENSP00000313950,9606.ENSP00000323246,9606.ENSP00000367545,9606.ENSP00000388648,9606.ENSP00000481103	CCNE1,CCNA2,TPX2,AURKB,E2F7,TP73,CHEK1,E2F8
Reactome	HSA-141444	Amplification of signal from unattached kinetochores via a MAD2 inhibitory signal	5	92	1.35	0.00017	9606.ENSP00000261597,9606.ENSP00000313950,9606.ENSP00000361298,9606.ENSP00000361540,9606.ENSP00000363055	NDC80,AURKB,KIF2C,CDC20,ZWINT
Reactome	HSA-9648025	EML4 and NUDC in mitotic spindle formation	5	113	1.26	0.00041	9606.ENSP00000261597,9606.ENSP00000313950,9606.ENSP00000361298,9606.ENSP00000361540,9606.ENSP00000363055	NDC80,AURKB,KIF2C,CDC20,ZWINT
Reactome	HSA-174113	SCF-beta-TrCP mediated degradation of Emi1	4	53	1.49	0.00045	9606.ENSP00000216802,9606.ENSP00000361540,9606.ENSP00000363993,9606.ENSP00000372155	PSME2,CDC20,PSMB9,PSME1
Reactome	HSA-5689880	Ub-specific processing proteases	6	203	1.08	0.00045	9606.ENSP00000216802,9606.ENSP00000274026,9606.ENSP00000303706,9606.ENSP00000361540,9606.ENSP00000363993,9606.ENSP00000372155	PSME2,CCNA2,CDC25A,CDC20,PSMB9,PSME1
Reactome	HSA-156711	Polo-like kinase mediated events	3	16	1.88	0.00049	9606.ENSP00000217026,9606.ENSP00000303706,9606.ENSP00000342307	MYBL2,CDC25A,FOXM1
Reactome	HSA-983189	Kinesins	4	59	1.44	0.00063	9606.ENSP00000361298,9606.ENSP00000378356,9606.ENSP00000393963,9606.ENSP00000465992	KIF2C,KIF20A,KIFC1,KIF18B
Reactome	HSA-5663220	RHO GTPases Activate Formins	5	136	1.18	0.00088	9606.ENSP00000261597,9606.ENSP00000313950,9606.ENSP00000361298,9606.ENSP00000361540,9606.ENSP00000363055	NDC80,AURKB,KIF2C,CDC20,ZWINT
Reactome	HSA-69273	Cyclin A/B1/B2 associated events during G2/M transition	3	25	1.69	0.0015	9606.ENSP00000274026,9606.ENSP00000303706,9606.ENSP00000342307	CCNA2,CDC25A,FOXM1
Reactome	HSA-8852276	The role of GTSE1 in G2/M progression after G2 checkpoint	4	75	1.34	0.0015	9606.ENSP00000216802,9606.ENSP00000363993,9606.ENSP00000372155,9606.ENSP00000415430	PSME2,PSMB9,PSME1,GTSE1
Reactome	HSA-983231	Factors involved in megakaryocyte development and platelet production	5	154	1.12	0.0015	9606.ENSP00000256925,9606.ENSP00000361298,9606.ENSP00000378356,9606.ENSP00000393963,9606.ENSP00000465992	CABLES1,KIF2C,KIF20A,KIFC1,KIF18B
Reactome	HSA-5633007	Regulation of TP53 Activity	5	159	1.11	0.0017	9606.ENSP00000274026,9606.ENSP00000300403,9606.ENSP00000313950,9606.ENSP00000367545,9606.ENSP00000388648	CCNA2,TPX2,AURKB,TP73,CHEK1
Reactome	HSA-6804756	Regulation of TP53 Activity through Phosphorylation	4	92	1.25	0.003	9606.ENSP00000274026,9606.ENSP00000300403,9606.ENSP00000313950,9606.ENSP00000388648	CCNA2,TPX2,AURKB,CHEK1
Reactome	HSA-68962	Activation of the pre-replicative complex	3	33	1.57	0.0031	9606.ENSP00000265056,9606.ENSP00000301019,9606.ENSP00000360623	MCM2,CDT1,ORC1
Reactome	HSA-6811434	COPI-dependent Golgi-to-ER retrograde traffic	4	97	1.23	0.0035	9606.ENSP00000361298,9606.ENSP00000378356,9606.ENSP00000393963,9606.ENSP00000465992	KIF2C,KIF20A,KIFC1,KIF18B
Reactome	HSA-8939236	RUNX1 regulates transcription of genes involved in differentiation of HSCs	4	97	1.23	0.0035	9606.ENSP00000216802,9606.ENSP00000363993,9606.ENSP00000367545,9606.ENSP00000372155	PSME2,PSMB9,TP73,PSME1
Reactome	HSA-15869	Metabolism of nucleotides	4	99	1.22	0.0037	9606.ENSP00000301634,9606.ENSP00000315644,9606.ENSP00000353770,9606.ENSP00000484415	TK1,TYMS,RRM2,NT5C3A
Reactome	HSA-8878171	Transcriptional regulation by RUNX1	5	204	1	0.0048	9606.ENSP00000216802,9606.ENSP00000261254,9606.ENSP00000363993,9606.ENSP00000367545,9606.ENSP00000372155	PSME2,CCND2,PSMB9,TP73,PSME1
Reactome	HSA-1236978	Cross-presentation of soluble exogenous antigens (endosomes)	3	48	1.41	0.0081	9606.ENSP00000216802,9606.ENSP00000363993,9606.ENSP00000372155	PSME2,PSMB9,PSME1
Reactome	HSA-211733	Regulation of activated PAK-2p34 by proteasome mediated degradation	3	48	1.41	0.0081	9606.ENSP00000216802,9606.ENSP00000363993,9606.ENSP00000372155	PSME2,PSMB9,PSME1
Reactome	HSA-350562	Regulation of ornithine decarboxylase (ODC)	3	49	1.4	0.0083	9606.ENSP00000216802,9606.ENSP00000363993,9606.ENSP00000372155	PSME2,PSMB9,PSME1
Reactome	HSA-180534	Vpu mediated degradation of CD4	3	50	1.39	0.0087	9606.ENSP00000216802,9606.ENSP00000363993,9606.ENSP00000372155	PSME2,PSMB9,PSME1
Reactome	HSA-349425	Autodegradation of the E3 ubiquitin ligase COP1	3	50	1.39	0.0087	9606.ENSP00000216802,9606.ENSP00000363993,9606.ENSP00000372155	PSME2,PSMB9,PSME1
Reactome	HSA-75815	Ubiquitin-dependent degradation of Cyclin D	3	50	1.39	0.0087	9606.ENSP00000216802,9606.ENSP00000363993,9606.ENSP00000372155	PSME2,PSMB9,PSME1
Reactome	HSA-180585	Vif-mediated degradation of APOBEC3G	3	52	1.37	0.0091	9606.ENSP00000216802,9606.ENSP00000363993,9606.ENSP00000372155	PSME2,PSMB9,PSME1
Reactome	HSA-8941858	Regulation of RUNX3 expression and activity	3	52	1.37	0.0091	9606.ENSP00000216802,9606.ENSP00000363993,9606.ENSP00000372155	PSME2,PSMB9,PSME1
Reactome	HSA-9604323	Negative regulation of NOTCH4 signaling	3	52	1.37	0.0091	9606.ENSP00000216802,9606.ENSP00000363993,9606.ENSP00000372155	PSME2,PSMB9,PSME1
Reactome	HSA-450408	AUF1 (hnRNP D0) binds and destabilizes mRNA	3	53	1.36	0.0092	9606.ENSP00000216802,9606.ENSP00000363993,9606.ENSP00000372155	PSME2,PSMB9,PSME1
Reactome	HSA-4641257	Degradation of AXIN	3	53	1.36	0.0092	9606.ENSP00000216802,9606.ENSP00000363993,9606.ENSP00000372155	PSME2,PSMB9,PSME1
Reactome	HSA-8854050	FBXL7 down-regulates AURKA during mitotic entry and in early mitosis	3	53	1.36	0.0092	9606.ENSP00000216802,9606.ENSP00000363993,9606.ENSP00000372155	PSME2,PSMB9,PSME1
Reactome	HSA-5362768	Hh mutants are degraded by ERAD	3	54	1.35	0.0094	9606.ENSP00000216802,9606.ENSP00000363993,9606.ENSP00000372155	PSME2,PSMB9,PSME1
Reactome	HSA-4641258	Degradation of DVL	3	55	1.35	0.0096	9606.ENSP00000216802,9606.ENSP00000363993,9606.ENSP00000372155	PSME2,PSMB9,PSME1
Reactome	HSA-5676590	NIK-->noncanonical NF-kB signaling	3	57	1.33	0.0105	9606.ENSP00000216802,9606.ENSP00000363993,9606.ENSP00000372155	PSME2,PSMB9,PSME1
Reactome	HSA-176974	Unwinding of DNA	2	11	1.87	0.0107	9606.ENSP00000253462,9606.ENSP00000265056	GINS2,MCM2
Reactome	HSA-2468052	Establishment of Sister Chromatid Cohesion	2	11	1.87	0.0107	9606.ENSP00000275517,9606.ENSP00000306999	CDCA5,ESCO2
Reactome	HSA-5607761	Dectin-1 mediated noncanonical NF-kB signaling	3	58	1.32	0.0107	9606.ENSP00000216802,9606.ENSP00000363993,9606.ENSP00000372155	PSME2,PSMB9,PSME1
Reactome	HSA-5610780	Degradation of GLI1 by the proteasome	3	58	1.32	0.0107	9606.ENSP00000216802,9606.ENSP00000363993,9606.ENSP00000372155	PSME2,PSMB9,PSME1
Reactome	HSA-5610783	Degradation of GLI2 by the proteasome	3	58	1.32	0.0107	9606.ENSP00000216802,9606.ENSP00000363993,9606.ENSP00000372155	PSME2,PSMB9,PSME1
Reactome	HSA-5610785	GLI3 is processed to GLI3R by the proteasome	3	58	1.32	0.0107	9606.ENSP00000216802,9606.ENSP00000363993,9606.ENSP00000372155	PSME2,PSMB9,PSME1
Reactome	HSA-5678895	Defective CFTR causes cystic fibrosis	3	59	1.32	0.0107	9606.ENSP00000216802,9606.ENSP00000363993,9606.ENSP00000372155	PSME2,PSMB9,PSME1
Reactome	HSA-174084	Autodegradation of Cdh1 by Cdh1:APC/C	3	61	1.3	0.0114	9606.ENSP00000216802,9606.ENSP00000363993,9606.ENSP00000372155	PSME2,PSMB9,PSME1
Reactome	HSA-4608870	Asymmetric localization of PCP proteins	3	62	1.29	0.0118	9606.ENSP00000216802,9606.ENSP00000363993,9606.ENSP00000372155	PSME2,PSMB9,PSME1
Reactome	HSA-1234176	Oxygen-dependent proline hydroxylation of Hypoxia-inducible Factor Alpha	3	63	1.29	0.0123	9606.ENSP00000216802,9606.ENSP00000363993,9606.ENSP00000372155	PSME2,PSMB9,PSME1
Reactome	HSA-5358346	Hedgehog ligand biogenesis	3	63	1.29	0.0123	9606.ENSP00000216802,9606.ENSP00000363993,9606.ENSP00000372155	PSME2,PSMB9,PSME1
Reactome	HSA-1169091	Activation of NF-kappaB in B cells	3	65	1.27	0.0131	9606.ENSP00000216802,9606.ENSP00000363993,9606.ENSP00000372155	PSME2,PSMB9,PSME1
Reactome	HSA-194315	Signaling by Rho GTPases	6	429	0.76	0.0135	9606.ENSP00000261597,9606.ENSP00000262643,9606.ENSP00000313950,9606.ENSP00000361298,9606.ENSP00000361540,9606.ENSP00000363055	NDC80,CCNE1,AURKB,KIF2C,CDC20,ZWINT
Reactome	HSA-5658442	Regulation of RAS by GAPs	3	66	1.27	0.0135	9606.ENSP00000216802,9606.ENSP00000363993,9606.ENSP00000372155	PSME2,PSMB9,PSME1
Reactome	HSA-8948751	Regulation of PTEN stability and activity	3	67	1.26	0.0139	9606.ENSP00000216802,9606.ENSP00000363993,9606.ENSP00000372155	PSME2,PSMB9,PSME1
Reactome	HSA-8939902	Regulation of RUNX2 expression and activity	3	71	1.24	0.016	9606.ENSP00000216802,9606.ENSP00000363993,9606.ENSP00000372155	PSME2,PSMB9,PSME1
Reactome	HSA-1362300	Transcription of E2F targets under negative control by p107 (RBL1) and p130 (RBL2) in complex with HDAC1	2	16	1.71	0.0174	9606.ENSP00000217026,9606.ENSP00000274026	MYBL2,CCNA2
Reactome	HSA-109581	Apoptosis	4	173	0.97	0.0181	9606.ENSP00000216802,9606.ENSP00000363993,9606.ENSP00000367545,9606.ENSP00000372155	PSME2,PSMB9,TP73,PSME1
Reactome	HSA-983168	Antigen processing: Ubiquitination & Proteasome degradation	5	304	0.83	0.0181	9606.ENSP00000216802,9606.ENSP00000361540,9606.ENSP00000363993,9606.ENSP00000372155,9606.ENSP00000380256	PSME2,CDC20,PSMB9,PSME1,CCNF
Reactome	HSA-9661069	Defective binding of RB1 mutants to E2F1,(E2F2, E2F3)	2	17	1.68	0.0188	9606.ENSP00000261254,9606.ENSP00000262643	CCND2,CCNE1
Reactome	HSA-2871837	FCERI mediated NF-kB activation	3	80	1.18	0.0206	9606.ENSP00000216802,9606.ENSP00000363993,9606.ENSP00000372155	PSME2,PSMB9,PSME1
Reactome	HSA-1236974	ER-Phagosome pathway	3	81	1.18	0.021	9606.ENSP00000216802,9606.ENSP00000363993,9606.ENSP00000372155	PSME2,PSMB9,PSME1
Reactome	HSA-195253	Degradation of beta-catenin by the destruction complex	3	81	1.18	0.021	9606.ENSP00000216802,9606.ENSP00000363993,9606.ENSP00000372155	PSME2,PSMB9,PSME1
Reactome	HSA-1362277	Transcription of E2F targets under negative control by DREAM complex	2	19	1.63	0.0215	9606.ENSP00000303706,9606.ENSP00000411532	CDC25A,TOP2A
Reactome	HSA-5632684	Hedgehog on state	3	83	1.17	0.0217	9606.ENSP00000216802,9606.ENSP00000363993,9606.ENSP00000372155	PSME2,PSMB9,PSME1
Reactome	HSA-5687128	MAPK6/MAPK4 signaling	3	87	1.15	0.0244	9606.ENSP00000216802,9606.ENSP00000363993,9606.ENSP00000372155	PSME2,PSMB9,PSME1
Reactome	HSA-202424	Downstream TCR signaling	3	91	1.13	0.027	9606.ENSP00000216802,9606.ENSP00000363993,9606.ENSP00000372155	PSME2,PSMB9,PSME1
Reactome	HSA-5689603	UCH proteinases	3	94	1.11	0.0291	9606.ENSP00000216802,9606.ENSP00000363993,9606.ENSP00000372155	PSME2,PSMB9,PSME1
Reactome	HSA-179409	APC-Cdc20 mediated degradation of Nek2A	2	25	1.51	0.0323	9606.ENSP00000355966,9606.ENSP00000361540	NEK2,CDC20
Reactome	HSA-9020702	Interleukin-1 signaling	3	99	1.09	0.0323	9606.ENSP00000216802,9606.ENSP00000363993,9606.ENSP00000372155	PSME2,PSMB9,PSME1
Reactome	HSA-382556	ABC-family proteins mediated transport	3	101	1.08	0.0336	9606.ENSP00000216802,9606.ENSP00000363993,9606.ENSP00000372155	PSME2,PSMB9,PSME1
Reactome	HSA-1280218	Adaptive Immune System	7	743	0.58	0.0346	9606.ENSP00000216802,9606.ENSP00000361298,9606.ENSP00000361540,9606.ENSP00000363993,9606.ENSP00000372155,9606.ENSP00000378356,9606.ENSP00000380256	PSME2,KIF2C,CDC20,PSMB9,PSME1,KIF20A,CCNF
Reactome	HSA-8951664	Neddylation	4	229	0.85	0.0395	9606.ENSP00000216802,9606.ENSP00000363993,9606.ENSP00000372155,9606.ENSP00000380256	PSME2,PSMB9,PSME1,CCNF
Reactome	HSA-499943	Interconversion of nucleotide di- and triphosphates	2	29	1.45	0.0406	9606.ENSP00000315644,9606.ENSP00000353770	TYMS,RRM2
Reactome	HSA-8953750	Transcriptional Regulation by E2F6	2	32	1.41	0.0472	9606.ENSP00000353770,9606.ENSP00000388648	RRM2,CHEK1
WikiPathways	WP2446	Retinoblastoma gene in cancer	10	87	1.67	2.06e-11	9606.ENSP00000262643,9606.ENSP00000274026,9606.ENSP00000301019,9606.ENSP00000303706,9606.ENSP00000315644,9606.ENSP00000353770,9606.ENSP00000360623,9606.ENSP00000388648,9606.ENSP00000410452,9606.ENSP00000411532	CCNE1,CCNA2,CDT1,CDC25A,TYMS,RRM2,ORC1,CHEK1,STMN1,TOP2A
WikiPathways	WP179	Cell cycle	10	119	1.53	1.91e-10	9606.ENSP00000257934,9606.ENSP00000261254,9606.ENSP00000262643,9606.ENSP00000265056,9606.ENSP00000274026,9606.ENSP00000303706,9606.ENSP00000360623,9606.ENSP00000361540,9606.ENSP00000377536,9606.ENSP00000388648	ESPL1,CCND2,CCNE1,MCM2,CCNA2,CDC25A,ORC1,CDC20,PTTG1,CHEK1
WikiPathways	WP45	G1 to S cell cycle control	5	64	1.5	0.00016	9606.ENSP00000261254,9606.ENSP00000262643,9606.ENSP00000265056,9606.ENSP00000303706,9606.ENSP00000360623	CCND2,CCNE1,MCM2,CDC25A,ORC1
WikiPathways	WP2361	Gastric cancer network 1	4	28	1.77	0.00018	9606.ENSP00000217026,9606.ENSP00000300403,9606.ENSP00000323246,9606.ENSP00000411532	MYBL2,TPX2,E2F7,TOP2A
WikiPathways	WP2516	ATM signaling pathway	4	39	1.62	0.00049	9606.ENSP00000262643,9606.ENSP00000303706,9606.ENSP00000367545,9606.ENSP00000388648	CCNE1,CDC25A,TP73,CHEK1
WikiPathways	WP4240	Regulation of sister chromatid separation at the metaphase-anaphase transition	3	14	1.94	0.001	9606.ENSP00000257934,9606.ENSP00000361540,9606.ENSP00000377536	ESPL1,CDC20,PTTG1
WikiPathways	WP4584	Biomarkers for pyrimidine metabolism disorders	3	15	1.91	0.0011	9606.ENSP00000315644,9606.ENSP00000353770,9606.ENSP00000484415	TYMS,RRM2,NT5C3A
WikiPathways	WP4225	Pyrimidine metabolism and related diseases	3	17	1.86	0.0013	9606.ENSP00000315644,9606.ENSP00000353770,9606.ENSP00000484415	TYMS,RRM2,NT5C3A
WikiPathways	WP707	DNA damage response	4	67	1.39	0.002	9606.ENSP00000261254,9606.ENSP00000262643,9606.ENSP00000303706,9606.ENSP00000388648	CCND2,CCNE1,CDC25A,CHEK1
WikiPathways	WP1530	miRNA regulation of DNA damage response	4	70	1.37	0.0022	9606.ENSP00000261254,9606.ENSP00000262643,9606.ENSP00000303706,9606.ENSP00000388648	CCND2,CCNE1,CDC25A,CHEK1
WikiPathways	WP1601	Fluoropyrimidine activity	3	33	1.57	0.0057	9606.ENSP00000301634,9606.ENSP00000315644,9606.ENSP00000353770	TK1,TYMS,RRM2
WikiPathways	WP466	DNA replication	3	42	1.46	0.0103	9606.ENSP00000265056,9606.ENSP00000301019,9606.ENSP00000360623	MCM2,CDT1,ORC1
WikiPathways	WP2038	Microtubule cytoskeleton regulation	3	46	1.42	0.0122	9606.ENSP00000313950,9606.ENSP00000361298,9606.ENSP00000410452	AURKB,KIF2C,STMN1
WikiPathways	WP183	Proteasome degradation	3	60	1.31	0.0239	9606.ENSP00000216802,9606.ENSP00000363993,9606.ENSP00000372155	PSME2,PSMB9,PSME1
WikiPathways	WP1545	miRNAs involved in DNA damage response	2	15	1.74	0.0352	9606.ENSP00000262643,9606.ENSP00000303706	CCNE1,CDC25A
WikiPathways	WP4016	DNA IR-damage and cellular response via ATR	3	77	1.2	0.042	9606.ENSP00000265056,9606.ENSP00000342307,9606.ENSP00000388648	MCM2,FOXM1,CHEK1
TISSUES	BTO:0000180	Cervical carcinoma cell	16	271	1.38	8.19e-15	9606.ENSP00000217026,9606.ENSP00000261597,9606.ENSP00000262643,9606.ENSP00000274026,9606.ENSP00000301019,9606.ENSP00000301633,9606.ENSP00000303706,9606.ENSP00000313950,9606.ENSP00000323246,9606.ENSP00000342307,9606.ENSP00000353770,9606.ENSP00000388648,9606.ENSP00000410452,9606.ENSP00000411532,9606.ENSP00000479617,9606.ENSP00000481103	MYBL2,NDC80,CCNE1,CCNA2,CDT1,BIRC5,CDC25A,AURKB,E2F7,FOXM1,RRM2,CHEK1,STMN1,TOP2A,UHRF1,E2F8
TISSUES	BTO:0000580	Blood cancer cell	21	1098	0.89	3.07e-11	9606.ENSP00000216802,9606.ENSP00000217026,9606.ENSP00000257934,9606.ENSP00000261254,9606.ENSP00000265056,9606.ENSP00000274026,9606.ENSP00000300403,9606.ENSP00000301019,9606.ENSP00000301633,9606.ENSP00000301634,9606.ENSP00000303706,9606.ENSP00000313950,9606.ENSP00000315644,9606.ENSP00000342307,9606.ENSP00000353770,9606.ENSP00000361298,9606.ENSP00000388648,9606.ENSP00000410452,9606.ENSP00000411532,…	PSME2,MYBL2,ESPL1,CCND2,MCM2,CCNA2,TPX2,CDT1,BIRC5,TK1,CDC25A,AURKB,TYMS,FOXM1,RRM2,KIF2C,CHEK1,STMN1,TOP2A,KPNA2,UHRF1
TISSUES	BTO:0001271	Leukemia cell	19	949	0.91	2.35e-10	9606.ENSP00000216802,9606.ENSP00000217026,9606.ENSP00000257934,9606.ENSP00000261254,9606.ENSP00000265056,9606.ENSP00000274026,9606.ENSP00000300403,9606.ENSP00000301019,9606.ENSP00000301633,9606.ENSP00000303706,9606.ENSP00000313950,9606.ENSP00000315644,9606.ENSP00000342307,9606.ENSP00000353770,9606.ENSP00000388648,9606.ENSP00000410452,9606.ENSP00000411532,9606.ENSP00000438483,9606.ENSP00000479617	PSME2,MYBL2,ESPL1,CCND2,MCM2,CCNA2,TPX2,CDT1,BIRC5,CDC25A,AURKB,TYMS,FOXM1,RRM2,CHEK1,STMN1,TOP2A,KPNA2,UHRF1
TISSUES	BTO:0000583	Bone marrow cancer cell	10	395	1.01	1.95e-05	9606.ENSP00000261254,9606.ENSP00000274026,9606.ENSP00000303706,9606.ENSP00000313950,9606.ENSP00000342307,9606.ENSP00000355966,9606.ENSP00000361540,9606.ENSP00000388648,9606.ENSP00000410452,9606.ENSP00000411532	CCND2,CCNA2,CDC25A,AURKB,FOXM1,NEK2,CDC20,CHEK1,STMN1,TOP2A
TISSUES	BTO:0000744	Lymphocytic leukemia cell	9	361	1.01	9.16e-05	9606.ENSP00000217026,9606.ENSP00000265056,9606.ENSP00000301019,9606.ENSP00000315644,9606.ENSP00000353770,9606.ENSP00000388648,9606.ENSP00000410452,9606.ENSP00000411532,9606.ENSP00000479617	MYBL2,MCM2,CDT1,TYMS,RRM2,CHEK1,STMN1,TOP2A,UHRF1
TISSUES	BTO:0000753	Lymphoid tissue	15	1496	0.61	0.00052	9606.ENSP00000217026,9606.ENSP00000253462,9606.ENSP00000265056,9606.ENSP00000313950,9606.ENSP00000342307,9606.ENSP00000353770,9606.ENSP00000355966,9606.ENSP00000361298,9606.ENSP00000361540,9606.ENSP00000372155,9606.ENSP00000377536,9606.ENSP00000388648,9606.ENSP00000410452,9606.ENSP00000479617,9606.ENSP00000481103	MYBL2,GINS2,MCM2,AURKB,FOXM1,RRM2,NEK2,KIF2C,CDC20,PSME1,PTTG1,CHEK1,STMN1,UHRF1,E2F8
TISSUES	BTO:0001368	Thorax	10	595	0.84	0.00052	9606.ENSP00000217026,9606.ENSP00000301633,9606.ENSP00000306999,9606.ENSP00000353770,9606.ENSP00000355966,9606.ENSP00000377536,9606.ENSP00000388648,9606.ENSP00000410452,9606.ENSP00000479617,9606.ENSP00000481103	MYBL2,BIRC5,ESCO2,RRM2,NEK2,PTTG1,CHEK1,STMN1,UHRF1,E2F8
TISSUES	BTO:0001374	Thymus	7	252	1.05	0.00068	9606.ENSP00000217026,9606.ENSP00000353770,9606.ENSP00000377536,9606.ENSP00000388648,9606.ENSP00000410452,9606.ENSP00000479617,9606.ENSP00000481103	MYBL2,RRM2,PTTG1,CHEK1,STMN1,UHRF1,E2F8
TISSUES	BTO:0000570	Hematopoietic system	17	2543	0.44	0.0128	9606.ENSP00000217026,9606.ENSP00000253462,9606.ENSP00000265056,9606.ENSP00000301634,9606.ENSP00000303706,9606.ENSP00000313950,9606.ENSP00000342307,9606.ENSP00000353770,9606.ENSP00000355966,9606.ENSP00000361298,9606.ENSP00000361540,9606.ENSP00000372155,9606.ENSP00000377536,9606.ENSP00000388648,9606.ENSP00000410452,9606.ENSP00000479617,9606.ENSP00000481103	MYBL2,GINS2,MCM2,TK1,CDC25A,AURKB,FOXM1,RRM2,NEK2,KIF2C,CDC20,PSME1,PTTG1,CHEK1,STMN1,UHRF1,E2F8
TISSUES	BTO:0000083	Female reproductive system	27	5799	0.28	0.0178	9606.ENSP00000216802,9606.ENSP00000217026,9606.ENSP00000243346,9606.ENSP00000261254,9606.ENSP00000262643,9606.ENSP00000265056,9606.ENSP00000275517,9606.ENSP00000300403,9606.ENSP00000301633,9606.ENSP00000301634,9606.ENSP00000315644,9606.ENSP00000323300,9606.ENSP00000342307,9606.ENSP00000353770,9606.ENSP00000355966,9606.ENSP00000361298,9606.ENSP00000361540,9606.ENSP00000367545,9606.ENSP00000377536,…	PSME2,MYBL2,NMI,CCND2,CCNE1,MCM2,CDCA5,TPX2,BIRC5,TK1,TYMS,SPAG5,FOXM1,RRM2,NEK2,KIF2C,CDC20,TP73,PTTG1,KIF20A,CHEK1,STMN1,TOP2A,GTSE1,KPNA2,E2F8,NT5C3A
TISSUES	BTO:0000426	Erythroleukemia cell	5	225	0.96	0.0353	9606.ENSP00000261254,9606.ENSP00000274026,9606.ENSP00000313950,9606.ENSP00000388648,9606.ENSP00000410452	CCND2,CCNA2,AURKB,CHEK1,STMN1
TISSUES	BTO:0000604	Adenocarcinoma cell	7	524	0.74	0.0392	9606.ENSP00000300403,9606.ENSP00000301633,9606.ENSP00000315644,9606.ENSP00000353770,9606.ENSP00000361540,9606.ENSP00000367545,9606.ENSP00000438483	TPX2,BIRC5,TYMS,RRM2,CDC20,TP73,KPNA2
TISSUES	BTO:0000586	Colonic cancer cell	5	249	0.91	0.0453	9606.ENSP00000265056,9606.ENSP00000315644,9606.ENSP00000342307,9606.ENSP00000361540,9606.ENSP00000410452	MCM2,TYMS,FOXM1,CDC20,STMN1
COMPARTMENTS	GOCC:0005634	Nucleus	37	4636	0.51	2.13e-11	9606.ENSP00000217026,9606.ENSP00000243346,9606.ENSP00000253462,9606.ENSP00000257934,9606.ENSP00000261254,9606.ENSP00000261597,9606.ENSP00000262643,9606.ENSP00000265056,9606.ENSP00000268138,9606.ENSP00000274026,9606.ENSP00000275517,9606.ENSP00000300403,9606.ENSP00000301019,9606.ENSP00000301633,9606.ENSP00000303706,9606.ENSP00000306999,9606.ENSP00000313950,9606.ENSP00000315644,9606.ENSP00000323246,…	MYBL2,NMI,GINS2,ESPL1,CCND2,NDC80,CCNE1,MCM2,TICRR,CCNA2,CDCA5,TPX2,CDT1,BIRC5,CDC25A,ESCO2,AURKB,TYMS,E2F7,SPAG5,FOXM1,NEK2,ORC1,CDC20,ZWINT,TP73,PTTG1,KIF20A,CCNF,CHEK1,TOP2A,HJURP,GTSE1,KPNA2,KIF18B,UHRF1,E2F8
COMPARTMENTS	GOCC:0005694	Chromosome	20	894	0.96	2.13e-11	9606.ENSP00000217026,9606.ENSP00000253462,9606.ENSP00000257934,9606.ENSP00000261254,9606.ENSP00000261597,9606.ENSP00000265056,9606.ENSP00000268138,9606.ENSP00000275517,9606.ENSP00000301019,9606.ENSP00000301633,9606.ENSP00000306999,9606.ENSP00000313950,9606.ENSP00000323300,9606.ENSP00000355966,9606.ENSP00000360623,9606.ENSP00000361298,9606.ENSP00000363055,9606.ENSP00000388648,9606.ENSP00000414109,…	MYBL2,GINS2,ESPL1,CCND2,NDC80,MCM2,TICRR,CDCA5,CDT1,BIRC5,ESCO2,AURKB,SPAG5,NEK2,ORC1,KIF2C,ZWINT,CHEK1,HJURP,UHRF1
COMPARTMENTS	GOCC:0043228	Non-membrane-bounded organelle	30	3206	0.58	6.96e-10	9606.ENSP00000217026,9606.ENSP00000253462,9606.ENSP00000257934,9606.ENSP00000261254,9606.ENSP00000261597,9606.ENSP00000265056,9606.ENSP00000268138,9606.ENSP00000275517,9606.ENSP00000300403,9606.ENSP00000301019,9606.ENSP00000301633,9606.ENSP00000306999,9606.ENSP00000313950,9606.ENSP00000323300,9606.ENSP00000355966,9606.ENSP00000360540,9606.ENSP00000360623,9606.ENSP00000361298,9606.ENSP00000361540,…	MYBL2,GINS2,ESPL1,CCND2,NDC80,MCM2,TICRR,CDCA5,TPX2,CDT1,BIRC5,ESCO2,AURKB,SPAG5,NEK2,CEP55,ORC1,KIF2C,CDC20,ZWINT,KIF20A,CCNF,CHEK1,KIFC1,STMN1,TOP2A,HJURP,GTSE1,KIF18B,UHRF1
COMPARTMENTS	GOCC:0043232	Intracellular non-membrane-bounded organelle	30	3196	0.58	6.96e-10	9606.ENSP00000217026,9606.ENSP00000253462,9606.ENSP00000257934,9606.ENSP00000261254,9606.ENSP00000261597,9606.ENSP00000265056,9606.ENSP00000268138,9606.ENSP00000275517,9606.ENSP00000300403,9606.ENSP00000301019,9606.ENSP00000301633,9606.ENSP00000306999,9606.ENSP00000313950,9606.ENSP00000323300,9606.ENSP00000355966,9606.ENSP00000360540,9606.ENSP00000360623,9606.ENSP00000361298,9606.ENSP00000361540,…	MYBL2,GINS2,ESPL1,CCND2,NDC80,MCM2,TICRR,CDCA5,TPX2,CDT1,BIRC5,ESCO2,AURKB,SPAG5,NEK2,CEP55,ORC1,KIF2C,CDC20,ZWINT,KIF20A,CCNF,CHEK1,KIFC1,STMN1,TOP2A,HJURP,GTSE1,KIF18B,UHRF1
COMPARTMENTS	GOCC:0005622	Intracellular	48	11202	0.24	1.14e-09	9606.ENSP00000216802,9606.ENSP00000217026,9606.ENSP00000243346,9606.ENSP00000253462,9606.ENSP00000256925,9606.ENSP00000257934,9606.ENSP00000261254,9606.ENSP00000261597,9606.ENSP00000262643,9606.ENSP00000265056,9606.ENSP00000268138,9606.ENSP00000274026,9606.ENSP00000275517,9606.ENSP00000300403,9606.ENSP00000301019,9606.ENSP00000301633,9606.ENSP00000301634,9606.ENSP00000303706,9606.ENSP00000306999,…	PSME2,MYBL2,NMI,GINS2,CABLES1,ESPL1,CCND2,NDC80,CCNE1,MCM2,TICRR,CCNA2,CDCA5,TPX2,CDT1,BIRC5,TK1,CDC25A,ESCO2,AURKB,TYMS,E2F7,SPAG5,FOXM1,RRM2,NEK2,CEP55,ORC1,KIF2C,CDC20,ZWINT,PSMB9,TP73,PSME1,PTTG1,KIF20A,CCNF,CHEK1,KIFC1,STMN1,TOP2A,HJURP,GTSE1,KPNA2,KIF18B,UHRF1,E2F8,NT5C3A
COMPARTMENTS	GOCC:0000775	Chromosome, centromeric region	10	145	1.45	1.38e-09	9606.ENSP00000261597,9606.ENSP00000275517,9606.ENSP00000301019,9606.ENSP00000301633,9606.ENSP00000313950,9606.ENSP00000323300,9606.ENSP00000355966,9606.ENSP00000361298,9606.ENSP00000363055,9606.ENSP00000414109	NDC80,CDCA5,CDT1,BIRC5,AURKB,SPAG5,NEK2,KIF2C,ZWINT,HJURP
COMPARTMENTS	GOCC:0000776	Kinetochore	9	106	1.54	2.72e-09	9606.ENSP00000261597,9606.ENSP00000301019,9606.ENSP00000301633,9606.ENSP00000313950,9606.ENSP00000323300,9606.ENSP00000355966,9606.ENSP00000361298,9606.ENSP00000363055,9606.ENSP00000414109	NDC80,CDT1,BIRC5,AURKB,SPAG5,NEK2,KIF2C,ZWINT,HJURP
COMPARTMENTS	GOCC:0015630	Microtubule cytoskeleton	17	924	0.88	9.85e-09	9606.ENSP00000257934,9606.ENSP00000261597,9606.ENSP00000300403,9606.ENSP00000301633,9606.ENSP00000313950,9606.ENSP00000323300,9606.ENSP00000355966,9606.ENSP00000360540,9606.ENSP00000361298,9606.ENSP00000361540,9606.ENSP00000378356,9606.ENSP00000380256,9606.ENSP00000388648,9606.ENSP00000393963,9606.ENSP00000410452,9606.ENSP00000415430,9606.ENSP00000465992	ESPL1,NDC80,TPX2,BIRC5,AURKB,SPAG5,NEK2,CEP55,KIF2C,CDC20,KIF20A,CCNF,CHEK1,KIFC1,STMN1,GTSE1,KIF18B
COMPARTMENTS	GOCC:0005654	Nucleoplasm	18	1110	0.82	1.5e-08	9606.ENSP00000217026,9606.ENSP00000253462,9606.ENSP00000261254,9606.ENSP00000262643,9606.ENSP00000265056,9606.ENSP00000268138,9606.ENSP00000274026,9606.ENSP00000301019,9606.ENSP00000301633,9606.ENSP00000303706,9606.ENSP00000313950,9606.ENSP00000323246,9606.ENSP00000342307,9606.ENSP00000361540,9606.ENSP00000388648,9606.ENSP00000411532,9606.ENSP00000479617,9606.ENSP00000481103	MYBL2,GINS2,CCND2,CCNE1,MCM2,TICRR,CCNA2,CDT1,BIRC5,CDC25A,AURKB,E2F7,FOXM1,CDC20,CHEK1,TOP2A,UHRF1,E2F8
COMPARTMENTS	GOCC:0098687	Chromosomal region	10	208	1.29	2.45e-08	9606.ENSP00000261597,9606.ENSP00000275517,9606.ENSP00000301019,9606.ENSP00000301633,9606.ENSP00000313950,9606.ENSP00000323300,9606.ENSP00000355966,9606.ENSP00000361298,9606.ENSP00000363055,9606.ENSP00000414109	NDC80,CDCA5,CDT1,BIRC5,AURKB,SPAG5,NEK2,KIF2C,ZWINT,HJURP
COMPARTMENTS	GOCC:0031981	Nuclear lumen	21	1791	0.68	6.83e-08	9606.ENSP00000217026,9606.ENSP00000253462,9606.ENSP00000261254,9606.ENSP00000261597,9606.ENSP00000262643,9606.ENSP00000265056,9606.ENSP00000268138,9606.ENSP00000274026,9606.ENSP00000301019,9606.ENSP00000301633,9606.ENSP00000303706,9606.ENSP00000313950,9606.ENSP00000323246,9606.ENSP00000342307,9606.ENSP00000360623,9606.ENSP00000361540,9606.ENSP00000388648,9606.ENSP00000411532,9606.ENSP00000414109,…	MYBL2,GINS2,CCND2,NDC80,CCNE1,MCM2,TICRR,CCNA2,CDT1,BIRC5,CDC25A,AURKB,E2F7,FOXM1,ORC1,CDC20,CHEK1,TOP2A,HJURP,UHRF1,E2F8
COMPARTMENTS	GOCC:0005819	Spindle	10	264	1.19	1.9e-07	9606.ENSP00000257934,9606.ENSP00000261597,9606.ENSP00000300403,9606.ENSP00000301633,9606.ENSP00000313950,9606.ENSP00000323300,9606.ENSP00000361298,9606.ENSP00000361540,9606.ENSP00000378356,9606.ENSP00000465992	ESPL1,NDC80,TPX2,BIRC5,AURKB,SPAG5,KIF2C,CDC20,KIF20A,KIF18B
COMPARTMENTS	GOCC:0005874	Microtubule	9	193	1.28	2.3e-07	9606.ENSP00000261597,9606.ENSP00000300403,9606.ENSP00000301633,9606.ENSP00000313950,9606.ENSP00000323300,9606.ENSP00000361298,9606.ENSP00000410452,9606.ENSP00000415430,9606.ENSP00000465992	NDC80,TPX2,BIRC5,AURKB,SPAG5,KIF2C,STMN1,GTSE1,KIF18B
COMPARTMENTS	GOCC:0000793	Condensed chromosome	8	154	1.33	8.56e-07	9606.ENSP00000257934,9606.ENSP00000261597,9606.ENSP00000301633,9606.ENSP00000313950,9606.ENSP00000361298,9606.ENSP00000363055,9606.ENSP00000388648,9606.ENSP00000414109	ESPL1,NDC80,BIRC5,AURKB,KIF2C,ZWINT,CHEK1,HJURP
COMPARTMENTS	GOCC:0043229	Intracellular organelle	42	9242	0.27	1.01e-06	9606.ENSP00000217026,9606.ENSP00000243346,9606.ENSP00000253462,9606.ENSP00000257934,9606.ENSP00000261254,9606.ENSP00000261597,9606.ENSP00000262643,9606.ENSP00000265056,9606.ENSP00000268138,9606.ENSP00000274026,9606.ENSP00000275517,9606.ENSP00000300403,9606.ENSP00000301019,9606.ENSP00000301633,9606.ENSP00000303706,9606.ENSP00000306999,9606.ENSP00000313950,9606.ENSP00000315644,9606.ENSP00000323246,…	MYBL2,NMI,GINS2,ESPL1,CCND2,NDC80,CCNE1,MCM2,TICRR,CCNA2,CDCA5,TPX2,CDT1,BIRC5,CDC25A,ESCO2,AURKB,TYMS,E2F7,SPAG5,FOXM1,NEK2,CEP55,ORC1,KIF2C,CDC20,ZWINT,TP73,PTTG1,KIF20A,CCNF,CHEK1,KIFC1,STMN1,TOP2A,HJURP,GTSE1,KPNA2,KIF18B,UHRF1,E2F8,NT5C3A
COMPARTMENTS	GOCC:0043226	Organelle	43	9848	0.25	1.26e-06	9606.ENSP00000217026,9606.ENSP00000243346,9606.ENSP00000253462,9606.ENSP00000257934,9606.ENSP00000261254,9606.ENSP00000261597,9606.ENSP00000262643,9606.ENSP00000265056,9606.ENSP00000268138,9606.ENSP00000274026,9606.ENSP00000275517,9606.ENSP00000300403,9606.ENSP00000301019,9606.ENSP00000301633,9606.ENSP00000303706,9606.ENSP00000306999,9606.ENSP00000313950,9606.ENSP00000315644,9606.ENSP00000323246,…	MYBL2,NMI,GINS2,ESPL1,CCND2,NDC80,CCNE1,MCM2,TICRR,CCNA2,CDCA5,TPX2,CDT1,BIRC5,CDC25A,ESCO2,AURKB,TYMS,E2F7,SPAG5,FOXM1,NEK2,CEP55,ORC1,KIF2C,CDC20,ZWINT,TP73,PSME1,PTTG1,KIF20A,CCNF,CHEK1,KIFC1,STMN1,TOP2A,HJURP,GTSE1,KPNA2,KIF18B,UHRF1,E2F8,NT5C3A
COMPARTMENTS	GOCC:0043231	Intracellular membrane-bounded organelle	38	7476	0.32	1.26e-06	9606.ENSP00000217026,9606.ENSP00000243346,9606.ENSP00000253462,9606.ENSP00000257934,9606.ENSP00000261254,9606.ENSP00000261597,9606.ENSP00000262643,9606.ENSP00000265056,9606.ENSP00000268138,9606.ENSP00000274026,9606.ENSP00000275517,9606.ENSP00000300403,9606.ENSP00000301019,9606.ENSP00000301633,9606.ENSP00000303706,9606.ENSP00000306999,9606.ENSP00000313950,9606.ENSP00000315644,9606.ENSP00000323246,…	MYBL2,NMI,GINS2,ESPL1,CCND2,NDC80,CCNE1,MCM2,TICRR,CCNA2,CDCA5,TPX2,CDT1,BIRC5,CDC25A,ESCO2,AURKB,TYMS,E2F7,SPAG5,FOXM1,NEK2,ORC1,CDC20,ZWINT,TP73,PTTG1,KIF20A,CCNF,CHEK1,TOP2A,HJURP,GTSE1,KPNA2,KIF18B,UHRF1,E2F8,NT5C3A
COMPARTMENTS	GOCC:0000777	Condensed chromosome kinetochore	6	60	1.61	1.62e-06	9606.ENSP00000261597,9606.ENSP00000301633,9606.ENSP00000313950,9606.ENSP00000361298,9606.ENSP00000363055,9606.ENSP00000414109	NDC80,BIRC5,AURKB,KIF2C,ZWINT,HJURP
COMPARTMENTS	GOCC:0000779	Condensed chromosome, centromeric region	6	63	1.59	2.02e-06	9606.ENSP00000261597,9606.ENSP00000301633,9606.ENSP00000313950,9606.ENSP00000361298,9606.ENSP00000363055,9606.ENSP00000414109	NDC80,BIRC5,AURKB,KIF2C,ZWINT,HJURP
COMPARTMENTS	GOCC:0099080	Supramolecular complex	13	769	0.84	3.56e-06	9606.ENSP00000261597,9606.ENSP00000300403,9606.ENSP00000301019,9606.ENSP00000301633,9606.ENSP00000313950,9606.ENSP00000323300,9606.ENSP00000355966,9606.ENSP00000361298,9606.ENSP00000363055,9606.ENSP00000410452,9606.ENSP00000414109,9606.ENSP00000415430,9606.ENSP00000465992	NDC80,TPX2,CDT1,BIRC5,AURKB,SPAG5,NEK2,KIF2C,ZWINT,STMN1,HJURP,GTSE1,KIF18B
COMPARTMENTS	GOCC:0005856	Cytoskeleton	17	1526	0.66	6.88e-06	9606.ENSP00000257934,9606.ENSP00000261597,9606.ENSP00000300403,9606.ENSP00000301633,9606.ENSP00000313950,9606.ENSP00000323300,9606.ENSP00000355966,9606.ENSP00000360540,9606.ENSP00000361298,9606.ENSP00000361540,9606.ENSP00000378356,9606.ENSP00000380256,9606.ENSP00000388648,9606.ENSP00000393963,9606.ENSP00000410452,9606.ENSP00000415430,9606.ENSP00000465992	ESPL1,NDC80,TPX2,BIRC5,AURKB,SPAG5,NEK2,CEP55,KIF2C,CDC20,KIF20A,CCNF,CHEK1,KIFC1,STMN1,GTSE1,KIF18B
COMPARTMENTS	GOCC:0099513	Polymeric cytoskeletal fiber	9	330	1.05	1.2e-05	9606.ENSP00000261597,9606.ENSP00000300403,9606.ENSP00000301633,9606.ENSP00000313950,9606.ENSP00000323300,9606.ENSP00000361298,9606.ENSP00000410452,9606.ENSP00000415430,9606.ENSP00000465992	NDC80,TPX2,BIRC5,AURKB,SPAG5,KIF2C,STMN1,GTSE1,KIF18B
COMPARTMENTS	GOCC:0031974	Membrane-enclosed lumen	22	2816	0.5	1.84e-05	9606.ENSP00000217026,9606.ENSP00000253462,9606.ENSP00000261254,9606.ENSP00000261597,9606.ENSP00000262643,9606.ENSP00000265056,9606.ENSP00000268138,9606.ENSP00000274026,9606.ENSP00000301019,9606.ENSP00000301633,9606.ENSP00000303706,9606.ENSP00000313950,9606.ENSP00000315644,9606.ENSP00000323246,9606.ENSP00000342307,9606.ENSP00000360623,9606.ENSP00000361540,9606.ENSP00000388648,9606.ENSP00000411532,…	MYBL2,GINS2,CCND2,NDC80,CCNE1,MCM2,TICRR,CCNA2,CDT1,BIRC5,CDC25A,AURKB,TYMS,E2F7,FOXM1,ORC1,CDC20,CHEK1,TOP2A,HJURP,UHRF1,E2F8
COMPARTMENTS	GOCC:0043227	Membrane-bounded organelle	39	8685	0.26	1.84e-05	9606.ENSP00000217026,9606.ENSP00000243346,9606.ENSP00000253462,9606.ENSP00000257934,9606.ENSP00000261254,9606.ENSP00000261597,9606.ENSP00000262643,9606.ENSP00000265056,9606.ENSP00000268138,9606.ENSP00000274026,9606.ENSP00000275517,9606.ENSP00000300403,9606.ENSP00000301019,9606.ENSP00000301633,9606.ENSP00000303706,9606.ENSP00000306999,9606.ENSP00000313950,9606.ENSP00000315644,9606.ENSP00000323246,…	MYBL2,NMI,GINS2,ESPL1,CCND2,NDC80,CCNE1,MCM2,TICRR,CCNA2,CDCA5,TPX2,CDT1,BIRC5,CDC25A,ESCO2,AURKB,TYMS,E2F7,SPAG5,FOXM1,NEK2,ORC1,CDC20,ZWINT,TP73,PSME1,PTTG1,KIF20A,CCNF,CHEK1,TOP2A,HJURP,GTSE1,KPNA2,KIF18B,UHRF1,E2F8,NT5C3A
COMPARTMENTS	GOCC:0043233	Organelle lumen	22	2816	0.5	1.84e-05	9606.ENSP00000217026,9606.ENSP00000253462,9606.ENSP00000261254,9606.ENSP00000261597,9606.ENSP00000262643,9606.ENSP00000265056,9606.ENSP00000268138,9606.ENSP00000274026,9606.ENSP00000301019,9606.ENSP00000301633,9606.ENSP00000303706,9606.ENSP00000313950,9606.ENSP00000315644,9606.ENSP00000323246,9606.ENSP00000342307,9606.ENSP00000360623,9606.ENSP00000361540,9606.ENSP00000388648,9606.ENSP00000411532,…	MYBL2,GINS2,CCND2,NDC80,CCNE1,MCM2,TICRR,CCNA2,CDT1,BIRC5,CDC25A,AURKB,TYMS,E2F7,FOXM1,ORC1,CDC20,CHEK1,TOP2A,HJURP,UHRF1,E2F8
COMPARTMENTS	GOCC:0070013	Intracellular organelle lumen	22	2812	0.5	1.84e-05	9606.ENSP00000217026,9606.ENSP00000253462,9606.ENSP00000261254,9606.ENSP00000261597,9606.ENSP00000262643,9606.ENSP00000265056,9606.ENSP00000268138,9606.ENSP00000274026,9606.ENSP00000301019,9606.ENSP00000301633,9606.ENSP00000303706,9606.ENSP00000313950,9606.ENSP00000315644,9606.ENSP00000323246,9606.ENSP00000342307,9606.ENSP00000360623,9606.ENSP00000361540,9606.ENSP00000388648,9606.ENSP00000411532,…	MYBL2,GINS2,CCND2,NDC80,CCNE1,MCM2,TICRR,CCNA2,CDT1,BIRC5,CDC25A,AURKB,TYMS,E2F7,FOXM1,ORC1,CDC20,CHEK1,TOP2A,HJURP,UHRF1,E2F8
COMPARTMENTS	GOCC:0032991	Protein-containing complex	29	5142	0.36	5.92e-05	9606.ENSP00000216802,9606.ENSP00000217026,9606.ENSP00000253462,9606.ENSP00000257934,9606.ENSP00000261254,9606.ENSP00000261597,9606.ENSP00000262643,9606.ENSP00000265056,9606.ENSP00000268138,9606.ENSP00000274026,9606.ENSP00000301019,9606.ENSP00000301633,9606.ENSP00000313950,9606.ENSP00000315644,9606.ENSP00000353770,9606.ENSP00000360623,9606.ENSP00000361298,9606.ENSP00000361540,9606.ENSP00000363055,…	PSME2,MYBL2,GINS2,ESPL1,CCND2,NDC80,CCNE1,MCM2,TICRR,CCNA2,CDT1,BIRC5,AURKB,TYMS,RRM2,ORC1,KIF2C,CDC20,ZWINT,PSMB9,PSME1,PTTG1,KIF20A,CCNF,CHEK1,KIFC1,TOP2A,HJURP,KIF18B
COMPARTMENTS	GOCC:0000228	Nuclear chromosome	8	312	1.02	8.12e-05	9606.ENSP00000253462,9606.ENSP00000261597,9606.ENSP00000265056,9606.ENSP00000268138,9606.ENSP00000301633,9606.ENSP00000313950,9606.ENSP00000360623,9606.ENSP00000388648	GINS2,NDC80,MCM2,TICRR,BIRC5,AURKB,ORC1,CHEK1
COMPARTMENTS	GOCC:0110165	Cellular anatomical entity	47	13853	0.14	0.00011	9606.ENSP00000217026,9606.ENSP00000243346,9606.ENSP00000253462,9606.ENSP00000256925,9606.ENSP00000257934,9606.ENSP00000261254,9606.ENSP00000261597,9606.ENSP00000262643,9606.ENSP00000265056,9606.ENSP00000268138,9606.ENSP00000274026,9606.ENSP00000275517,9606.ENSP00000300403,9606.ENSP00000301019,9606.ENSP00000301633,9606.ENSP00000301634,9606.ENSP00000303706,9606.ENSP00000306999,9606.ENSP00000313950,…	MYBL2,NMI,GINS2,CABLES1,ESPL1,CCND2,NDC80,CCNE1,MCM2,TICRR,CCNA2,CDCA5,TPX2,CDT1,BIRC5,TK1,CDC25A,ESCO2,AURKB,TYMS,E2F7,SPAG5,FOXM1,RRM2,NEK2,CEP55,ORC1,KIF2C,CDC20,ZWINT,PSMB9,TP73,PSME1,PTTG1,KIF20A,CCNF,CHEK1,KIFC1,STMN1,TOP2A,HJURP,GTSE1,KPNA2,KIF18B,UHRF1,E2F8,NT5C3A
COMPARTMENTS	GOCC:0005875	Microtubule associated complex	6	142	1.24	0.00012	9606.ENSP00000301633,9606.ENSP00000313950,9606.ENSP00000361298,9606.ENSP00000378356,9606.ENSP00000393963,9606.ENSP00000465992	BIRC5,AURKB,KIF2C,KIF20A,KIFC1,KIF18B
COMPARTMENTS	GOCC:0008537	Proteasome activator complex	3	7	2.24	0.00012	9606.ENSP00000216802,9606.ENSP00000363993,9606.ENSP00000372155	PSME2,PSMB9,PSME1
COMPARTMENTS	GOCC:0031262	Ndc80 complex	3	9	2.13	0.00021	9606.ENSP00000261597,9606.ENSP00000313950,9606.ENSP00000363055	NDC80,AURKB,ZWINT
COMPARTMENTS	GOCC:0031617	NMS complex	3	9	2.13	0.00021	9606.ENSP00000261597,9606.ENSP00000313950,9606.ENSP00000363055	NDC80,AURKB,ZWINT
COMPARTMENTS	GOCC:0099512	Supramolecular fiber	9	490	0.87	0.00021	9606.ENSP00000261597,9606.ENSP00000300403,9606.ENSP00000301633,9606.ENSP00000313950,9606.ENSP00000323300,9606.ENSP00000361298,9606.ENSP00000410452,9606.ENSP00000415430,9606.ENSP00000465992	NDC80,TPX2,BIRC5,AURKB,SPAG5,KIF2C,STMN1,GTSE1,KIF18B
COMPARTMENTS	GOCC:0099081	Supramolecular polymer	9	498	0.87	0.00022	9606.ENSP00000261597,9606.ENSP00000300403,9606.ENSP00000301633,9606.ENSP00000313950,9606.ENSP00000323300,9606.ENSP00000361298,9606.ENSP00000410452,9606.ENSP00000415430,9606.ENSP00000465992	NDC80,TPX2,BIRC5,AURKB,SPAG5,KIF2C,STMN1,GTSE1,KIF18B
COMPARTMENTS	GOCC:0000811	GINS complex	3	10	2.09	0.00025	9606.ENSP00000253462,9606.ENSP00000265056,9606.ENSP00000268138	GINS2,MCM2,TICRR
COMPARTMENTS	GOCC:0032993	protein-DNA complex	6	170	1.16	0.00027	9606.ENSP00000253462,9606.ENSP00000265056,9606.ENSP00000268138,9606.ENSP00000301019,9606.ENSP00000388648,9606.ENSP00000414109	GINS2,MCM2,TICRR,CDT1,CHEK1,HJURP
COMPARTMENTS	GOCC:0005871	Kinesin complex	4	45	1.56	0.00037	9606.ENSP00000361298,9606.ENSP00000378356,9606.ENSP00000393963,9606.ENSP00000465992	KIF2C,KIF20A,KIFC1,KIF18B
COMPARTMENTS	GOCC:0005829	Cytosol	20	2919	0.45	0.00043	9606.ENSP00000243346,9606.ENSP00000256925,9606.ENSP00000261254,9606.ENSP00000274026,9606.ENSP00000301633,9606.ENSP00000301634,9606.ENSP00000303706,9606.ENSP00000313950,9606.ENSP00000315644,9606.ENSP00000353770,9606.ENSP00000355966,9606.ENSP00000361298,9606.ENSP00000361540,9606.ENSP00000363993,9606.ENSP00000372155,9606.ENSP00000388648,9606.ENSP00000410452,9606.ENSP00000438483,9606.ENSP00000465992,…	NMI,CABLES1,CCND2,CCNA2,BIRC5,TK1,CDC25A,AURKB,TYMS,RRM2,NEK2,KIF2C,CDC20,PSMB9,PSME1,CHEK1,STMN1,KPNA2,KIF18B,NT5C3A
COMPARTMENTS	GOCC:0000808	Origin recognition complex	3	14	1.94	0.00053	9606.ENSP00000265056,9606.ENSP00000301019,9606.ENSP00000360623	MCM2,CDT1,ORC1
COMPARTMENTS	GOCC:0031261	DNA replication preinitiation complex	3	15	1.91	0.00062	9606.ENSP00000253462,9606.ENSP00000265056,9606.ENSP00000268138	GINS2,MCM2,TICRR
COMPARTMENTS	GOCC:0035371	Microtubule plus-end	3	15	1.91	0.00062	9606.ENSP00000323300,9606.ENSP00000361298,9606.ENSP00000465992	SPAG5,KIF2C,KIF18B
COMPARTMENTS	GOCC:0005815	Microtubule organizing center	9	596	0.79	0.00073	9606.ENSP00000257934,9606.ENSP00000261597,9606.ENSP00000301633,9606.ENSP00000323300,9606.ENSP00000355966,9606.ENSP00000360540,9606.ENSP00000380256,9606.ENSP00000388648,9606.ENSP00000393963	ESPL1,NDC80,BIRC5,SPAG5,NEK2,CEP55,CCNF,CHEK1,KIFC1
COMPARTMENTS	GOCC:0005876	Spindle microtubule	4	56	1.46	0.00073	9606.ENSP00000261597,9606.ENSP00000301633,9606.ENSP00000313950,9606.ENSP00000465992	NDC80,BIRC5,AURKB,KIF18B
COMPARTMENTS	GOCC:1990752	Microtubule end	3	22	1.74	0.0016	9606.ENSP00000323300,9606.ENSP00000361298,9606.ENSP00000465992	SPAG5,KIF2C,KIF18B
COMPARTMENTS	GOCC:0022624	Proteasome accessory complex	3	28	1.64	0.003	9606.ENSP00000216802,9606.ENSP00000363993,9606.ENSP00000372155	PSME2,PSMB9,PSME1
COMPARTMENTS	GOCC:0000785	Chromatin	7	431	0.82	0.0043	9606.ENSP00000261254,9606.ENSP00000265056,9606.ENSP00000275517,9606.ENSP00000306999,9606.ENSP00000388648,9606.ENSP00000414109,9606.ENSP00000479617	CCND2,MCM2,CDCA5,ESCO2,CHEK1,HJURP,UHRF1
COMPARTMENTS	GOCC:0005813	Centrosome	7	457	0.8	0.0059	9606.ENSP00000257934,9606.ENSP00000261597,9606.ENSP00000323300,9606.ENSP00000355966,9606.ENSP00000360540,9606.ENSP00000380256,9606.ENSP00000388648	ESPL1,NDC80,SPAG5,NEK2,CEP55,CCNF,CHEK1
COMPARTMENTS	GOCC:0005971	Ribonucleoside-diphosphate reductase complex	2	5	2.21	0.0059	9606.ENSP00000315644,9606.ENSP00000353770	TYMS,RRM2
COMPARTMENTS	GOCC:0033597	Mitotic checkpoint complex	2	5	2.21	0.0059	9606.ENSP00000361540,9606.ENSP00000377536	CDC20,PTTG1
COMPARTMENTS	GOCC:0000307	Cyclin-dependent protein kinase holoenzyme complex	3	41	1.47	0.0074	9606.ENSP00000261254,9606.ENSP00000262643,9606.ENSP00000274026	CCND2,CCNE1,CCNA2
COMPARTMENTS	GOCC:0032133	Chromosome passenger complex	2	6	2.13	0.0074	9606.ENSP00000301633,9606.ENSP00000313950	BIRC5,AURKB
COMPARTMENTS	GOCC:1902554	Serine/threonine protein kinase complex	4	109	1.17	0.0074	9606.ENSP00000261254,9606.ENSP00000262643,9606.ENSP00000274026,9606.ENSP00000388648	CCND2,CCNE1,CCNA2,CHEK1
COMPARTMENTS	GOCC:0000922	Spindle pole	4	114	1.16	0.0084	9606.ENSP00000300403,9606.ENSP00000313950,9606.ENSP00000323300,9606.ENSP00000361540	TPX2,AURKB,SPAG5,CDC20
COMPARTMENTS	GOCC:0000942	Condensed nuclear chromosome outer kinetochore	2	7	2.07	0.0088	9606.ENSP00000261597,9606.ENSP00000313950	NDC80,AURKB
COMPARTMENTS	GOCC:0072686	Mitotic spindle	4	120	1.13	0.0098	9606.ENSP00000257934,9606.ENSP00000300403,9606.ENSP00000323300,9606.ENSP00000465992	ESPL1,TPX2,SPAG5,KIF18B
COMPARTMENTS	GOCC:0005881	Cytoplasmic microtubule	3	50	1.39	0.012	9606.ENSP00000301633,9606.ENSP00000415430,9606.ENSP00000465992	BIRC5,GTSE1,KIF18B
COMPARTMENTS	GOCC:0005828	Kinetochore microtubule	2	9	1.96	0.0127	9606.ENSP00000261597,9606.ENSP00000313950	NDC80,AURKB
COMPARTMENTS	GOCC:0030496	Midbody	4	132	1.09	0.0133	9606.ENSP00000301633,9606.ENSP00000313950,9606.ENSP00000360540,9606.ENSP00000378356	BIRC5,AURKB,CEP55,KIF20A
COMPARTMENTS	GOCC:1902494	Catalytic complex	12	1599	0.49	0.0149	9606.ENSP00000216802,9606.ENSP00000261254,9606.ENSP00000262643,9606.ENSP00000274026,9606.ENSP00000315644,9606.ENSP00000353770,9606.ENSP00000361540,9606.ENSP00000363993,9606.ENSP00000372155,9606.ENSP00000377536,9606.ENSP00000380256,9606.ENSP00000388648	PSME2,CCND2,CCNE1,CCNA2,TYMS,RRM2,CDC20,PSMB9,PSME1,PTTG1,CCNF,CHEK1
COMPARTMENTS	GOCC:1902911	Protein kinase complex	4	140	1.07	0.016	9606.ENSP00000261254,9606.ENSP00000262643,9606.ENSP00000274026,9606.ENSP00000388648	CCND2,CCNE1,CCNA2,CHEK1
COMPARTMENTS	GOCC:0036387	Pre-replicative complex	2	11	1.87	0.0168	9606.ENSP00000265056,9606.ENSP00000301019	MCM2,CDT1
COMPARTMENTS	GOCC:0071162	CMG complex	2	11	1.87	0.0168	9606.ENSP00000253462,9606.ENSP00000265056	GINS2,MCM2
COMPARTMENTS	GOCC:0000502	Proteasome complex	3	61	1.3	0.0186	9606.ENSP00000216802,9606.ENSP00000363993,9606.ENSP00000372155	PSME2,PSMB9,PSME1
COMPARTMENTS	GOCC:0042555	MCM complex	2	12	1.83	0.0186	9606.ENSP00000265056,9606.ENSP00000301019	MCM2,CDT1
COMPARTMENTS	GOCC:0005657	Replication fork	3	62	1.29	0.0189	9606.ENSP00000301019,9606.ENSP00000388648,9606.ENSP00000479617	CDT1,CHEK1,UHRF1
COMPARTMENTS	GOCC:0000940	Condensed chromosome outer kinetochore	2	14	1.77	0.0237	9606.ENSP00000261597,9606.ENSP00000313950	NDC80,AURKB
COMPARTMENTS	GOCC:1905369	Endopeptidase complex	3	77	1.2	0.0336	9606.ENSP00000216802,9606.ENSP00000363993,9606.ENSP00000372155	PSME2,PSMB9,PSME1
COMPARTMENTS	GOCC:0000794	Condensed nuclear chromosome	3	83	1.17	0.0409	9606.ENSP00000261597,9606.ENSP00000313950,9606.ENSP00000388648	NDC80,AURKB,CHEK1
COMPARTMENTS	GOCC:0000778	Condensed nuclear chromosome kinetochore	2	20	1.61	0.0433	9606.ENSP00000261597,9606.ENSP00000313950	NDC80,AURKB
COMPARTMENTS	GOCC:0000780	Condensed nuclear chromosome, centromeric region	2	20	1.61	0.0433	9606.ENSP00000261597,9606.ENSP00000313950	NDC80,AURKB
COMPARTMENTS	GOCC:0005680	Anaphase-promoting complex	2	20	1.61	0.0433	9606.ENSP00000361540,9606.ENSP00000377536	CDC20,PTTG1
COMPARTMENTS	GOCC:0005737	Cytoplasm	30	7871	0.19	0.0485	9606.ENSP00000243346,9606.ENSP00000256925,9606.ENSP00000257934,9606.ENSP00000261254,9606.ENSP00000265056,9606.ENSP00000274026,9606.ENSP00000301633,9606.ENSP00000301634,9606.ENSP00000303706,9606.ENSP00000306999,9606.ENSP00000313950,9606.ENSP00000315644,9606.ENSP00000323300,9606.ENSP00000353770,9606.ENSP00000355966,9606.ENSP00000361298,9606.ENSP00000361540,9606.ENSP00000363993,9606.ENSP00000367545,…	NMI,CABLES1,ESPL1,CCND2,MCM2,CCNA2,BIRC5,TK1,CDC25A,ESCO2,AURKB,TYMS,SPAG5,RRM2,NEK2,KIF2C,CDC20,PSMB9,TP73,PSME1,PTTG1,KIF20A,CHEK1,STMN1,TOP2A,HJURP,GTSE1,KPNA2,KIF18B,NT5C3A
UniProt Keywords	KW-0131	Cell cycle	30	644	1.28	1.77e-29	9606.ENSP00000256925,9606.ENSP00000261254,9606.ENSP00000261597,9606.ENSP00000262643,9606.ENSP00000265056,9606.ENSP00000268138,9606.ENSP00000274026,9606.ENSP00000275517,9606.ENSP00000300403,9606.ENSP00000301019,9606.ENSP00000303706,9606.ENSP00000306999,9606.ENSP00000313950,9606.ENSP00000323246,9606.ENSP00000323300,9606.ENSP00000342307,9606.ENSP00000355966,9606.ENSP00000360540,9606.ENSP00000361298,…	CABLES1,CCND2,NDC80,CCNE1,MCM2,TICRR,CCNA2,CDCA5,TPX2,CDT1,CDC25A,ESCO2,AURKB,E2F7,SPAG5,FOXM1,NEK2,CEP55,KIF2C,CDC20,ZWINT,TP73,PTTG1,CCNF,CHEK1,KIFC1,HJURP,KIF18B,UHRF1,E2F8
UniProt Keywords	KW-0132	Cell division	20	379	1.33	3.08e-19	9606.ENSP00000256925,9606.ENSP00000261254,9606.ENSP00000261597,9606.ENSP00000262643,9606.ENSP00000274026,9606.ENSP00000275517,9606.ENSP00000300403,9606.ENSP00000301019,9606.ENSP00000303706,9606.ENSP00000313950,9606.ENSP00000323300,9606.ENSP00000355966,9606.ENSP00000360540,9606.ENSP00000361298,9606.ENSP00000361540,9606.ENSP00000363055,9606.ENSP00000377536,9606.ENSP00000380256,9606.ENSP00000393963,…	CABLES1,CCND2,NDC80,CCNE1,CCNA2,CDCA5,TPX2,CDT1,CDC25A,AURKB,SPAG5,NEK2,CEP55,KIF2C,CDC20,ZWINT,PTTG1,CCNF,KIFC1,KIF18B
UniProt Keywords	KW-0498	Mitosis	17	270	1.41	2.56e-17	9606.ENSP00000261597,9606.ENSP00000274026,9606.ENSP00000275517,9606.ENSP00000300403,9606.ENSP00000301019,9606.ENSP00000303706,9606.ENSP00000313950,9606.ENSP00000323300,9606.ENSP00000355966,9606.ENSP00000360540,9606.ENSP00000361298,9606.ENSP00000361540,9606.ENSP00000363055,9606.ENSP00000377536,9606.ENSP00000380256,9606.ENSP00000393963,9606.ENSP00000465992	NDC80,CCNA2,CDCA5,TPX2,CDT1,CDC25A,AURKB,SPAG5,NEK2,CEP55,KIF2C,CDC20,ZWINT,PTTG1,CCNF,KIFC1,KIF18B
UniProt Keywords	KW-0597	Phosphoprotein	44	8057	0.35	4.96e-11	9606.ENSP00000216802,9606.ENSP00000217026,9606.ENSP00000243346,9606.ENSP00000253462,9606.ENSP00000256925,9606.ENSP00000257934,9606.ENSP00000261254,9606.ENSP00000261597,9606.ENSP00000262643,9606.ENSP00000265056,9606.ENSP00000268138,9606.ENSP00000274026,9606.ENSP00000275517,9606.ENSP00000300403,9606.ENSP00000301019,9606.ENSP00000301634,9606.ENSP00000303706,9606.ENSP00000306999,9606.ENSP00000313950,…	PSME2,MYBL2,NMI,GINS2,CABLES1,ESPL1,CCND2,NDC80,CCNE1,MCM2,TICRR,CCNA2,CDCA5,TPX2,CDT1,TK1,CDC25A,ESCO2,AURKB,TYMS,E2F7,SPAG5,FOXM1,RRM2,NEK2,CEP55,ORC1,KIF2C,CDC20,TP73,PTTG1,KIF20A,CCNF,CHEK1,KIFC1,STMN1,TOP2A,HJURP,GTSE1,KPNA2,KIF18B,UHRF1,E2F8,NT5C3A
UniProt Keywords	KW-0539	Nucleus	34	5208	0.43	3.03e-08	9606.ENSP00000217026,9606.ENSP00000253462,9606.ENSP00000256925,9606.ENSP00000257934,9606.ENSP00000261254,9606.ENSP00000261597,9606.ENSP00000262643,9606.ENSP00000265056,9606.ENSP00000268138,9606.ENSP00000274026,9606.ENSP00000275517,9606.ENSP00000300403,9606.ENSP00000301019,9606.ENSP00000306999,9606.ENSP00000313950,9606.ENSP00000315644,9606.ENSP00000323246,9606.ENSP00000342307,9606.ENSP00000355966,…	MYBL2,GINS2,CABLES1,ESPL1,CCND2,NDC80,CCNE1,MCM2,TICRR,CCNA2,CDCA5,TPX2,CDT1,ESCO2,AURKB,TYMS,E2F7,FOXM1,NEK2,ORC1,KIF2C,ZWINT,PSMB9,TP73,PTTG1,CCNF,CHEK1,KIFC1,TOP2A,HJURP,KPNA2,KIF18B,UHRF1,E2F8
UniProt Keywords	KW-0137	Centromere	8	133	1.39	1.95e-07	9606.ENSP00000261597,9606.ENSP00000301019,9606.ENSP00000313950,9606.ENSP00000323300,9606.ENSP00000355966,9606.ENSP00000361298,9606.ENSP00000363055,9606.ENSP00000414109	NDC80,CDT1,AURKB,SPAG5,NEK2,KIF2C,ZWINT,HJURP
UniProt Keywords	KW-0195	Cyclin	5	30	1.83	2.1e-06	9606.ENSP00000256925,9606.ENSP00000261254,9606.ENSP00000262643,9606.ENSP00000274026,9606.ENSP00000380256	CABLES1,CCND2,CCNE1,CCNA2,CCNF
UniProt Keywords	KW-0493	Microtubule	9	276	1.12	2.2e-06	9606.ENSP00000300403,9606.ENSP00000323300,9606.ENSP00000355966,9606.ENSP00000361298,9606.ENSP00000378356,9606.ENSP00000393963,9606.ENSP00000410452,9606.ENSP00000415430,9606.ENSP00000465992	TPX2,SPAG5,NEK2,KIF2C,KIF20A,KIFC1,STMN1,GTSE1,KIF18B
UniProt Keywords	KW-0832	Ubl conjugation	21	2383	0.56	4.02e-06	9606.ENSP00000217026,9606.ENSP00000253462,9606.ENSP00000261254,9606.ENSP00000262643,9606.ENSP00000265056,9606.ENSP00000274026,9606.ENSP00000275517,9606.ENSP00000300403,9606.ENSP00000301019,9606.ENSP00000303706,9606.ENSP00000313950,9606.ENSP00000315644,9606.ENSP00000342307,9606.ENSP00000361298,9606.ENSP00000361540,9606.ENSP00000367545,9606.ENSP00000377536,9606.ENSP00000388648,9606.ENSP00000411532,…	MYBL2,GINS2,CCND2,CCNE1,MCM2,CCNA2,CDCA5,TPX2,CDT1,CDC25A,AURKB,TYMS,FOXM1,KIF2C,CDC20,TP73,PTTG1,CHEK1,TOP2A,HJURP,UHRF1
UniProt Keywords	KW-0158	Chromosome	10	421	0.99	4.96e-06	9606.ENSP00000261597,9606.ENSP00000275517,9606.ENSP00000301019,9606.ENSP00000306999,9606.ENSP00000313950,9606.ENSP00000323300,9606.ENSP00000355966,9606.ENSP00000361298,9606.ENSP00000363055,9606.ENSP00000414109	NDC80,CDCA5,CDT1,ESCO2,AURKB,SPAG5,NEK2,KIF2C,ZWINT,HJURP
UniProt Keywords	KW-0995	Kinetochore	6	96	1.41	1.08e-05	9606.ENSP00000261597,9606.ENSP00000301019,9606.ENSP00000323300,9606.ENSP00000355966,9606.ENSP00000361298,9606.ENSP00000363055	NDC80,CDT1,SPAG5,NEK2,KIF2C,ZWINT
UniProt Keywords	KW-0963	Cytoplasm	29	5028	0.37	2.35e-05	9606.ENSP00000243346,9606.ENSP00000256925,9606.ENSP00000257934,9606.ENSP00000261254,9606.ENSP00000274026,9606.ENSP00000275517,9606.ENSP00000300403,9606.ENSP00000301634,9606.ENSP00000313950,9606.ENSP00000315644,9606.ENSP00000323300,9606.ENSP00000353770,9606.ENSP00000355966,9606.ENSP00000360540,9606.ENSP00000361298,9606.ENSP00000361540,9606.ENSP00000363993,9606.ENSP00000367545,9606.ENSP00000377536,…	NMI,CABLES1,ESPL1,CCND2,CCNA2,CDCA5,TPX2,TK1,AURKB,TYMS,SPAG5,RRM2,NEK2,CEP55,KIF2C,CDC20,PSMB9,TP73,PTTG1,KIF20A,CCNF,CHEK1,KIFC1,STMN1,TOP2A,GTSE1,KPNA2,KIF18B,NT5C3A
UniProt Keywords	KW-0206	Cytoskeleton	14	1215	0.67	4.47e-05	9606.ENSP00000300403,9606.ENSP00000313950,9606.ENSP00000323300,9606.ENSP00000355966,9606.ENSP00000360540,9606.ENSP00000361298,9606.ENSP00000361540,9606.ENSP00000378356,9606.ENSP00000380256,9606.ENSP00000388648,9606.ENSP00000393963,9606.ENSP00000410452,9606.ENSP00000415430,9606.ENSP00000465992	TPX2,AURKB,SPAG5,NEK2,CEP55,KIF2C,CDC20,KIF20A,CCNF,CHEK1,KIFC1,STMN1,GTSE1,KIF18B
UniProt Keywords	KW-0159	Chromosome partition	4	43	1.58	0.00024	9606.ENSP00000257934,9606.ENSP00000355966,9606.ENSP00000361298,9606.ENSP00000377536	ESPL1,NEK2,KIF2C,PTTG1
UniProt Keywords	KW-0235	DNA replication	5	97	1.32	0.00024	9606.ENSP00000253462,9606.ENSP00000265056,9606.ENSP00000301019,9606.ENSP00000353770,9606.ENSP00000360623	GINS2,MCM2,CDT1,RRM2,ORC1
UniProt Keywords	KW-0647	Proteasome	3	51	1.38	0.0132	9606.ENSP00000216802,9606.ENSP00000363993,9606.ENSP00000372155	PSME2,PSMB9,PSME1
UniProt Keywords	KW-0227	DNA damage	6	383	0.81	0.0141	9606.ENSP00000268138,9606.ENSP00000323246,9606.ENSP00000342307,9606.ENSP00000377536,9606.ENSP00000388648,9606.ENSP00000479617	TICRR,E2F7,FOXM1,PTTG1,CHEK1,UHRF1
UniProt Keywords	KW-0067	ATP-binding	11	1368	0.52	0.015	9606.ENSP00000265056,9606.ENSP00000301634,9606.ENSP00000313950,9606.ENSP00000355966,9606.ENSP00000360623,9606.ENSP00000361298,9606.ENSP00000378356,9606.ENSP00000388648,9606.ENSP00000393963,9606.ENSP00000411532,9606.ENSP00000465992	MCM2,TK1,AURKB,NEK2,ORC1,KIF2C,KIF20A,CHEK1,KIFC1,TOP2A,KIF18B
UniProt Keywords	KW-1017	Isopeptide bond	12	1706	0.46	0.0247	9606.ENSP00000217026,9606.ENSP00000253462,9606.ENSP00000265056,9606.ENSP00000300403,9606.ENSP00000315644,9606.ENSP00000342307,9606.ENSP00000361540,9606.ENSP00000367545,9606.ENSP00000388648,9606.ENSP00000411532,9606.ENSP00000414109,9606.ENSP00000479617	MYBL2,GINS2,MCM2,TPX2,TYMS,FOXM1,CDC20,TP73,CHEK1,TOP2A,HJURP,UHRF1
UniProt Keywords	KW-0547	Nucleotide-binding	12	1760	0.44	0.0309	9606.ENSP00000265056,9606.ENSP00000301634,9606.ENSP00000313950,9606.ENSP00000355966,9606.ENSP00000360623,9606.ENSP00000361298,9606.ENSP00000378356,9606.ENSP00000388648,9606.ENSP00000393963,9606.ENSP00000411532,9606.ENSP00000465992,9606.ENSP00000484415	MCM2,TK1,AURKB,NEK2,ORC1,KIF2C,KIF20A,CHEK1,KIFC1,TOP2A,KIF18B,NT5C3A
UniProt Keywords	KW-0234	DNA repair	5	322	0.8	0.0383	9606.ENSP00000268138,9606.ENSP00000342307,9606.ENSP00000377536,9606.ENSP00000388648,9606.ENSP00000479617	TICRR,FOXM1,PTTG1,CHEK1,UHRF1
Pfam	PF00134	Cyclin, N-terminal domain	5	33	1.79	0.00012	9606.ENSP00000256925,9606.ENSP00000261254,9606.ENSP00000262643,9606.ENSP00000274026,9606.ENSP00000380256	CABLES1,CCND2,CCNE1,CCNA2,CCNF
Pfam	PF02984	Cyclin, C-terminal domain	4	17	1.98	0.00032	9606.ENSP00000261254,9606.ENSP00000262643,9606.ENSP00000274026,9606.ENSP00000380256	CCND2,CCNE1,CCNA2,CCNF
Pfam	PF00225	Kinesin motor domain	4	44	1.57	0.006	9606.ENSP00000361298,9606.ENSP00000378356,9606.ENSP00000393963,9606.ENSP00000465992	KIF2C,KIF20A,KIFC1,KIF18B
Pfam	PF16796	Microtubule binding	4	43	1.58	0.006	9606.ENSP00000361298,9606.ENSP00000378356,9606.ENSP00000393963,9606.ENSP00000465992	KIF2C,KIF20A,KIFC1,KIF18B
Pfam	PF02251	Proteasome activator pa28 alpha subunit	2	3	2.43	0.0402	9606.ENSP00000216802,9606.ENSP00000372155	PSME2,PSME1
Pfam	PF02252	Proteasome activator pa28 beta subunit	2	3	2.43	0.0402	9606.ENSP00000216802,9606.ENSP00000372155	PSME2,PSME1
InterPro	IPR006671	Cyclin, N-terminal	5	31	1.82	0.00017	9606.ENSP00000256925,9606.ENSP00000261254,9606.ENSP00000262643,9606.ENSP00000274026,9606.ENSP00000380256	CABLES1,CCND2,CCNE1,CCNA2,CCNF
InterPro	IPR013763	Cyclin-like	5	36	1.75	0.00017	9606.ENSP00000256925,9606.ENSP00000261254,9606.ENSP00000262643,9606.ENSP00000274026,9606.ENSP00000380256	CABLES1,CCND2,CCNE1,CCNA2,CCNF
InterPro	IPR036915	Cyclin-like superfamily	5	41	1.7	0.0002	9606.ENSP00000256925,9606.ENSP00000261254,9606.ENSP00000262643,9606.ENSP00000274026,9606.ENSP00000380256	CABLES1,CCND2,CCNE1,CCNA2,CCNF
InterPro	IPR004367	Cyclin, C-terminal domain	4	17	1.98	0.00031	9606.ENSP00000261254,9606.ENSP00000262643,9606.ENSP00000274026,9606.ENSP00000380256	CCND2,CCNE1,CCNA2,CCNF
InterPro	IPR039361	Cyclin	4	19	1.93	0.00037	9606.ENSP00000261254,9606.ENSP00000262643,9606.ENSP00000274026,9606.ENSP00000380256	CCND2,CCNE1,CCNA2,CCNF
InterPro	IPR019821	Kinesin motor domain, conserved site	4	41	1.6	0.0049	9606.ENSP00000361298,9606.ENSP00000378356,9606.ENSP00000393963,9606.ENSP00000465992	KIF2C,KIF20A,KIFC1,KIF18B
InterPro	IPR001752	Kinesin motor domain	4	44	1.57	0.0055	9606.ENSP00000361298,9606.ENSP00000378356,9606.ENSP00000393963,9606.ENSP00000465992	KIF2C,KIF20A,KIFC1,KIF18B
InterPro	IPR003185	Proteasome activator PA28, N-terminal domain	2	3	2.43	0.0494	9606.ENSP00000216802,9606.ENSP00000372155	PSME2,PSME1
InterPro	IPR003186	Proteasome activator PA28, C-terminal domain	2	3	2.43	0.0494	9606.ENSP00000216802,9606.ENSP00000372155	PSME2,PSME1
InterPro	IPR009077	Proteasome activator PA28	2	3	2.43	0.0494	9606.ENSP00000216802,9606.ENSP00000372155	PSME2,PSME1
InterPro	IPR027640	Kinesin-like protein	3	32	1.58	0.0494	9606.ENSP00000361298,9606.ENSP00000378356,9606.ENSP00000465992	KIF2C,KIF20A,KIF18B
InterPro	IPR036252	Proteasome activator superfamily	2	3	2.43	0.0494	9606.ENSP00000216802,9606.ENSP00000372155	PSME2,PSME1
InterPro	IPR036996	Proteasome activator PA28, N-terminal domain superfamily	2	3	2.43	0.0494	9606.ENSP00000216802,9606.ENSP00000372155	PSME2,PSME1
InterPro	IPR036997	Proteasome activator PA28, C-terminal domain superfamily	2	3	2.43	0.0494	9606.ENSP00000216802,9606.ENSP00000372155	PSME2,PSME1
SMART	SM00385	Domain present in cyclins, tfiib and retinoblastoma	4	26	1.8	0.0006	9606.ENSP00000256925,9606.ENSP00000262643,9606.ENSP00000274026,9606.ENSP00000380256	CABLES1,CCNE1,CCNA2,CCNF
SMART	SM00129	Kinesin motor, catalytic domain. ATPase.	4	40	1.61	0.0014	9606.ENSP00000361298,9606.ENSP00000378356,9606.ENSP00000393963,9606.ENSP00000465992	KIF2C,KIF20A,KIFC1,KIF18B
SMART	SM01332	Cyclins are a family of proteins that control the progression of cells through the cell cycle by activating cyclin-dependent kinase (Cdk) enzymes.	3	13	1.97	0.0018	9606.ENSP00000262643,9606.ENSP00000274026,9606.ENSP00000380256	CCNE1,CCNA2,CCNF
SMART	SM01372	E2F/DP family winged-helix DNA-binding domain	2	8	2.01	0.0473	9606.ENSP00000323246,9606.ENSP00000481103	E2F7,E2F8

## Sheet: cluster2_enrichment.all
#category	term ID	term description	observed gene count	background gene count	strength	false discovery rate	matching proteins in your network (IDs)	matching proteins in your network (labels)
GO Process	GO:0060337	Type i interferon signaling pathway	29	67	2.3	2.88e-55	9606.ENSP00000228928,9606.ENSP00000252593,9606.ENSP00000257570,9606.ENSP00000259951,9606.ENSP00000268638,9606.ENSP00000306565,9606.ENSP00000331103,9606.ENSP00000342278,9606.ENSP00000342513,9606.ENSP00000354394,9606.ENSP00000354822,9606.ENSP00000355988,9606.ENSP00000357459,9606.ENSP00000359497,9606.ENSP00000360869,9606.ENSP00000360883,9606.ENSP00000360891,9606.ENSP00000365402,9606.ENSP00000365817,…	OAS3,BST2,OASL,HLA-F,IRF8,ISG20,IP6K2,OAS2,IFI6,STAT1,XAF1,IRF6,ADAR,GBP2,IFIT1,IFIT3,IFIT2,HLA-C,HLA-E,ISG15,RSAD2,IRF7,MX1,IFITM3,IFITM1,OAS1,IFI35,HLA-G,IFI27
GO Process	GO:0045087	Innate immune response	36	703	1.38	3.27e-42	9606.ENSP00000228928,9606.ENSP00000233057,9606.ENSP00000252593,9606.ENSP00000257570,9606.ENSP00000259951,9606.ENSP00000263642,9606.ENSP00000264350,9606.ENSP00000268638,9606.ENSP00000306565,9606.ENSP00000331103,9606.ENSP00000342278,9606.ENSP00000342513,9606.ENSP00000354394,9606.ENSP00000354822,9606.ENSP00000355988,9606.ENSP00000357459,9606.ENSP00000359497,9606.ENSP00000359504,9606.ENSP00000360860,…	OAS3,EIF2AK2,BST2,OASL,HLA-F,IFIH1,HERC5,IRF8,ISG20,IP6K2,OAS2,IFI6,STAT1,XAF1,IRF6,ADAR,GBP2,GBP1,IFIT5,IFIT1,IFIT3,IFIT2,HLA-C,HLA-E,ISG15,DDX58,RSAD2,DDX60,IRF7,MX1,IFITM3,IFITM1,OAS1,IFI35,HLA-G,IFI27
GO Process	GO:0051707	Response to other organism	40	1256	1.17	7.06e-42	9606.ENSP00000228928,9606.ENSP00000233057,9606.ENSP00000252593,9606.ENSP00000257570,9606.ENSP00000259951,9606.ENSP00000263642,9606.ENSP00000264346,9606.ENSP00000264350,9606.ENSP00000268638,9606.ENSP00000306565,9606.ENSP00000331103,9606.ENSP00000342278,9606.ENSP00000342513,9606.ENSP00000354394,9606.ENSP00000354822,9606.ENSP00000355988,9606.ENSP00000357459,9606.ENSP00000359497,9606.ENSP00000359504,…	OAS3,EIF2AK2,BST2,OASL,HLA-F,IFIH1,HERC6,HERC5,IRF8,ISG20,IP6K2,OAS2,IFI6,STAT1,XAF1,IRF6,ADAR,GBP2,GBP1,IFI44,IFI44L,JUN,IFIT5,IFIT1,IFIT3,IFIT2,HLA-C,HLA-E,ISG15,DDX58,RSAD2,DDX60,IRF7,MX1,IFITM3,IFITM1,OAS1,IFI35,HLA-G,IFI27
GO Process	GO:0098542	Defense response to other organism	37	900	1.28	7.45e-41	9606.ENSP00000228928,9606.ENSP00000233057,9606.ENSP00000252593,9606.ENSP00000257570,9606.ENSP00000259951,9606.ENSP00000263642,9606.ENSP00000264350,9606.ENSP00000268638,9606.ENSP00000306565,9606.ENSP00000331103,9606.ENSP00000342278,9606.ENSP00000342513,9606.ENSP00000354394,9606.ENSP00000354822,9606.ENSP00000355988,9606.ENSP00000357459,9606.ENSP00000359497,9606.ENSP00000359504,9606.ENSP00000359787,…	OAS3,EIF2AK2,BST2,OASL,HLA-F,IFIH1,HERC5,IRF8,ISG20,IP6K2,OAS2,IFI6,STAT1,XAF1,IRF6,ADAR,GBP2,GBP1,IFI44L,IFIT5,IFIT1,IFIT3,IFIT2,HLA-C,HLA-E,ISG15,DDX58,RSAD2,DDX60,IRF7,MX1,IFITM3,IFITM1,OAS1,IFI35,HLA-G,IFI27
GO Process	GO:0051607	Defense response to virus	27	210	1.78	4.39e-39	9606.ENSP00000228928,9606.ENSP00000233057,9606.ENSP00000252593,9606.ENSP00000257570,9606.ENSP00000263642,9606.ENSP00000264350,9606.ENSP00000306565,9606.ENSP00000342278,9606.ENSP00000342513,9606.ENSP00000354394,9606.ENSP00000357459,9606.ENSP00000359504,9606.ENSP00000359787,9606.ENSP00000360860,9606.ENSP00000360869,9606.ENSP00000360883,9606.ENSP00000360891,9606.ENSP00000368699,9606.ENSP00000369213,…	OAS3,EIF2AK2,BST2,OASL,IFIH1,HERC5,ISG20,OAS2,IFI6,STAT1,ADAR,GBP1,IFI44L,IFIT5,IFIT1,IFIT3,IFIT2,ISG15,DDX58,RSAD2,DDX60,IRF7,MX1,IFITM3,IFITM1,OAS1,IFI27
GO Process	GO:0009615	Response to virus	28	293	1.65	1.66e-37	9606.ENSP00000228928,9606.ENSP00000233057,9606.ENSP00000252593,9606.ENSP00000257570,9606.ENSP00000263642,9606.ENSP00000264350,9606.ENSP00000306565,9606.ENSP00000342278,9606.ENSP00000342513,9606.ENSP00000354394,9606.ENSP00000357459,9606.ENSP00000359504,9606.ENSP00000359783,9606.ENSP00000359787,9606.ENSP00000360860,9606.ENSP00000360869,9606.ENSP00000360883,9606.ENSP00000360891,9606.ENSP00000368699,…	OAS3,EIF2AK2,BST2,OASL,IFIH1,HERC5,ISG20,OAS2,IFI6,STAT1,ADAR,GBP1,IFI44,IFI44L,IFIT5,IFIT1,IFIT3,IFIT2,ISG15,DDX58,RSAD2,DDX60,IRF7,MX1,IFITM3,IFITM1,OAS1,IFI27
GO Process	GO:0006952	Defense response	38	1296	1.14	2.68e-37	9606.ENSP00000228928,9606.ENSP00000233057,9606.ENSP00000252593,9606.ENSP00000257570,9606.ENSP00000259951,9606.ENSP00000263642,9606.ENSP00000264350,9606.ENSP00000268638,9606.ENSP00000306565,9606.ENSP00000331103,9606.ENSP00000342278,9606.ENSP00000342513,9606.ENSP00000354394,9606.ENSP00000354822,9606.ENSP00000355988,9606.ENSP00000357459,9606.ENSP00000359497,9606.ENSP00000359504,9606.ENSP00000359787,…	OAS3,EIF2AK2,BST2,OASL,HLA-F,IFIH1,HERC5,IRF8,ISG20,IP6K2,OAS2,IFI6,STAT1,XAF1,IRF6,ADAR,GBP2,GBP1,IFI44L,JUN,IFIT5,IFIT1,IFIT3,IFIT2,HLA-C,HLA-E,ISG15,DDX58,RSAD2,DDX60,IRF7,MX1,IFITM3,IFITM1,OAS1,IFI35,HLA-G,IFI27
GO Process	GO:0006955	Immune response	38	1588	1.05	4.34e-34	9606.ENSP00000228928,9606.ENSP00000233057,9606.ENSP00000252593,9606.ENSP00000257570,9606.ENSP00000259951,9606.ENSP00000263642,9606.ENSP00000264350,9606.ENSP00000268638,9606.ENSP00000306565,9606.ENSP00000331103,9606.ENSP00000342278,9606.ENSP00000342513,9606.ENSP00000354394,9606.ENSP00000354822,9606.ENSP00000355988,9606.ENSP00000357459,9606.ENSP00000359497,9606.ENSP00000359504,9606.ENSP00000359783,…	OAS3,EIF2AK2,BST2,OASL,HLA-F,IFIH1,HERC5,IRF8,ISG20,IP6K2,OAS2,IFI6,STAT1,XAF1,IRF6,ADAR,GBP2,GBP1,IFI44,IFI44L,IFIT5,IFIT1,IFIT3,IFIT2,HLA-C,HLA-E,ISG15,DDX58,RSAD2,DDX60,IRF7,MX1,IFITM3,IFITM1,OAS1,IFI35,HLA-G,IFI27
GO Process	GO:0019221	Cytokine-mediated signaling pathway	30	678	1.31	1.84e-31	9606.ENSP00000228928,9606.ENSP00000252593,9606.ENSP00000257570,9606.ENSP00000259951,9606.ENSP00000268638,9606.ENSP00000306565,9606.ENSP00000331103,9606.ENSP00000342278,9606.ENSP00000342513,9606.ENSP00000354394,9606.ENSP00000354822,9606.ENSP00000355988,9606.ENSP00000357459,9606.ENSP00000359497,9606.ENSP00000359504,9606.ENSP00000360869,9606.ENSP00000360883,9606.ENSP00000360891,9606.ENSP00000365402,…	OAS3,BST2,OASL,HLA-F,IRF8,ISG20,IP6K2,OAS2,IFI6,STAT1,XAF1,IRF6,ADAR,GBP2,GBP1,IFIT1,IFIT3,IFIT2,HLA-C,HLA-E,ISG15,RSAD2,IRF7,MX1,IFITM3,IFITM1,OAS1,IFI35,HLA-G,IFI27
GO Process	GO:0002376	Immune system process	40	2481	0.88	9.39e-31	9606.ENSP00000228928,9606.ENSP00000233057,9606.ENSP00000252593,9606.ENSP00000257570,9606.ENSP00000259951,9606.ENSP00000263642,9606.ENSP00000264346,9606.ENSP00000264350,9606.ENSP00000268638,9606.ENSP00000306565,9606.ENSP00000331103,9606.ENSP00000342278,9606.ENSP00000342513,9606.ENSP00000354394,9606.ENSP00000354822,9606.ENSP00000355988,9606.ENSP00000357459,9606.ENSP00000359497,9606.ENSP00000359504,…	OAS3,EIF2AK2,BST2,OASL,HLA-F,IFIH1,HERC6,HERC5,IRF8,ISG20,IP6K2,OAS2,IFI6,STAT1,XAF1,IRF6,ADAR,GBP2,GBP1,IFI44,IFI44L,JUN,IFIT5,IFIT1,IFIT3,IFIT2,HLA-C,HLA-E,ISG15,DDX58,RSAD2,DDX60,IRF7,MX1,IFITM3,IFITM1,OAS1,IFI35,HLA-G,IFI27
GO Process	GO:0034097	Response to cytokine	32	1101	1.13	9.98e-29	9606.ENSP00000228928,9606.ENSP00000233057,9606.ENSP00000252593,9606.ENSP00000257570,9606.ENSP00000259951,9606.ENSP00000268638,9606.ENSP00000306565,9606.ENSP00000331103,9606.ENSP00000342278,9606.ENSP00000342513,9606.ENSP00000354394,9606.ENSP00000354822,9606.ENSP00000355988,9606.ENSP00000357459,9606.ENSP00000359497,9606.ENSP00000359504,9606.ENSP00000360266,9606.ENSP00000360869,9606.ENSP00000360883,…	OAS3,EIF2AK2,BST2,OASL,HLA-F,IRF8,ISG20,IP6K2,OAS2,IFI6,STAT1,XAF1,IRF6,ADAR,GBP2,GBP1,JUN,IFIT1,IFIT3,IFIT2,HLA-C,HLA-E,ISG15,RSAD2,IRF7,MX1,IFITM3,IFITM1,OAS1,IFI35,HLA-G,IFI27
GO Process	GO:0002252	Immune effector process	29	969	1.14	1.93e-25	9606.ENSP00000228928,9606.ENSP00000233057,9606.ENSP00000252593,9606.ENSP00000257570,9606.ENSP00000263642,9606.ENSP00000264350,9606.ENSP00000306565,9606.ENSP00000342278,9606.ENSP00000342513,9606.ENSP00000354394,9606.ENSP00000357459,9606.ENSP00000359504,9606.ENSP00000359787,9606.ENSP00000360860,9606.ENSP00000360869,9606.ENSP00000360883,9606.ENSP00000360891,9606.ENSP00000365402,9606.ENSP00000368699,…	OAS3,EIF2AK2,BST2,OASL,IFIH1,HERC5,ISG20,OAS2,IFI6,STAT1,ADAR,GBP1,IFI44L,IFIT5,IFIT1,IFIT3,IFIT2,HLA-C,ISG15,DDX58,RSAD2,DDX60,IRF7,MX1,IFITM3,IFITM1,OAS1,HLA-G,IFI27
GO Process	GO:0006950	Response to stress	39	3485	0.72	2.98e-23	9606.ENSP00000228928,9606.ENSP00000233057,9606.ENSP00000252593,9606.ENSP00000257570,9606.ENSP00000259951,9606.ENSP00000263642,9606.ENSP00000264350,9606.ENSP00000268638,9606.ENSP00000287156,9606.ENSP00000306565,9606.ENSP00000331103,9606.ENSP00000342278,9606.ENSP00000342513,9606.ENSP00000354394,9606.ENSP00000354822,9606.ENSP00000355988,9606.ENSP00000357459,9606.ENSP00000359497,9606.ENSP00000359504,…	OAS3,EIF2AK2,BST2,OASL,HLA-F,IFIH1,HERC5,IRF8,UBE2L6,ISG20,IP6K2,OAS2,IFI6,STAT1,XAF1,IRF6,ADAR,GBP2,GBP1,IFI44L,JUN,IFIT5,IFIT1,IFIT3,IFIT2,HLA-C,HLA-E,ISG15,DDX58,RSAD2,DDX60,IRF7,MX1,IFITM3,IFITM1,OAS1,IFI35,HLA-G,IFI27
GO Process	GO:0045069	Regulation of viral genome replication	16	99	1.88	5.94e-23	9606.ENSP00000228928,9606.ENSP00000233057,9606.ENSP00000252593,9606.ENSP00000257570,9606.ENSP00000306565,9606.ENSP00000342278,9606.ENSP00000357459,9606.ENSP00000360860,9606.ENSP00000360869,9606.ENSP00000368699,9606.ENSP00000371471,9606.ENSP00000381601,9606.ENSP00000382707,9606.ENSP00000386187,9606.ENSP00000388001,9606.ENSP00000483430	OAS3,EIF2AK2,BST2,OASL,ISG20,OAS2,ADAR,IFIT5,IFIT1,ISG15,RSAD2,MX1,IFITM3,IFITM1,OAS1,IFI27
GO Process	GO:0048525	Negative regulation of viral process	16	105	1.85	1.34e-22	9606.ENSP00000228928,9606.ENSP00000233057,9606.ENSP00000252593,9606.ENSP00000257570,9606.ENSP00000306565,9606.ENSP00000342278,9606.ENSP00000354394,9606.ENSP00000360266,9606.ENSP00000360860,9606.ENSP00000360869,9606.ENSP00000368699,9606.ENSP00000371471,9606.ENSP00000381601,9606.ENSP00000382707,9606.ENSP00000386187,9606.ENSP00000388001	OAS3,EIF2AK2,BST2,OASL,ISG20,OAS2,STAT1,JUN,IFIT5,IFIT1,ISG15,RSAD2,MX1,IFITM3,IFITM1,OAS1
GO Process	GO:0045071	Negative regulation of viral genome replication	14	61	2.03	1.08e-21	9606.ENSP00000228928,9606.ENSP00000233057,9606.ENSP00000252593,9606.ENSP00000257570,9606.ENSP00000306565,9606.ENSP00000342278,9606.ENSP00000360860,9606.ENSP00000360869,9606.ENSP00000368699,9606.ENSP00000371471,9606.ENSP00000381601,9606.ENSP00000382707,9606.ENSP00000386187,9606.ENSP00000388001	OAS3,EIF2AK2,BST2,OASL,ISG20,OAS2,IFIT5,IFIT1,ISG15,RSAD2,MX1,IFITM3,IFITM1,OAS1
GO Process	GO:0050792	Regulation of viral process	18	215	1.59	1.69e-21	9606.ENSP00000228928,9606.ENSP00000233057,9606.ENSP00000252593,9606.ENSP00000257570,9606.ENSP00000306565,9606.ENSP00000342278,9606.ENSP00000354394,9606.ENSP00000357459,9606.ENSP00000360266,9606.ENSP00000360860,9606.ENSP00000360869,9606.ENSP00000368699,9606.ENSP00000371471,9606.ENSP00000381601,9606.ENSP00000382707,9606.ENSP00000386187,9606.ENSP00000388001,9606.ENSP00000483430	OAS3,EIF2AK2,BST2,OASL,ISG20,OAS2,STAT1,ADAR,JUN,IFIT5,IFIT1,ISG15,RSAD2,MX1,IFITM3,IFITM1,OAS1,IFI27
GO Process	GO:0071310	Cellular response to organic substance	34	2369	0.83	1.83e-21	9606.ENSP00000228928,9606.ENSP00000233057,9606.ENSP00000252593,9606.ENSP00000257570,9606.ENSP00000259951,9606.ENSP00000263642,9606.ENSP00000268638,9606.ENSP00000306565,9606.ENSP00000331103,9606.ENSP00000342278,9606.ENSP00000342513,9606.ENSP00000354394,9606.ENSP00000354822,9606.ENSP00000355988,9606.ENSP00000357459,9606.ENSP00000359497,9606.ENSP00000359504,9606.ENSP00000360266,9606.ENSP00000360869,…	OAS3,EIF2AK2,BST2,OASL,HLA-F,IFIH1,IRF8,ISG20,IP6K2,OAS2,IFI6,STAT1,XAF1,IRF6,ADAR,GBP2,GBP1,JUN,IFIT1,IFIT3,IFIT2,HLA-C,HLA-E,ISG15,DDX58,RSAD2,IRF7,MX1,IFITM3,IFITM1,OAS1,IFI35,HLA-G,IFI27
GO Process	GO:0060333	Interferon-gamma-mediated signaling pathway	14	70	1.97	5.13e-21	9606.ENSP00000228928,9606.ENSP00000257570,9606.ENSP00000259951,9606.ENSP00000268638,9606.ENSP00000342278,9606.ENSP00000354394,9606.ENSP00000355988,9606.ENSP00000359497,9606.ENSP00000359504,9606.ENSP00000365402,9606.ENSP00000365817,9606.ENSP00000380697,9606.ENSP00000388001,9606.ENSP00000412927	OAS3,OASL,HLA-F,IRF8,OAS2,STAT1,IRF6,GBP2,GBP1,HLA-C,HLA-E,IRF7,OAS1,HLA-G
GO Process	GO:0034341	Response to interferon-gamma	17	182	1.64	6.01e-21	9606.ENSP00000228928,9606.ENSP00000252593,9606.ENSP00000257570,9606.ENSP00000259951,9606.ENSP00000268638,9606.ENSP00000342278,9606.ENSP00000354394,9606.ENSP00000355988,9606.ENSP00000359497,9606.ENSP00000359504,9606.ENSP00000365402,9606.ENSP00000365817,9606.ENSP00000380697,9606.ENSP00000382707,9606.ENSP00000386187,9606.ENSP00000388001,9606.ENSP00000412927	OAS3,BST2,OASL,HLA-F,IRF8,OAS2,STAT1,IRF6,GBP2,GBP1,HLA-C,HLA-E,IRF7,IFITM3,IFITM1,OAS1,HLA-G
GO Process	GO:0007166	Cell surface receptor signaling pathway	31	2325	0.79	1.08e-17	9606.ENSP00000228928,9606.ENSP00000252593,9606.ENSP00000257570,9606.ENSP00000259951,9606.ENSP00000268638,9606.ENSP00000306565,9606.ENSP00000331103,9606.ENSP00000342278,9606.ENSP00000342513,9606.ENSP00000354394,9606.ENSP00000354822,9606.ENSP00000355988,9606.ENSP00000357459,9606.ENSP00000359497,9606.ENSP00000359504,9606.ENSP00000360266,9606.ENSP00000360869,9606.ENSP00000360883,9606.ENSP00000360891,…	OAS3,BST2,OASL,HLA-F,IRF8,ISG20,IP6K2,OAS2,IFI6,STAT1,XAF1,IRF6,ADAR,GBP2,GBP1,JUN,IFIT1,IFIT3,IFIT2,HLA-C,HLA-E,ISG15,RSAD2,IRF7,MX1,IFITM3,IFITM1,OAS1,IFI35,HLA-G,IFI27
GO Process	GO:0035455	Response to interferon-alpha	8	23	2.21	5.93e-13	9606.ENSP00000233057,9606.ENSP00000252593,9606.ENSP00000357459,9606.ENSP00000360883,9606.ENSP00000360891,9606.ENSP00000382707,9606.ENSP00000386187,9606.ENSP00000388001	EIF2AK2,BST2,ADAR,IFIT3,IFIT2,IFITM3,IFITM1,OAS1
GO Process	GO:0050896	Response to stimulus	41	8046	0.38	1.4e-12	9606.ENSP00000228928,9606.ENSP00000233057,9606.ENSP00000252593,9606.ENSP00000257570,9606.ENSP00000259951,9606.ENSP00000263642,9606.ENSP00000264346,9606.ENSP00000264350,9606.ENSP00000268638,9606.ENSP00000287156,9606.ENSP00000306565,9606.ENSP00000331103,9606.ENSP00000342278,9606.ENSP00000342513,9606.ENSP00000354394,9606.ENSP00000354822,9606.ENSP00000355988,9606.ENSP00000357459,9606.ENSP00000359497,…	OAS3,EIF2AK2,BST2,OASL,HLA-F,IFIH1,HERC6,HERC5,IRF8,UBE2L6,ISG20,IP6K2,OAS2,IFI6,STAT1,XAF1,IRF6,ADAR,GBP2,GBP1,IFI44,IFI44L,JUN,IFIT5,IFIT1,IFIT3,IFIT2,HLA-C,HLA-E,ISG15,DDX58,RSAD2,DDX60,IRF7,MX1,IFITM3,IFITM1,OAS1,IFI35,HLA-G,IFI27
GO Process	GO:0007165	Signal transduction	34	4876	0.51	1.43e-11	9606.ENSP00000228928,9606.ENSP00000233057,9606.ENSP00000252593,9606.ENSP00000257570,9606.ENSP00000259951,9606.ENSP00000263642,9606.ENSP00000268638,9606.ENSP00000306565,9606.ENSP00000331103,9606.ENSP00000342278,9606.ENSP00000342513,9606.ENSP00000354394,9606.ENSP00000354822,9606.ENSP00000355988,9606.ENSP00000357459,9606.ENSP00000359497,9606.ENSP00000359504,9606.ENSP00000360266,9606.ENSP00000360869,…	OAS3,EIF2AK2,BST2,OASL,HLA-F,IFIH1,IRF8,ISG20,IP6K2,OAS2,IFI6,STAT1,XAF1,IRF6,ADAR,GBP2,GBP1,JUN,IFIT1,IFIT3,IFIT2,HLA-C,HLA-E,ISG15,DDX58,RSAD2,IRF7,MX1,IFITM3,IFITM1,OAS1,IFI35,HLA-G,IFI27
GO Process	GO:0001817	Regulation of cytokine production	16	742	1	4.34e-10	9606.ENSP00000233057,9606.ENSP00000252593,9606.ENSP00000259951,9606.ENSP00000263642,9606.ENSP00000264350,9606.ENSP00000268638,9606.ENSP00000287156,9606.ENSP00000354394,9606.ENSP00000359504,9606.ENSP00000365817,9606.ENSP00000368699,9606.ENSP00000369213,9606.ENSP00000371471,9606.ENSP00000377344,9606.ENSP00000380697,9606.ENSP00000412927	EIF2AK2,BST2,HLA-F,IFIH1,HERC5,IRF8,UBE2L6,STAT1,GBP1,HLA-E,ISG15,DDX58,RSAD2,DDX60,IRF7,HLA-G
GO Process	GO:0051716	Cellular response to stimulus	35	6489	0.4	9.58e-09	9606.ENSP00000228928,9606.ENSP00000233057,9606.ENSP00000252593,9606.ENSP00000257570,9606.ENSP00000259951,9606.ENSP00000263642,9606.ENSP00000268638,9606.ENSP00000287156,9606.ENSP00000306565,9606.ENSP00000331103,9606.ENSP00000342278,9606.ENSP00000342513,9606.ENSP00000354394,9606.ENSP00000354822,9606.ENSP00000355988,9606.ENSP00000357459,9606.ENSP00000359497,9606.ENSP00000359504,9606.ENSP00000360266,…	OAS3,EIF2AK2,BST2,OASL,HLA-F,IFIH1,IRF8,UBE2L6,ISG20,IP6K2,OAS2,IFI6,STAT1,XAF1,IRF6,ADAR,GBP2,GBP1,JUN,IFIT1,IFIT3,IFIT2,HLA-C,HLA-E,ISG15,DDX58,RSAD2,IRF7,MX1,IFITM3,IFITM1,OAS1,IFI35,HLA-G,IFI27
GO Process	GO:0002682	Regulation of immune system process	19	1514	0.77	1.95e-08	9606.ENSP00000215794,9606.ENSP00000233057,9606.ENSP00000252593,9606.ENSP00000259951,9606.ENSP00000264350,9606.ENSP00000354394,9606.ENSP00000357459,9606.ENSP00000359504,9606.ENSP00000360266,9606.ENSP00000360869,9606.ENSP00000365402,9606.ENSP00000365817,9606.ENSP00000368699,9606.ENSP00000369213,9606.ENSP00000371471,9606.ENSP00000377344,9606.ENSP00000380697,9606.ENSP00000386187,9606.ENSP00000412927	USP18,EIF2AK2,BST2,HLA-F,HERC5,STAT1,ADAR,GBP1,JUN,IFIT1,HLA-C,HLA-E,ISG15,DDX58,RSAD2,DDX60,IRF7,IFITM1,HLA-G
GO Process	GO:0048519	Negative regulation of biological process	32	5389	0.44	2.46e-08	9606.ENSP00000228928,9606.ENSP00000233057,9606.ENSP00000252593,9606.ENSP00000257570,9606.ENSP00000259951,9606.ENSP00000263642,9606.ENSP00000264350,9606.ENSP00000268638,9606.ENSP00000287156,9606.ENSP00000306565,9606.ENSP00000331103,9606.ENSP00000342278,9606.ENSP00000342513,9606.ENSP00000354394,9606.ENSP00000355988,9606.ENSP00000357459,9606.ENSP00000359504,9606.ENSP00000360266,9606.ENSP00000360860,…	OAS3,EIF2AK2,BST2,OASL,HLA-F,IFIH1,HERC5,IRF8,UBE2L6,ISG20,IP6K2,OAS2,IFI6,STAT1,IRF6,ADAR,GBP1,JUN,IFIT5,IFIT1,IFIT3,HLA-E,ISG15,DDX58,RSAD2,IRF7,MX1,IFITM3,IFITM1,OAS1,HLA-G,IFI27
GO Process	GO:0002831	Regulation of response to biotic stimulus	11	406	1.1	2.39e-07	9606.ENSP00000215794,9606.ENSP00000259951,9606.ENSP00000264350,9606.ENSP00000354394,9606.ENSP00000357459,9606.ENSP00000360869,9606.ENSP00000365817,9606.ENSP00000369213,9606.ENSP00000377344,9606.ENSP00000380697,9606.ENSP00000412927	USP18,HLA-F,HERC5,STAT1,ADAR,IFIT1,HLA-E,DDX58,DDX60,IRF7,HLA-G
GO Process	GO:0001819	Positive regulation of cytokine production	11	461	1.05	8.53e-07	9606.ENSP00000233057,9606.ENSP00000259951,9606.ENSP00000263642,9606.ENSP00000268638,9606.ENSP00000354394,9606.ENSP00000365817,9606.ENSP00000369213,9606.ENSP00000371471,9606.ENSP00000377344,9606.ENSP00000380697,9606.ENSP00000412927	EIF2AK2,HLA-F,IFIH1,IRF8,STAT1,HLA-E,DDX58,RSAD2,DDX60,IRF7,HLA-G
GO Process	GO:0050776	Regulation of immune response	14	896	0.86	8.53e-07	9606.ENSP00000215794,9606.ENSP00000252593,9606.ENSP00000259951,9606.ENSP00000354394,9606.ENSP00000357459,9606.ENSP00000359504,9606.ENSP00000360266,9606.ENSP00000365402,9606.ENSP00000365817,9606.ENSP00000369213,9606.ENSP00000371471,9606.ENSP00000380697,9606.ENSP00000386187,9606.ENSP00000412927	USP18,BST2,HLA-F,STAT1,ADAR,GBP1,JUN,HLA-C,HLA-E,DDX58,RSAD2,IRF7,IFITM1,HLA-G
GO Process	GO:0002480	Antigen processing and presentation of exogenous peptide antigen via mhc class i, tap-independent	4	8	2.37	2.38e-06	9606.ENSP00000259951,9606.ENSP00000365402,9606.ENSP00000365817,9606.ENSP00000412927	HLA-F,HLA-C,HLA-E,HLA-G
GO Process	GO:0035456	Response to interferon-beta	5	31	1.88	3.32e-06	9606.ENSP00000252593,9606.ENSP00000354394,9606.ENSP00000354822,9606.ENSP00000382707,9606.ENSP00000386187	BST2,STAT1,XAF1,IFITM3,IFITM1
GO Process	GO:0060700	Regulation of ribonuclease activity	4	9	2.32	3.32e-06	9606.ENSP00000228928,9606.ENSP00000257570,9606.ENSP00000342278,9606.ENSP00000388001	OAS3,OASL,OAS2,OAS1
GO Process	GO:0098586	Cellular response to virus	5	32	1.86	3.68e-06	9606.ENSP00000263642,9606.ENSP00000342513,9606.ENSP00000357459,9606.ENSP00000369213,9606.ENSP00000380697	IFIH1,IFI6,ADAR,DDX58,IRF7
GO Process	GO:0032479	Regulation of type i interferon production	7	130	1.4	3.79e-06	9606.ENSP00000263642,9606.ENSP00000264350,9606.ENSP00000287156,9606.ENSP00000354394,9606.ENSP00000368699,9606.ENSP00000369213,9606.ENSP00000380697	IFIH1,HERC5,UBE2L6,STAT1,ISG15,DDX58,IRF7
GO Process	GO:0002697	Regulation of immune effector process	10	418	1.05	4.23e-06	9606.ENSP00000252593,9606.ENSP00000259951,9606.ENSP00000264350,9606.ENSP00000354394,9606.ENSP00000360869,9606.ENSP00000365817,9606.ENSP00000369213,9606.ENSP00000371471,9606.ENSP00000377344,9606.ENSP00000412927	BST2,HLA-F,HERC5,STAT1,IFIT1,HLA-E,DDX58,RSAD2,DDX60,HLA-G
GO Process	GO:0002718	Regulation of cytokine production involved in immune response	6	89	1.5	1.2e-05	9606.ENSP00000252593,9606.ENSP00000259951,9606.ENSP00000365817,9606.ENSP00000369213,9606.ENSP00000371471,9606.ENSP00000412927	BST2,HLA-F,HLA-E,DDX58,RSAD2,HLA-G
GO Process	GO:0032480	Negative regulation of type i interferon production	5	45	1.71	1.62e-05	9606.ENSP00000263642,9606.ENSP00000264350,9606.ENSP00000287156,9606.ENSP00000368699,9606.ENSP00000369213	IFIH1,HERC5,UBE2L6,ISG15,DDX58
GO Process	GO:0002483	Antigen processing and presentation of endogenous peptide antigen	4	18	2.02	2.97e-05	9606.ENSP00000259951,9606.ENSP00000365402,9606.ENSP00000365817,9606.ENSP00000412927	HLA-F,HLA-C,HLA-E,HLA-G
GO Process	GO:0031347	Regulation of defense response	11	674	0.88	3.14e-05	9606.ENSP00000215794,9606.ENSP00000259951,9606.ENSP00000264350,9606.ENSP00000354394,9606.ENSP00000357459,9606.ENSP00000360869,9606.ENSP00000365817,9606.ENSP00000369213,9606.ENSP00000377344,9606.ENSP00000380697,9606.ENSP00000412927	USP18,HLA-F,HERC5,STAT1,ADAR,IFIT1,HLA-E,DDX58,DDX60,IRF7,HLA-G
GO Process	GO:0001818	Negative regulation of cytokine production	8	280	1.12	3.33e-05	9606.ENSP00000252593,9606.ENSP00000259951,9606.ENSP00000263642,9606.ENSP00000264350,9606.ENSP00000287156,9606.ENSP00000359504,9606.ENSP00000368699,9606.ENSP00000369213	BST2,HLA-F,IFIH1,HERC5,UBE2L6,GBP1,ISG15,DDX58
GO Process	GO:0044403	Symbiotic process	12	865	0.81	4.14e-05	9606.ENSP00000233057,9606.ENSP00000263642,9606.ENSP00000354394,9606.ENSP00000360266,9606.ENSP00000360869,9606.ENSP00000365402,9606.ENSP00000365817,9606.ENSP00000368699,9606.ENSP00000369213,9606.ENSP00000371471,9606.ENSP00000380697,9606.ENSP00000483430	EIF2AK2,IFIH1,STAT1,JUN,IFIT1,HLA-C,HLA-E,ISG15,DDX58,RSAD2,IRF7,IFI27
GO Process	GO:0002720	Positive regulation of cytokine production involved in immune response	5	59	1.6	5.24e-05	9606.ENSP00000259951,9606.ENSP00000365817,9606.ENSP00000369213,9606.ENSP00000371471,9606.ENSP00000412927	HLA-F,HLA-E,DDX58,RSAD2,HLA-G
GO Process	GO:0032727	Positive regulation of interferon-alpha production	4	26	1.86	9.76e-05	9606.ENSP00000263642,9606.ENSP00000354394,9606.ENSP00000369213,9606.ENSP00000380697	IFIH1,STAT1,DDX58,IRF7
GO Process	GO:0016032	Viral process	11	776	0.82	0.00011	9606.ENSP00000233057,9606.ENSP00000263642,9606.ENSP00000354394,9606.ENSP00000360869,9606.ENSP00000365402,9606.ENSP00000365817,9606.ENSP00000368699,9606.ENSP00000369213,9606.ENSP00000371471,9606.ENSP00000380697,9606.ENSP00000483430	EIF2AK2,IFIH1,STAT1,IFIT1,HLA-C,HLA-E,ISG15,DDX58,RSAD2,IRF7,IFI27
GO Process	GO:0032020	ISG15-protein conjugation	3	6	2.37	0.00015	9606.ENSP00000264350,9606.ENSP00000287156,9606.ENSP00000368699	HERC5,UBE2L6,ISG15
GO Process	GO:0050789	Regulation of biological process	39	11475	0.2	0.00016	9606.ENSP00000215794,9606.ENSP00000228928,9606.ENSP00000233057,9606.ENSP00000252593,9606.ENSP00000257570,9606.ENSP00000259951,9606.ENSP00000263642,9606.ENSP00000264350,9606.ENSP00000268638,9606.ENSP00000287156,9606.ENSP00000306565,9606.ENSP00000331103,9606.ENSP00000342278,9606.ENSP00000342513,9606.ENSP00000354394,9606.ENSP00000354822,9606.ENSP00000355988,9606.ENSP00000357459,9606.ENSP00000359497,…	USP18,OAS3,EIF2AK2,BST2,OASL,HLA-F,IFIH1,HERC5,IRF8,UBE2L6,ISG20,IP6K2,OAS2,IFI6,STAT1,XAF1,IRF6,ADAR,GBP2,GBP1,JUN,IFIT5,IFIT1,IFIT3,IFIT2,HLA-C,HLA-E,ISG15,DDX58,RSAD2,DDX60,IRF7,MX1,IFITM3,IFITM1,OAS1,IFI35,HLA-G,IFI27
GO Process	GO:0050688	Regulation of defense response to virus	5	81	1.46	0.0002	9606.ENSP00000264350,9606.ENSP00000354394,9606.ENSP00000360869,9606.ENSP00000369213,9606.ENSP00000377344	HERC5,STAT1,IFIT1,DDX58,DDX60
GO Process	GO:0050794	Regulation of cellular process	38	10932	0.21	0.00023	9606.ENSP00000215794,9606.ENSP00000228928,9606.ENSP00000233057,9606.ENSP00000252593,9606.ENSP00000257570,9606.ENSP00000259951,9606.ENSP00000263642,9606.ENSP00000264350,9606.ENSP00000268638,9606.ENSP00000306565,9606.ENSP00000331103,9606.ENSP00000342278,9606.ENSP00000342513,9606.ENSP00000354394,9606.ENSP00000354822,9606.ENSP00000355988,9606.ENSP00000357459,9606.ENSP00000359497,9606.ENSP00000359504,…	USP18,OAS3,EIF2AK2,BST2,OASL,HLA-F,IFIH1,HERC5,IRF8,ISG20,IP6K2,OAS2,IFI6,STAT1,XAF1,IRF6,ADAR,GBP2,GBP1,JUN,IFIT5,IFIT1,IFIT3,IFIT2,HLA-C,HLA-E,ISG15,DDX58,RSAD2,DDX60,IRF7,MX1,IFITM3,IFITM1,OAS1,IFI35,HLA-G,IFI27
GO Process	GO:0002729	Positive regulation of natural killer cell cytokine production	3	8	2.24	0.00027	9606.ENSP00000259951,9606.ENSP00000365817,9606.ENSP00000412927	HLA-F,HLA-E,HLA-G
GO Process	GO:0002476	Antigen processing and presentation of endogenous peptide antigen via mhc class ib	3	9	2.19	0.00035	9606.ENSP00000259951,9606.ENSP00000365817,9606.ENSP00000412927	HLA-F,HLA-E,HLA-G
GO Process	GO:0039528	Cytoplasmic pattern recognition receptor signaling pathway in response to virus	3	9	2.19	0.00035	9606.ENSP00000263642,9606.ENSP00000369213,9606.ENSP00000380697	IFIH1,DDX58,IRF7
GO Process	GO:0060759	Regulation of response to cytokine stimulus	6	175	1.2	0.00039	9606.ENSP00000215794,9606.ENSP00000263642,9606.ENSP00000354394,9606.ENSP00000357459,9606.ENSP00000369213,9606.ENSP00000380697	USP18,IFIH1,STAT1,ADAR,DDX58,IRF7
GO Process	GO:0045088	Regulation of innate immune response	7	301	1.03	0.00061	9606.ENSP00000215794,9606.ENSP00000259951,9606.ENSP00000354394,9606.ENSP00000357459,9606.ENSP00000365817,9606.ENSP00000380697,9606.ENSP00000412927	USP18,HLA-F,STAT1,ADAR,HLA-E,IRF7,HLA-G
GO Process	GO:0035457	Cellular response to interferon-alpha	3	13	2.03	0.00082	9606.ENSP00000360883,9606.ENSP00000360891,9606.ENSP00000388001	IFIT3,IFIT2,OAS1
GO Process	GO:0002703	Regulation of leukocyte mediated immunity	6	209	1.13	0.00098	9606.ENSP00000252593,9606.ENSP00000259951,9606.ENSP00000365817,9606.ENSP00000369213,9606.ENSP00000371471,9606.ENSP00000412927	BST2,HLA-F,HLA-E,DDX58,RSAD2,HLA-G
GO Process	GO:0002704	Negative regulation of leukocyte mediated immunity	4	52	1.55	0.00098	9606.ENSP00000252593,9606.ENSP00000259951,9606.ENSP00000365817,9606.ENSP00000412927	BST2,HLA-F,HLA-E,HLA-G
GO Process	GO:0032101	Regulation of response to external stimulus	11	1013	0.7	0.0011	9606.ENSP00000215794,9606.ENSP00000259951,9606.ENSP00000264350,9606.ENSP00000354394,9606.ENSP00000357459,9606.ENSP00000360869,9606.ENSP00000365817,9606.ENSP00000369213,9606.ENSP00000377344,9606.ENSP00000380697,9606.ENSP00000412927	USP18,HLA-F,HERC5,STAT1,ADAR,IFIT1,HLA-E,DDX58,DDX60,IRF7,HLA-G
GO Process	GO:0002699	Positive regulation of immune effector process	6	223	1.1	0.0013	9606.ENSP00000259951,9606.ENSP00000365817,9606.ENSP00000369213,9606.ENSP00000371471,9606.ENSP00000377344,9606.ENSP00000412927	HLA-F,HLA-E,DDX58,RSAD2,DDX60,HLA-G
GO Process	GO:0045953	Negative regulation of natural killer cell mediated cytotoxicity	3	16	1.94	0.0013	9606.ENSP00000259951,9606.ENSP00000365817,9606.ENSP00000412927	HLA-F,HLA-E,HLA-G
GO Process	GO:0010629	Negative regulation of gene expression	15	2014	0.54	0.0015	9606.ENSP00000233057,9606.ENSP00000252593,9606.ENSP00000259951,9606.ENSP00000263642,9606.ENSP00000264350,9606.ENSP00000268638,9606.ENSP00000287156,9606.ENSP00000354394,9606.ENSP00000357459,9606.ENSP00000359504,9606.ENSP00000360266,9606.ENSP00000368699,9606.ENSP00000369213,9606.ENSP00000380697,9606.ENSP00000483430	EIF2AK2,BST2,HLA-F,IFIH1,HERC5,IRF8,UBE2L6,STAT1,ADAR,GBP1,JUN,ISG15,DDX58,IRF7,IFI27
GO Process	GO:0071360	Cellular response to exogenous dsrna	3	17	1.91	0.0015	9606.ENSP00000263642,9606.ENSP00000360869,9606.ENSP00000369213	IFIH1,IFIT1,DDX58
GO Process	GO:0045824	Negative regulation of innate immune response	4	61	1.48	0.0016	9606.ENSP00000259951,9606.ENSP00000357459,9606.ENSP00000365817,9606.ENSP00000412927	HLA-F,ADAR,HLA-E,HLA-G
GO Process	GO:0051240	Positive regulation of multicellular organismal process	14	1770	0.57	0.0016	9606.ENSP00000233057,9606.ENSP00000259951,9606.ENSP00000263642,9606.ENSP00000268638,9606.ENSP00000354394,9606.ENSP00000360266,9606.ENSP00000365817,9606.ENSP00000368699,9606.ENSP00000369213,9606.ENSP00000371471,9606.ENSP00000377344,9606.ENSP00000380697,9606.ENSP00000386187,9606.ENSP00000412927	EIF2AK2,HLA-F,IFIH1,IRF8,STAT1,JUN,HLA-E,ISG15,DDX58,RSAD2,DDX60,IRF7,IFITM1,HLA-G
GO Process	GO:0002705	Positive regulation of leukocyte mediated immunity	5	137	1.23	0.0018	9606.ENSP00000259951,9606.ENSP00000365817,9606.ENSP00000369213,9606.ENSP00000371471,9606.ENSP00000412927	HLA-F,HLA-E,DDX58,RSAD2,HLA-G
GO Process	GO:0051239	Regulation of multicellular organismal process	19	3227	0.44	0.0018	9606.ENSP00000233057,9606.ENSP00000252593,9606.ENSP00000259951,9606.ENSP00000263642,9606.ENSP00000264350,9606.ENSP00000268638,9606.ENSP00000287156,9606.ENSP00000342278,9606.ENSP00000354394,9606.ENSP00000359504,9606.ENSP00000360266,9606.ENSP00000365817,9606.ENSP00000368699,9606.ENSP00000369213,9606.ENSP00000371471,9606.ENSP00000377344,9606.ENSP00000380697,9606.ENSP00000386187,9606.ENSP00000412927	EIF2AK2,BST2,HLA-F,IFIH1,HERC5,IRF8,UBE2L6,OAS2,STAT1,GBP1,JUN,HLA-E,ISG15,DDX58,RSAD2,DDX60,IRF7,IFITM1,HLA-G
GO Process	GO:0002709	Regulation of t cell mediated immunity	4	71	1.42	0.0027	9606.ENSP00000259951,9606.ENSP00000365817,9606.ENSP00000371471,9606.ENSP00000412927	HLA-F,HLA-E,RSAD2,HLA-G
GO Process	GO:0050777	Negative regulation of immune response	5	154	1.18	0.0029	9606.ENSP00000252593,9606.ENSP00000259951,9606.ENSP00000357459,9606.ENSP00000365817,9606.ENSP00000412927	BST2,HLA-F,ADAR,HLA-E,HLA-G
GO Process	GO:0002479	Antigen processing and presentation of exogenous peptide antigen via mhc class i, tap-dependent	4	75	1.4	0.0032	9606.ENSP00000259951,9606.ENSP00000365402,9606.ENSP00000365817,9606.ENSP00000412927	HLA-F,HLA-C,HLA-E,HLA-G
GO Process	GO:0002684	Positive regulation of immune system process	10	949	0.69	0.0034	9606.ENSP00000259951,9606.ENSP00000354394,9606.ENSP00000360266,9606.ENSP00000365817,9606.ENSP00000368699,9606.ENSP00000369213,9606.ENSP00000371471,9606.ENSP00000377344,9606.ENSP00000380697,9606.ENSP00000412927	HLA-F,STAT1,JUN,HLA-E,ISG15,DDX58,RSAD2,DDX60,IRF7,HLA-G
GO Process	GO:0002819	Regulation of adaptive immune response	5	165	1.15	0.0039	9606.ENSP00000259951,9606.ENSP00000365817,9606.ENSP00000371471,9606.ENSP00000380697,9606.ENSP00000412927	HLA-F,HLA-E,RSAD2,IRF7,HLA-G
GO Process	GO:0048583	Regulation of response to stimulus	21	4114	0.38	0.0039	9606.ENSP00000215794,9606.ENSP00000233057,9606.ENSP00000252593,9606.ENSP00000259951,9606.ENSP00000263642,9606.ENSP00000264350,9606.ENSP00000342513,9606.ENSP00000354394,9606.ENSP00000357459,9606.ENSP00000359504,9606.ENSP00000360266,9606.ENSP00000360860,9606.ENSP00000360869,9606.ENSP00000365402,9606.ENSP00000365817,9606.ENSP00000369213,9606.ENSP00000371471,9606.ENSP00000377344,9606.ENSP00000380697,…	USP18,EIF2AK2,BST2,HLA-F,IFIH1,HERC5,IFI6,STAT1,ADAR,GBP1,JUN,IFIT5,IFIT1,HLA-C,HLA-E,DDX58,RSAD2,DDX60,IRF7,IFITM1,HLA-G
GO Process	GO:0080134	Regulation of response to stress	12	1437	0.59	0.0043	9606.ENSP00000215794,9606.ENSP00000233057,9606.ENSP00000259951,9606.ENSP00000264350,9606.ENSP00000354394,9606.ENSP00000357459,9606.ENSP00000360869,9606.ENSP00000365817,9606.ENSP00000369213,9606.ENSP00000377344,9606.ENSP00000380697,9606.ENSP00000412927	USP18,EIF2AK2,HLA-F,HERC5,STAT1,ADAR,IFIT1,HLA-E,DDX58,DDX60,IRF7,HLA-G
GO Process	GO:0002477	Antigen processing and presentation of exogenous peptide antigen via mhc class ib	2	3	2.49	0.0054	9606.ENSP00000259951,9606.ENSP00000365817	HLA-F,HLA-E
GO Process	GO:0034344	Regulation of type iii interferon production	2	3	2.49	0.0054	9606.ENSP00000263642,9606.ENSP00000369213	IFIH1,DDX58
GO Process	GO:0039530	MDA-5 signaling pathway	2	3	2.49	0.0054	9606.ENSP00000263642,9606.ENSP00000380697	IFIH1,IRF7
GO Process	GO:0009617	Response to bacterium	8	634	0.77	0.0065	9606.ENSP00000264346,9606.ENSP00000268638,9606.ENSP00000342278,9606.ENSP00000359497,9606.ENSP00000359783,9606.ENSP00000360266,9606.ENSP00000365817,9606.ENSP00000368699	HERC6,IRF8,OAS2,GBP2,IFI44,JUN,HLA-E,ISG15
GO Process	GO:0001914	Regulation of t cell mediated cytotoxicity	3	33	1.63	0.0071	9606.ENSP00000259951,9606.ENSP00000365817,9606.ENSP00000412927	HLA-F,HLA-E,HLA-G
GO Process	GO:0032728	Positive regulation of interferon-beta production	3	34	1.61	0.0076	9606.ENSP00000263642,9606.ENSP00000369213,9606.ENSP00000380697	IFIH1,DDX58,IRF7
GO Process	GO:0060338	Regulation of type i interferon-mediated signaling pathway	3	35	1.6	0.0082	9606.ENSP00000215794,9606.ENSP00000357459,9606.ENSP00000380697	USP18,ADAR,IRF7
GO Process	GO:0002708	Positive regulation of lymphocyte mediated immunity	4	104	1.25	0.0092	9606.ENSP00000259951,9606.ENSP00000365817,9606.ENSP00000371471,9606.ENSP00000412927	HLA-F,HLA-E,RSAD2,HLA-G
GO Process	GO:0009597	Detection of virus	2	6	2.19	0.0133	9606.ENSP00000263642,9606.ENSP00000369213	IFIH1,DDX58
GO Process	GO:0042270	Protection from natural killer cell mediated cytotoxicity	2	6	2.19	0.0133	9606.ENSP00000365817,9606.ENSP00000412927	HLA-E,HLA-G
GO Process	GO:0002711	Positive regulation of t cell mediated immunity	3	47	1.47	0.0172	9606.ENSP00000259951,9606.ENSP00000365817,9606.ENSP00000371471	HLA-F,HLA-E,RSAD2
GO Process	GO:0010605	Negative regulation of macromolecule metabolic process	16	2875	0.41	0.0177	9606.ENSP00000233057,9606.ENSP00000252593,9606.ENSP00000259951,9606.ENSP00000263642,9606.ENSP00000264350,9606.ENSP00000268638,9606.ENSP00000287156,9606.ENSP00000342513,9606.ENSP00000354394,9606.ENSP00000357459,9606.ENSP00000359504,9606.ENSP00000360266,9606.ENSP00000368699,9606.ENSP00000369213,9606.ENSP00000380697,9606.ENSP00000483430	EIF2AK2,BST2,HLA-F,IFIH1,HERC5,IRF8,UBE2L6,IFI6,STAT1,ADAR,GBP1,JUN,ISG15,DDX58,IRF7,IFI27
GO Process	GO:0002833	Positive regulation of response to biotic stimulus	5	247	0.97	0.0197	9606.ENSP00000259951,9606.ENSP00000365817,9606.ENSP00000377344,9606.ENSP00000380697,9606.ENSP00000412927	HLA-F,HLA-E,DDX60,IRF7,HLA-G
GO Process	GO:0046719	Regulation by virus of viral protein levels in host cell	2	8	2.07	0.02	9606.ENSP00000354394,9606.ENSP00000360869	STAT1,IFIT1
GO Process	GO:0051241	Negative regulation of multicellular organismal process	10	1231	0.58	0.0224	9606.ENSP00000252593,9606.ENSP00000259951,9606.ENSP00000263642,9606.ENSP00000264350,9606.ENSP00000287156,9606.ENSP00000354394,9606.ENSP00000359504,9606.ENSP00000368699,9606.ENSP00000369213,9606.ENSP00000412927	BST2,HLA-F,IFIH1,HERC5,UBE2L6,STAT1,GBP1,ISG15,DDX58,HLA-G
GO Process	GO:0010628	Positive regulation of gene expression	14	2337	0.45	0.0238	9606.ENSP00000233057,9606.ENSP00000259951,9606.ENSP00000263642,9606.ENSP00000268638,9606.ENSP00000354394,9606.ENSP00000355988,9606.ENSP00000357459,9606.ENSP00000360266,9606.ENSP00000365817,9606.ENSP00000369213,9606.ENSP00000371471,9606.ENSP00000377344,9606.ENSP00000380697,9606.ENSP00000412927	EIF2AK2,HLA-F,IFIH1,IRF8,STAT1,IRF6,ADAR,JUN,HLA-E,DDX58,RSAD2,DDX60,IRF7,HLA-G
GO Process	GO:0008637	Apoptotic mitochondrial changes	3	57	1.39	0.0277	9606.ENSP00000342513,9606.ENSP00000360266,9606.ENSP00000360891	IFI6,JUN,IFIT2
GO Process	GO:0060760	Positive regulation of response to cytokine stimulus	3	58	1.38	0.0289	9606.ENSP00000263642,9606.ENSP00000369213,9606.ENSP00000380697	IFIH1,DDX58,IRF7
GO Process	GO:0060255	Regulation of macromolecule metabolic process	25	6407	0.26	0.0314	9606.ENSP00000228928,9606.ENSP00000233057,9606.ENSP00000252593,9606.ENSP00000257570,9606.ENSP00000259951,9606.ENSP00000263642,9606.ENSP00000264350,9606.ENSP00000268638,9606.ENSP00000287156,9606.ENSP00000342278,9606.ENSP00000342513,9606.ENSP00000354394,9606.ENSP00000355988,9606.ENSP00000357459,9606.ENSP00000359504,9606.ENSP00000360266,9606.ENSP00000365817,9606.ENSP00000368699,9606.ENSP00000369213,…	OAS3,EIF2AK2,BST2,OASL,HLA-F,IFIH1,HERC5,IRF8,UBE2L6,OAS2,IFI6,STAT1,IRF6,ADAR,GBP1,JUN,HLA-E,ISG15,DDX58,RSAD2,DDX60,IRF7,OAS1,HLA-G,IFI27
GO Process	GO:0002683	Negative regulation of immune system process	6	450	0.79	0.0368	9606.ENSP00000252593,9606.ENSP00000259951,9606.ENSP00000357459,9606.ENSP00000359504,9606.ENSP00000365817,9606.ENSP00000412927	BST2,HLA-F,ADAR,GBP1,HLA-E,HLA-G
GO Process	GO:0002507	Tolerance induction	2	12	1.89	0.0371	9606.ENSP00000365817,9606.ENSP00000412927	HLA-E,HLA-G
GO Process	GO:0002730	Regulation of dendritic cell cytokine production	2	12	1.89	0.0371	9606.ENSP00000252593,9606.ENSP00000369213	BST2,DDX58
GO Process	GO:0001959	Regulation of cytokine-mediated signaling pathway	4	163	1.06	0.0402	9606.ENSP00000215794,9606.ENSP00000354394,9606.ENSP00000357459,9606.ENSP00000380697	USP18,STAT1,ADAR,IRF7
GO Process	GO:0002520	Immune system development	7	652	0.7	0.0411	9606.ENSP00000264346,9606.ENSP00000268638,9606.ENSP00000357459,9606.ENSP00000360266,9606.ENSP00000365817,9606.ENSP00000371471,9606.ENSP00000412927	HERC6,IRF8,ADAR,JUN,HLA-E,RSAD2,HLA-G
GO Function	GO:0003725	Double-stranded rna binding	9	75	1.75	4.02e-10	9606.ENSP00000228928,9606.ENSP00000233057,9606.ENSP00000257570,9606.ENSP00000263642,9606.ENSP00000342278,9606.ENSP00000357459,9606.ENSP00000369213,9606.ENSP00000377344,9606.ENSP00000388001	OAS3,EIF2AK2,OASL,IFIH1,OAS2,ADAR,DDX58,DDX60,OAS1
GO Function	GO:0003723	RNA binding	17	1649	0.68	3.04e-05	9606.ENSP00000228928,9606.ENSP00000233057,9606.ENSP00000252593,9606.ENSP00000257570,9606.ENSP00000263642,9606.ENSP00000264350,9606.ENSP00000306565,9606.ENSP00000342278,9606.ENSP00000357459,9606.ENSP00000360266,9606.ENSP00000360860,9606.ENSP00000360869,9606.ENSP00000360883,9606.ENSP00000360891,9606.ENSP00000369213,9606.ENSP00000377344,9606.ENSP00000388001	OAS3,EIF2AK2,BST2,OASL,IFIH1,HERC5,ISG20,OAS2,ADAR,JUN,IFIT5,IFIT1,IFIT3,IFIT2,DDX58,DDX60,OAS1
GO Function	GO:0001730	2-5-oligoadenylate synthetase activity	3	3	2.67	0.0002	9606.ENSP00000228928,9606.ENSP00000342278,9606.ENSP00000388001	OAS3,OAS2,OAS1
GO Function	GO:0042605	Peptide antigen binding	4	22	1.93	0.00021	9606.ENSP00000259951,9606.ENSP00000365402,9606.ENSP00000365817,9606.ENSP00000412927	HLA-F,HLA-C,HLA-E,HLA-G
GO Function	GO:0003676	Nucleic acid binding	21	3947	0.39	0.0086	9606.ENSP00000228928,9606.ENSP00000233057,9606.ENSP00000252593,9606.ENSP00000257570,9606.ENSP00000263642,9606.ENSP00000264350,9606.ENSP00000268638,9606.ENSP00000306565,9606.ENSP00000342278,9606.ENSP00000354394,9606.ENSP00000355988,9606.ENSP00000357459,9606.ENSP00000360266,9606.ENSP00000360860,9606.ENSP00000360869,9606.ENSP00000360883,9606.ENSP00000360891,9606.ENSP00000369213,9606.ENSP00000377344,…	OAS3,EIF2AK2,BST2,OASL,IFIH1,HERC5,IRF8,ISG20,OAS2,STAT1,IRF6,ADAR,JUN,IFIT5,IFIT1,IFIT3,IFIT2,DDX58,DDX60,IRF7,OAS1
GO Function	GO:1901363	Heterocyclic compound binding	26	5831	0.32	0.0086	9606.ENSP00000228928,9606.ENSP00000233057,9606.ENSP00000252593,9606.ENSP00000257570,9606.ENSP00000263642,9606.ENSP00000264350,9606.ENSP00000268638,9606.ENSP00000306565,9606.ENSP00000331103,9606.ENSP00000342278,9606.ENSP00000354394,9606.ENSP00000355988,9606.ENSP00000357459,9606.ENSP00000359497,9606.ENSP00000359504,9606.ENSP00000359787,9606.ENSP00000360266,9606.ENSP00000360860,9606.ENSP00000360869,…	OAS3,EIF2AK2,BST2,OASL,IFIH1,HERC5,IRF8,ISG20,IP6K2,OAS2,STAT1,IRF6,ADAR,GBP2,GBP1,IFI44L,JUN,IFIT5,IFIT1,IFIT3,IFIT2,DDX58,DDX60,IRF7,MX1,OAS1
GO Function	GO:0097159	Organic cyclic compound binding	26	5916	0.31	0.009	9606.ENSP00000228928,9606.ENSP00000233057,9606.ENSP00000252593,9606.ENSP00000257570,9606.ENSP00000263642,9606.ENSP00000264350,9606.ENSP00000268638,9606.ENSP00000306565,9606.ENSP00000331103,9606.ENSP00000342278,9606.ENSP00000354394,9606.ENSP00000355988,9606.ENSP00000357459,9606.ENSP00000359497,9606.ENSP00000359504,9606.ENSP00000359787,9606.ENSP00000360266,9606.ENSP00000360860,9606.ENSP00000360869,…	OAS3,EIF2AK2,BST2,OASL,IFIH1,HERC5,IRF8,ISG20,IP6K2,OAS2,STAT1,IRF6,ADAR,GBP2,GBP1,IFI44L,JUN,IFIT5,IFIT1,IFIT3,IFIT2,DDX58,DDX60,IRF7,MX1,OAS1
GO Function	GO:0003727	Single-stranded rna binding	4	82	1.36	0.0122	9606.ENSP00000263642,9606.ENSP00000360860,9606.ENSP00000369213,9606.ENSP00000377344	IFIH1,IFIT5,DDX58,DDX60
GO Function	GO:0042296	ISG15 transferase activity	2	4	2.37	0.0197	9606.ENSP00000264350,9606.ENSP00000287156	HERC5,UBE2L6
GO Function	GO:0016779	Nucleotidyltransferase activity	4	124	1.18	0.0431	9606.ENSP00000228928,9606.ENSP00000257570,9606.ENSP00000342278,9606.ENSP00000388001	OAS3,OASL,OAS2,OAS1
GO Function	GO:0030881	beta-2-microglobulin binding	2	7	2.12	0.0431	9606.ENSP00000259951,9606.ENSP00000365817	HLA-F,HLA-E
GO Function	GO:0046977	TAP binding	2	7	2.12	0.0431	9606.ENSP00000259951,9606.ENSP00000365402	HLA-F,HLA-C
GO Component	GO:0005737	Cytoplasm	41	11428	0.22	8.41e-06	9606.ENSP00000215794,9606.ENSP00000228928,9606.ENSP00000233057,9606.ENSP00000252593,9606.ENSP00000257570,9606.ENSP00000259951,9606.ENSP00000263642,9606.ENSP00000264346,9606.ENSP00000264350,9606.ENSP00000268638,9606.ENSP00000287156,9606.ENSP00000306565,9606.ENSP00000331103,9606.ENSP00000342278,9606.ENSP00000342513,9606.ENSP00000354394,9606.ENSP00000354822,9606.ENSP00000355988,9606.ENSP00000357459,…	USP18,OAS3,EIF2AK2,BST2,OASL,HLA-F,IFIH1,HERC6,HERC5,IRF8,UBE2L6,ISG20,IP6K2,OAS2,IFI6,STAT1,XAF1,IRF6,ADAR,GBP2,GBP1,IFI44,IFI44L,JUN,IFIT5,IFIT1,IFIT3,IFIT2,HLA-C,HLA-E,ISG15,DDX58,RSAD2,DDX60,IRF7,MX1,IFITM3,OAS1,IFI35,HLA-G,IFI27
GO Component	GO:0042612	MHC class I protein complex	4	8	2.37	8.41e-06	9606.ENSP00000259951,9606.ENSP00000365402,9606.ENSP00000365817,9606.ENSP00000412927	HLA-F,HLA-C,HLA-E,HLA-G
GO Component	GO:0005829	Cytosol	28	5193	0.4	3.71e-05	9606.ENSP00000215794,9606.ENSP00000228928,9606.ENSP00000233057,9606.ENSP00000252593,9606.ENSP00000257570,9606.ENSP00000263642,9606.ENSP00000264346,9606.ENSP00000264350,9606.ENSP00000268638,9606.ENSP00000287156,9606.ENSP00000342278,9606.ENSP00000354394,9606.ENSP00000354822,9606.ENSP00000355988,9606.ENSP00000359497,9606.ENSP00000359504,9606.ENSP00000360266,9606.ENSP00000360860,9606.ENSP00000360869,…	USP18,OAS3,EIF2AK2,BST2,OASL,IFIH1,HERC6,HERC5,IRF8,UBE2L6,OAS2,STAT1,XAF1,IRF6,GBP2,GBP1,JUN,IFIT5,IFIT1,IFIT3,IFIT2,ISG15,DDX58,DDX60,IRF7,MX1,OAS1,IFI35
GO Component	GO:0071556	Integral component of lumenal side of endoplasmic reticulum membrane	4	26	1.86	0.00016	9606.ENSP00000259951,9606.ENSP00000365402,9606.ENSP00000365817,9606.ENSP00000412927	HLA-F,HLA-C,HLA-E,HLA-G
GO Component	GO:0012507	ER to Golgi transport vesicle membrane	4	58	1.51	0.002	9606.ENSP00000259951,9606.ENSP00000365402,9606.ENSP00000365817,9606.ENSP00000412927	HLA-F,HLA-C,HLA-E,HLA-G
GO Component	GO:0030670	Phagocytic vesicle membrane	4	75	1.4	0.0046	9606.ENSP00000259951,9606.ENSP00000365402,9606.ENSP00000365817,9606.ENSP00000412927	HLA-F,HLA-C,HLA-E,HLA-G
GO Component	GO:0032398	MHC class Ib protein complex	2	2	2.67	0.0046	9606.ENSP00000259951,9606.ENSP00000365817	HLA-F,HLA-E
GO Component	GO:0055038	Recycling endosome membrane	4	84	1.35	0.0053	9606.ENSP00000259951,9606.ENSP00000365402,9606.ENSP00000365817,9606.ENSP00000412927	HLA-F,HLA-C,HLA-E,HLA-G
GO Component	GO:0031901	Early endosome membrane	4	162	1.06	0.0408	9606.ENSP00000259951,9606.ENSP00000365402,9606.ENSP00000365817,9606.ENSP00000412927	HLA-F,HLA-C,HLA-E,HLA-G
GO Component	GO:0043229	Intracellular organelle	37	12528	0.14	0.0408	9606.ENSP00000215794,9606.ENSP00000228928,9606.ENSP00000233057,9606.ENSP00000252593,9606.ENSP00000257570,9606.ENSP00000259951,9606.ENSP00000263642,9606.ENSP00000264346,9606.ENSP00000268638,9606.ENSP00000287156,9606.ENSP00000306565,9606.ENSP00000331103,9606.ENSP00000342278,9606.ENSP00000342513,9606.ENSP00000354394,9606.ENSP00000354822,9606.ENSP00000355988,9606.ENSP00000357459,9606.ENSP00000359497,…	USP18,OAS3,EIF2AK2,BST2,OASL,HLA-F,IFIH1,HERC6,IRF8,UBE2L6,ISG20,IP6K2,OAS2,IFI6,STAT1,XAF1,IRF6,ADAR,GBP2,GBP1,JUN,IFIT5,IFIT3,IFIT2,HLA-C,HLA-E,ISG15,DDX58,RSAD2,DDX60,IRF7,MX1,IFITM3,OAS1,IFI35,HLA-G,IFI27
GO Component	GO:0043231	Intracellular membrane-bounded organelle	34	10761	0.17	0.0408	9606.ENSP00000215794,9606.ENSP00000228928,9606.ENSP00000233057,9606.ENSP00000252593,9606.ENSP00000257570,9606.ENSP00000259951,9606.ENSP00000263642,9606.ENSP00000264346,9606.ENSP00000268638,9606.ENSP00000287156,9606.ENSP00000306565,9606.ENSP00000331103,9606.ENSP00000342278,9606.ENSP00000342513,9606.ENSP00000354394,9606.ENSP00000354822,9606.ENSP00000355988,9606.ENSP00000357459,9606.ENSP00000359497,…	USP18,OAS3,EIF2AK2,BST2,OASL,HLA-F,IFIH1,HERC6,IRF8,UBE2L6,ISG20,IP6K2,OAS2,IFI6,STAT1,XAF1,IRF6,ADAR,GBP2,GBP1,JUN,IFIT3,IFIT2,HLA-C,HLA-E,ISG15,RSAD2,IRF7,MX1,IFITM3,OAS1,IFI35,HLA-G,IFI27
GO Component	GO:0010008	Endosome membrane	6	499	0.75	0.0478	9606.ENSP00000259951,9606.ENSP00000365402,9606.ENSP00000365817,9606.ENSP00000380697,9606.ENSP00000382707,9606.ENSP00000412927	HLA-F,HLA-C,HLA-E,IRF7,IFITM3,HLA-G
STRING clusters	CL:19385	Interferon alpha/beta signaling, and Negative regulators of DDX58/IFIH1 signaling	30	61	2.36	2.23e-59	9606.ENSP00000215794,9606.ENSP00000228928,9606.ENSP00000257570,9606.ENSP00000263642,9606.ENSP00000264346,9606.ENSP00000264350,9606.ENSP00000287156,9606.ENSP00000306565,9606.ENSP00000342278,9606.ENSP00000342513,9606.ENSP00000354822,9606.ENSP00000357459,9606.ENSP00000359497,9606.ENSP00000359504,9606.ENSP00000359783,9606.ENSP00000359787,9606.ENSP00000360860,9606.ENSP00000360869,9606.ENSP00000360883,…	USP18,OAS3,OASL,IFIH1,HERC6,HERC5,UBE2L6,ISG20,OAS2,IFI6,XAF1,ADAR,GBP2,GBP1,IFI44,IFI44L,IFIT5,IFIT1,IFIT3,IFIT2,ISG15,DDX58,RSAD2,DDX60,IRF7,MX1,IFITM3,OAS1,IFI35,IFI27
STRING clusters	CL:19391	Interferon alpha/beta signaling, and ISG15-protein conjugation	28	36	2.56	2.64e-59	9606.ENSP00000215794,9606.ENSP00000228928,9606.ENSP00000257570,9606.ENSP00000264346,9606.ENSP00000264350,9606.ENSP00000287156,9606.ENSP00000306565,9606.ENSP00000342278,9606.ENSP00000342513,9606.ENSP00000354822,9606.ENSP00000357459,9606.ENSP00000359497,9606.ENSP00000359504,9606.ENSP00000359783,9606.ENSP00000359787,9606.ENSP00000360860,9606.ENSP00000360869,9606.ENSP00000360883,9606.ENSP00000360891,…	USP18,OAS3,OASL,HERC6,HERC5,UBE2L6,ISG20,OAS2,IFI6,XAF1,ADAR,GBP2,GBP1,IFI44,IFI44L,IFIT5,IFIT1,IFIT3,IFIT2,ISG15,RSAD2,DDX60,IRF7,MX1,IFITM3,OAS1,IFI35,IFI27
STRING clusters	CL:19394	Interferon alpha/beta signaling	18	21	2.6	4.91e-37	9606.ENSP00000228928,9606.ENSP00000257570,9606.ENSP00000306565,9606.ENSP00000342278,9606.ENSP00000342513,9606.ENSP00000354822,9606.ENSP00000359497,9606.ENSP00000360860,9606.ENSP00000360869,9606.ENSP00000360883,9606.ENSP00000360891,9606.ENSP00000371471,9606.ENSP00000380697,9606.ENSP00000381601,9606.ENSP00000382707,9606.ENSP00000388001,9606.ENSP00000395590,9606.ENSP00000483430	OAS3,OASL,ISG20,OAS2,IFI6,XAF1,GBP2,IFIT5,IFIT1,IFIT3,IFIT2,RSAD2,IRF7,MX1,IFITM3,OAS1,IFI35,IFI27
STRING clusters	CL:19397	Microphthalmia with limb anomalies, and Interferon alpha/beta signaling	15	16	2.64	8.91e-31	9606.ENSP00000228928,9606.ENSP00000257570,9606.ENSP00000306565,9606.ENSP00000342278,9606.ENSP00000342513,9606.ENSP00000354822,9606.ENSP00000360860,9606.ENSP00000360869,9606.ENSP00000360883,9606.ENSP00000360891,9606.ENSP00000371471,9606.ENSP00000380697,9606.ENSP00000381601,9606.ENSP00000388001,9606.ENSP00000395590	OAS3,OASL,ISG20,OAS2,IFI6,XAF1,IFIT5,IFIT1,IFIT3,IFIT2,RSAD2,IRF7,MX1,OAS1,IFI35
STRING clusters	CL:19399	Mixed, incl. 2-5-oligoadenylate synthetase activity, and nephropathia epidemica	10	11	2.63	1.12e-19	9606.ENSP00000228928,9606.ENSP00000342278,9606.ENSP00000342513,9606.ENSP00000354822,9606.ENSP00000360869,9606.ENSP00000360883,9606.ENSP00000360891,9606.ENSP00000371471,9606.ENSP00000388001,9606.ENSP00000395590	OAS3,OAS2,IFI6,XAF1,IFIT1,IFIT3,IFIT2,RSAD2,OAS1,IFI35
STRING clusters	CL:19437	Mixed, incl. isg15-protein conjugation, and interferon-induced protein 44 family	9	13	2.51	8.38e-17	9606.ENSP00000215794,9606.ENSP00000264346,9606.ENSP00000264350,9606.ENSP00000287156,9606.ENSP00000359504,9606.ENSP00000359783,9606.ENSP00000359787,9606.ENSP00000368699,9606.ENSP00000377344	USP18,HERC6,HERC5,UBE2L6,GBP1,IFI44,IFI44L,ISG15,DDX60
STRING clusters	CL:19402	Mixed, incl. 4fe-4s single cluster domain, and interferon-induced protein with tetratricopeptide repeats 3	5	5	2.67	3.64e-09	9606.ENSP00000342278,9606.ENSP00000360869,9606.ENSP00000360883,9606.ENSP00000360891,9606.ENSP00000371471	OAS2,IFIT1,IFIT3,IFIT2,RSAD2
STRING clusters	CL:19438	Mixed, incl. interferon-induced protein 44 family, and receptor-transporting protein 4	5	7	2.52	1.05e-08	9606.ENSP00000264346,9606.ENSP00000359504,9606.ENSP00000359783,9606.ENSP00000359787,9606.ENSP00000377344	HERC6,GBP1,IFI44,IFI44L,DDX60
STRING clusters	CL:19452	ISG15-protein conjugation	4	5	2.57	7.94e-07	9606.ENSP00000215794,9606.ENSP00000264350,9606.ENSP00000287156,9606.ENSP00000368699	USP18,HERC5,UBE2L6,ISG15
STRING clusters	CL:19095	Graft-versus-host disease	3	12	2.07	0.0013	9606.ENSP00000259951,9606.ENSP00000365402,9606.ENSP00000365817	HLA-F,HLA-C,HLA-E
STRING clusters	CL:19493	Caspase recruitment domain, and TRIM25, PRY/SPRY domain	2	5	2.27	0.0265	9606.ENSP00000263642,9606.ENSP00000369213	IFIH1,DDX58
STRING clusters	CL:18848	Mixed, incl. immunoregulatory interactions between a lymphoid and a non-lymphoid cell, and aig1-type guanine nucleotide-binding (g) domain	4	120	1.19	0.0371	9606.ENSP00000252593,9606.ENSP00000268638,9606.ENSP00000386187,9606.ENSP00000412927	BST2,IRF8,IFITM1,HLA-G
STRING clusters	CL:19097	MHC class I protein complex binding, and MHC_I C-terminus	2	7	2.12	0.0382	9606.ENSP00000365402,9606.ENSP00000365817	HLA-C,HLA-E
KEGG	hsa05169	Epstein-Barr virus infection	13	193	1.5	8.51e-14	9606.ENSP00000228928,9606.ENSP00000233057,9606.ENSP00000259951,9606.ENSP00000342278,9606.ENSP00000354394,9606.ENSP00000360266,9606.ENSP00000365402,9606.ENSP00000365817,9606.ENSP00000368699,9606.ENSP00000369213,9606.ENSP00000380697,9606.ENSP00000388001,9606.ENSP00000412927	OAS3,EIF2AK2,HLA-F,OAS2,STAT1,JUN,HLA-C,HLA-E,ISG15,DDX58,IRF7,OAS1,HLA-G
KEGG	hsa05162	Measles	11	138	1.57	1.97e-12	9606.ENSP00000228928,9606.ENSP00000233057,9606.ENSP00000263642,9606.ENSP00000342278,9606.ENSP00000354394,9606.ENSP00000357459,9606.ENSP00000360266,9606.ENSP00000369213,9606.ENSP00000380697,9606.ENSP00000381601,9606.ENSP00000388001	OAS3,EIF2AK2,IFIH1,OAS2,STAT1,ADAR,JUN,DDX58,IRF7,MX1,OAS1
KEGG	hsa05164	Influenza A	11	165	1.49	8.38e-12	9606.ENSP00000228928,9606.ENSP00000233057,9606.ENSP00000263642,9606.ENSP00000342278,9606.ENSP00000354394,9606.ENSP00000357459,9606.ENSP00000369213,9606.ENSP00000371471,9606.ENSP00000380697,9606.ENSP00000381601,9606.ENSP00000388001	OAS3,EIF2AK2,IFIH1,OAS2,STAT1,ADAR,DDX58,RSAD2,IRF7,MX1,OAS1
KEGG	hsa05160	Hepatitis C	10	156	1.48	1.41e-10	9606.ENSP00000228928,9606.ENSP00000233057,9606.ENSP00000342278,9606.ENSP00000354394,9606.ENSP00000360869,9606.ENSP00000369213,9606.ENSP00000371471,9606.ENSP00000380697,9606.ENSP00000381601,9606.ENSP00000388001	OAS3,EIF2AK2,OAS2,STAT1,IFIT1,DDX58,RSAD2,IRF7,MX1,OAS1
KEGG	hsa05168	Herpes simplex virus 1 infection	13	479	1.1	1.18e-09	9606.ENSP00000228928,9606.ENSP00000233057,9606.ENSP00000252593,9606.ENSP00000259951,9606.ENSP00000263642,9606.ENSP00000342278,9606.ENSP00000354394,9606.ENSP00000365402,9606.ENSP00000365817,9606.ENSP00000369213,9606.ENSP00000380697,9606.ENSP00000388001,9606.ENSP00000412927	OAS3,EIF2AK2,BST2,HLA-F,IFIH1,OAS2,STAT1,HLA-C,HLA-E,DDX58,IRF7,OAS1,HLA-G
KEGG	hsa04621	NOD-like receptor signaling pathway	8	174	1.33	2.38e-07	9606.ENSP00000228928,9606.ENSP00000342278,9606.ENSP00000354394,9606.ENSP00000359497,9606.ENSP00000359504,9606.ENSP00000360266,9606.ENSP00000380697,9606.ENSP00000388001	OAS3,OAS2,STAT1,GBP2,GBP1,JUN,IRF7,OAS1
KEGG	hsa05167	Kaposi sarcoma-associated herpesvirus infection	8	187	1.3	3.51e-07	9606.ENSP00000233057,9606.ENSP00000259951,9606.ENSP00000354394,9606.ENSP00000360266,9606.ENSP00000365402,9606.ENSP00000365817,9606.ENSP00000380697,9606.ENSP00000412927	EIF2AK2,HLA-F,STAT1,JUN,HLA-C,HLA-E,IRF7,HLA-G
KEGG	hsa05165	Human papillomavirus infection	9	325	1.11	1.24e-06	9606.ENSP00000233057,9606.ENSP00000257570,9606.ENSP00000259951,9606.ENSP00000354394,9606.ENSP00000365402,9606.ENSP00000365817,9606.ENSP00000368699,9606.ENSP00000381601,9606.ENSP00000412927	EIF2AK2,OASL,HLA-F,STAT1,HLA-C,HLA-E,ISG15,MX1,HLA-G
KEGG	hsa05203	Viral carcinogenesis	7	182	1.25	5.24e-06	9606.ENSP00000233057,9606.ENSP00000259951,9606.ENSP00000360266,9606.ENSP00000365402,9606.ENSP00000365817,9606.ENSP00000380697,9606.ENSP00000412927	EIF2AK2,HLA-F,JUN,HLA-C,HLA-E,IRF7,HLA-G
KEGG	hsa05330	Allograft rejection	4	34	1.74	4.28e-05	9606.ENSP00000259951,9606.ENSP00000365402,9606.ENSP00000365817,9606.ENSP00000412927	HLA-F,HLA-C,HLA-E,HLA-G
KEGG	hsa05332	Graft-versus-host disease	4	36	1.71	4.8e-05	9606.ENSP00000259951,9606.ENSP00000365402,9606.ENSP00000365817,9606.ENSP00000412927	HLA-F,HLA-C,HLA-E,HLA-G
KEGG	hsa04940	Type I diabetes mellitus	4	39	1.68	5.91e-05	9606.ENSP00000259951,9606.ENSP00000365402,9606.ENSP00000365817,9606.ENSP00000412927	HLA-F,HLA-C,HLA-E,HLA-G
KEGG	hsa05320	Autoimmune thyroid disease	4	48	1.59	0.00012	9606.ENSP00000259951,9606.ENSP00000365402,9606.ENSP00000365817,9606.ENSP00000412927	HLA-F,HLA-C,HLA-E,HLA-G
KEGG	hsa05170	Human immunodeficiency virus 1 infection	6	204	1.14	0.00013	9606.ENSP00000252593,9606.ENSP00000259951,9606.ENSP00000360266,9606.ENSP00000365402,9606.ENSP00000365817,9606.ENSP00000412927	BST2,HLA-F,JUN,HLA-C,HLA-E,HLA-G
KEGG	hsa05416	Viral myocarditis	4	55	1.53	0.00017	9606.ENSP00000259951,9606.ENSP00000365402,9606.ENSP00000365817,9606.ENSP00000412927	HLA-F,HLA-C,HLA-E,HLA-G
KEGG	hsa04612	Antigen processing and presentation	4	63	1.47	0.00027	9606.ENSP00000259951,9606.ENSP00000365402,9606.ENSP00000365817,9606.ENSP00000412927	HLA-F,HLA-C,HLA-E,HLA-G
KEGG	hsa04622	RIG-I-like receptor signaling pathway	4	70	1.43	0.00037	9606.ENSP00000263642,9606.ENSP00000368699,9606.ENSP00000369213,9606.ENSP00000380697	IFIH1,ISG15,DDX58,IRF7
KEGG	hsa05161	Hepatitis B	5	159	1.17	0.00048	9606.ENSP00000263642,9606.ENSP00000354394,9606.ENSP00000360266,9606.ENSP00000369213,9606.ENSP00000380697	IFIH1,STAT1,JUN,DDX58,IRF7
KEGG	hsa05166	Human T-cell leukemia virus 1 infection	5	211	1.04	0.0017	9606.ENSP00000259951,9606.ENSP00000360266,9606.ENSP00000365402,9606.ENSP00000365817,9606.ENSP00000412927	HLA-F,JUN,HLA-C,HLA-E,HLA-G
KEGG	hsa04514	Cell adhesion molecules	4	137	1.13	0.0039	9606.ENSP00000259951,9606.ENSP00000365402,9606.ENSP00000365817,9606.ENSP00000412927	HLA-F,HLA-C,HLA-E,HLA-G
KEGG	hsa04145	Phagosome	4	142	1.12	0.0042	9606.ENSP00000259951,9606.ENSP00000365402,9606.ENSP00000365817,9606.ENSP00000412927	HLA-F,HLA-C,HLA-E,HLA-G
KEGG	hsa04218	Cellular senescence	4	150	1.09	0.005	9606.ENSP00000259951,9606.ENSP00000365402,9606.ENSP00000365817,9606.ENSP00000412927	HLA-F,HLA-C,HLA-E,HLA-G
KEGG	hsa04623	Cytosolic DNA-sensing pathway	3	62	1.35	0.0053	9606.ENSP00000357459,9606.ENSP00000369213,9606.ENSP00000380697	ADAR,DDX58,IRF7
KEGG	hsa05163	Human cytomegalovirus infection	4	218	0.93	0.0179	9606.ENSP00000259951,9606.ENSP00000365402,9606.ENSP00000365817,9606.ENSP00000412927	HLA-F,HLA-C,HLA-E,HLA-G
KEGG	hsa04620	Toll-like receptor signaling pathway	3	101	1.14	0.0192	9606.ENSP00000354394,9606.ENSP00000360266,9606.ENSP00000380697	STAT1,JUN,IRF7
KEGG	hsa04144	Endocytosis	4	241	0.89	0.0237	9606.ENSP00000259951,9606.ENSP00000365402,9606.ENSP00000365817,9606.ENSP00000412927	HLA-F,HLA-C,HLA-E,HLA-G
KEGG	hsa04650	Natural killer cell mediated cytotoxicity	3	121	1.06	0.0295	9606.ENSP00000365402,9606.ENSP00000365817,9606.ENSP00000412927	HLA-C,HLA-E,HLA-G
Reactome	HSA-909733	Interferon alpha/beta signaling	31	69	2.32	2.69e-61	9606.ENSP00000215794,9606.ENSP00000228928,9606.ENSP00000252593,9606.ENSP00000257570,9606.ENSP00000259951,9606.ENSP00000268638,9606.ENSP00000306565,9606.ENSP00000331103,9606.ENSP00000342278,9606.ENSP00000342513,9606.ENSP00000354394,9606.ENSP00000354822,9606.ENSP00000355988,9606.ENSP00000357459,9606.ENSP00000359497,9606.ENSP00000360860,9606.ENSP00000360869,9606.ENSP00000360883,9606.ENSP00000360891,…	USP18,OAS3,BST2,OASL,HLA-F,IRF8,ISG20,IP6K2,OAS2,IFI6,STAT1,XAF1,IRF6,ADAR,GBP2,IFIT5,IFIT1,IFIT3,IFIT2,HLA-C,HLA-E,ISG15,RSAD2,IRF7,MX1,IFITM3,IFITM1,OAS1,IFI35,HLA-G,IFI27
Reactome	HSA-913531	Interferon Signaling	36	196	1.93	2.69e-61	9606.ENSP00000215794,9606.ENSP00000228928,9606.ENSP00000233057,9606.ENSP00000252593,9606.ENSP00000257570,9606.ENSP00000259951,9606.ENSP00000264350,9606.ENSP00000268638,9606.ENSP00000287156,9606.ENSP00000306565,9606.ENSP00000331103,9606.ENSP00000342278,9606.ENSP00000342513,9606.ENSP00000354394,9606.ENSP00000354822,9606.ENSP00000355988,9606.ENSP00000357459,9606.ENSP00000359497,9606.ENSP00000359504,…	USP18,OAS3,EIF2AK2,BST2,OASL,HLA-F,HERC5,IRF8,UBE2L6,ISG20,IP6K2,OAS2,IFI6,STAT1,XAF1,IRF6,ADAR,GBP2,GBP1,IFIT5,IFIT1,IFIT3,IFIT2,HLA-C,HLA-E,ISG15,DDX58,RSAD2,IRF7,MX1,IFITM3,IFITM1,OAS1,IFI35,HLA-G,IFI27
Reactome	HSA-1280215	Cytokine Signaling in Immune system	37	681	1.4	1.5e-45	9606.ENSP00000215794,9606.ENSP00000228928,9606.ENSP00000233057,9606.ENSP00000252593,9606.ENSP00000257570,9606.ENSP00000259951,9606.ENSP00000264350,9606.ENSP00000268638,9606.ENSP00000287156,9606.ENSP00000306565,9606.ENSP00000331103,9606.ENSP00000342278,9606.ENSP00000342513,9606.ENSP00000354394,9606.ENSP00000354822,9606.ENSP00000355988,9606.ENSP00000357459,9606.ENSP00000359497,9606.ENSP00000359504,…	USP18,OAS3,EIF2AK2,BST2,OASL,HLA-F,HERC5,IRF8,UBE2L6,ISG20,IP6K2,OAS2,IFI6,STAT1,XAF1,IRF6,ADAR,GBP2,GBP1,JUN,IFIT5,IFIT1,IFIT3,IFIT2,HLA-C,HLA-E,ISG15,DDX58,RSAD2,IRF7,MX1,IFITM3,IFITM1,OAS1,IFI35,HLA-G,IFI27
Reactome	HSA-168256	Immune System	39	1956	0.97	6.43e-33	9606.ENSP00000215794,9606.ENSP00000228928,9606.ENSP00000233057,9606.ENSP00000252593,9606.ENSP00000257570,9606.ENSP00000259951,9606.ENSP00000263642,9606.ENSP00000264346,9606.ENSP00000264350,9606.ENSP00000268638,9606.ENSP00000287156,9606.ENSP00000306565,9606.ENSP00000331103,9606.ENSP00000342278,9606.ENSP00000342513,9606.ENSP00000354394,9606.ENSP00000354822,9606.ENSP00000355988,9606.ENSP00000357459,…	USP18,OAS3,EIF2AK2,BST2,OASL,HLA-F,IFIH1,HERC6,HERC5,IRF8,UBE2L6,ISG20,IP6K2,OAS2,IFI6,STAT1,XAF1,IRF6,ADAR,GBP2,GBP1,JUN,IFIT5,IFIT1,IFIT3,IFIT2,HLA-C,HLA-E,ISG15,DDX58,RSAD2,IRF7,MX1,IFITM3,IFITM1,OAS1,IFI35,HLA-G,IFI27
Reactome	HSA-877300	Interferon gamma signaling	14	88	1.87	8.56e-20	9606.ENSP00000228928,9606.ENSP00000257570,9606.ENSP00000259951,9606.ENSP00000268638,9606.ENSP00000342278,9606.ENSP00000354394,9606.ENSP00000355988,9606.ENSP00000359497,9606.ENSP00000359504,9606.ENSP00000365402,9606.ENSP00000365817,9606.ENSP00000380697,9606.ENSP00000388001,9606.ENSP00000412927	OAS3,OASL,HLA-F,IRF8,OAS2,STAT1,IRF6,GBP2,GBP1,HLA-C,HLA-E,IRF7,OAS1,HLA-G
Reactome	HSA-1169410	Antiviral mechanism by IFN-stimulated genes	13	81	1.87	2.46e-18	9606.ENSP00000215794,9606.ENSP00000228928,9606.ENSP00000233057,9606.ENSP00000257570,9606.ENSP00000264350,9606.ENSP00000287156,9606.ENSP00000342278,9606.ENSP00000354394,9606.ENSP00000360869,9606.ENSP00000368699,9606.ENSP00000369213,9606.ENSP00000381601,9606.ENSP00000388001	USP18,OAS3,EIF2AK2,OASL,HERC5,UBE2L6,OAS2,STAT1,IFIT1,ISG15,DDX58,MX1,OAS1
Reactome	HSA-1169408	ISG15 antiviral mechanism	9	73	1.76	3.08e-11	9606.ENSP00000215794,9606.ENSP00000233057,9606.ENSP00000264350,9606.ENSP00000287156,9606.ENSP00000354394,9606.ENSP00000360869,9606.ENSP00000368699,9606.ENSP00000369213,9606.ENSP00000381601	USP18,EIF2AK2,HERC5,UBE2L6,STAT1,IFIT1,ISG15,DDX58,MX1
Reactome	HSA-8983711	OAS antiviral response	5	9	2.41	1.89e-08	9606.ENSP00000228928,9606.ENSP00000257570,9606.ENSP00000342278,9606.ENSP00000369213,9606.ENSP00000388001	OAS3,OASL,OAS2,DDX58,OAS1
Reactome	HSA-936440	Negative regulators of DDX58/IFIH1 signaling	5	33	1.85	4.05e-06	9606.ENSP00000263642,9606.ENSP00000264350,9606.ENSP00000287156,9606.ENSP00000368699,9606.ENSP00000369213	IFIH1,HERC5,UBE2L6,ISG15,DDX58
Reactome	HSA-168928	DDX58/IFIH1-mediated induction of interferon-alpha/beta	6	76	1.57	4.49e-06	9606.ENSP00000263642,9606.ENSP00000264350,9606.ENSP00000287156,9606.ENSP00000368699,9606.ENSP00000369213,9606.ENSP00000380697	IFIH1,HERC5,UBE2L6,ISG15,DDX58,IRF7
Reactome	HSA-1236977	Endosomal/Vacuolar pathway	4	11	2.23	4.82e-06	9606.ENSP00000259951,9606.ENSP00000365402,9606.ENSP00000365817,9606.ENSP00000412927	HLA-F,HLA-C,HLA-E,HLA-G
Reactome	HSA-983170	Antigen Presentation: Folding, assembly and peptide loading of class I MHC	4	25	1.87	7.52e-05	9606.ENSP00000259951,9606.ENSP00000365402,9606.ENSP00000365817,9606.ENSP00000412927	HLA-F,HLA-C,HLA-E,HLA-G
Reactome	HSA-918233	TRAF3-dependent IRF activation pathway	3	14	2	0.001	9606.ENSP00000263642,9606.ENSP00000369213,9606.ENSP00000380697	IFIH1,DDX58,IRF7
Reactome	HSA-198933	Immunoregulatory interactions between a Lymphoid and a non-Lymphoid cell	5	129	1.26	0.0015	9606.ENSP00000259951,9606.ENSP00000365402,9606.ENSP00000365817,9606.ENSP00000386187,9606.ENSP00000412927	HLA-F,HLA-C,HLA-E,IFITM1,HLA-G
Reactome	HSA-983169	Class I MHC mediated antigen processing & presentation	7	366	0.95	0.0019	9606.ENSP00000259951,9606.ENSP00000264346,9606.ENSP00000264350,9606.ENSP00000287156,9606.ENSP00000365402,9606.ENSP00000365817,9606.ENSP00000412927	HLA-F,HERC6,HERC5,UBE2L6,HLA-C,HLA-E,HLA-G
Reactome	HSA-1236974	ER-Phagosome pathway	4	81	1.36	0.0044	9606.ENSP00000259951,9606.ENSP00000365402,9606.ENSP00000365817,9606.ENSP00000412927	HLA-F,HLA-C,HLA-E,HLA-G
Reactome	HSA-933541	TRAF6 mediated IRF7 activation	3	28	1.7	0.005	9606.ENSP00000263642,9606.ENSP00000369213,9606.ENSP00000380697	IFIH1,DDX58,IRF7
Reactome	HSA-168249	Innate Immune System	10	1025	0.66	0.0061	9606.ENSP00000252593,9606.ENSP00000263642,9606.ENSP00000264350,9606.ENSP00000287156,9606.ENSP00000360266,9606.ENSP00000365402,9606.ENSP00000365817,9606.ENSP00000368699,9606.ENSP00000369213,9606.ENSP00000380697	BST2,IFIH1,HERC5,UBE2L6,JUN,HLA-C,HLA-E,ISG15,DDX58,IRF7
Reactome	HSA-1280218	Adaptive Immune System	8	743	0.7	0.018	9606.ENSP00000259951,9606.ENSP00000264346,9606.ENSP00000264350,9606.ENSP00000287156,9606.ENSP00000365402,9606.ENSP00000365817,9606.ENSP00000386187,9606.ENSP00000412927	HLA-F,HERC6,HERC5,UBE2L6,HLA-C,HLA-E,IFITM1,HLA-G
Reactome	HSA-933543	NF-kB activation through FADD/RIP-1 pathway mediated by caspase-8 and -10	2	12	1.89	0.0415	9606.ENSP00000263642,9606.ENSP00000369213	IFIH1,DDX58
WikiPathways	WP4868	Type I interferon induction and signaling during SARS-CoV-2 infection	8	31	2.08	8.67e-12	9606.ENSP00000228928,9606.ENSP00000233057,9606.ENSP00000263642,9606.ENSP00000342278,9606.ENSP00000354394,9606.ENSP00000369213,9606.ENSP00000380697,9606.ENSP00000388001	OAS3,EIF2AK2,IFIH1,OAS2,STAT1,DDX58,IRF7,OAS1
WikiPathways	WP4880	Host-pathogen interaction of human coronaviruses - interferon induction	8	33	2.05	8.67e-12	9606.ENSP00000228928,9606.ENSP00000233057,9606.ENSP00000263642,9606.ENSP00000342278,9606.ENSP00000354394,9606.ENSP00000360266,9606.ENSP00000369213,9606.ENSP00000388001	OAS3,EIF2AK2,IFIH1,OAS2,STAT1,JUN,DDX58,OAS1
WikiPathways	WP619	Type II interferon signaling (IFNG)	8	37	2	1e-11	9606.ENSP00000233057,9606.ENSP00000268638,9606.ENSP00000342513,9606.ENSP00000354394,9606.ENSP00000359504,9606.ENSP00000360891,9606.ENSP00000368699,9606.ENSP00000388001	EIF2AK2,IRF8,IFI6,STAT1,GBP1,IFIT2,ISG15,OAS1
WikiPathways	WP4197	Immune response to tuberculosis	7	23	2.15	4.07e-11	9606.ENSP00000354394,9606.ENSP00000360869,9606.ENSP00000360883,9606.ENSP00000381601,9606.ENSP00000386187,9606.ENSP00000388001,9606.ENSP00000395590	STAT1,IFIT1,IFIT3,MX1,IFITM1,OAS1,IFI35
WikiPathways	WP4217	Ebola virus pathway in host	9	129	1.51	1.62e-09	9606.ENSP00000233057,9606.ENSP00000252593,9606.ENSP00000259951,9606.ENSP00000354394,9606.ENSP00000365402,9606.ENSP00000365817,9606.ENSP00000369213,9606.ENSP00000380697,9606.ENSP00000412927	EIF2AK2,BST2,HLA-F,STAT1,HLA-C,HLA-E,DDX58,IRF7,HLA-G
WikiPathways	WP5039	SARS-CoV-2 innate immunity evasion and cell-specific immune response	6	66	1.63	1.06e-06	9606.ENSP00000354394,9606.ENSP00000360891,9606.ENSP00000369213,9606.ENSP00000380697,9606.ENSP00000381601,9606.ENSP00000386187	STAT1,IFIT2,DDX58,IRF7,MX1,IFITM1
WikiPathways	WP4341	Non-genomic actions of 1,25 dihydroxyvitamin D3	6	71	1.6	1.37e-06	9606.ENSP00000342278,9606.ENSP00000354394,9606.ENSP00000359787,9606.ENSP00000360266,9606.ENSP00000368699,9606.ENSP00000371471	OAS2,STAT1,IFI44L,JUN,ISG15,RSAD2
WikiPathways	WP4877	Host-pathogen interaction of human coronaviruses - MAPK signaling	5	35	1.82	1.86e-06	9606.ENSP00000252593,9606.ENSP00000360266,9606.ENSP00000382707,9606.ENSP00000386187,9606.ENSP00000483430	BST2,JUN,IFITM3,IFITM1,IFI27
WikiPathways	WP4705	Pathways of nucleic acid metabolism and innate immune sensing	4	16	2.07	6.47e-06	9606.ENSP00000263642,9606.ENSP00000357459,9606.ENSP00000369213,9606.ENSP00000388001	IFIH1,ADAR,DDX58,OAS1
WikiPathways	WP2328	Allograft Rejection	5	89	1.42	0.00011	9606.ENSP00000259951,9606.ENSP00000354394,9606.ENSP00000365402,9606.ENSP00000365817,9606.ENSP00000412927	HLA-F,STAT1,HLA-C,HLA-E,HLA-G
WikiPathways	WP183	Proteasome degradation	4	60	1.49	0.00061	9606.ENSP00000259951,9606.ENSP00000365402,9606.ENSP00000365817,9606.ENSP00000412927	HLA-F,HLA-C,HLA-E,HLA-G
WikiPathways	WP3865	Novel intracellular components of RIG-I-like receptor (RLR) pathway	4	59	1.5	0.00061	9606.ENSP00000263642,9606.ENSP00000368699,9606.ENSP00000369213,9606.ENSP00000380697	IFIH1,ISG15,DDX58,IRF7
WikiPathways	WP4666	Hepatitis B infection	5	151	1.19	0.001	9606.ENSP00000263642,9606.ENSP00000354394,9606.ENSP00000360266,9606.ENSP00000369213,9606.ENSP00000380697	IFIH1,STAT1,JUN,DDX58,IRF7
WikiPathways	WP4655	Cytosolic DNA-sensing pathway	4	73	1.41	0.0011	9606.ENSP00000357459,9606.ENSP00000368699,9606.ENSP00000369213,9606.ENSP00000380697	ADAR,ISG15,DDX58,IRF7
WikiPathways	WP3972	PDGFR-beta pathway	3	29	1.68	0.002	9606.ENSP00000233057,9606.ENSP00000354394,9606.ENSP00000360266	EIF2AK2,STAT1,JUN
WikiPathways	WP4912	SARS coronavirus and innate immunity	3	31	1.65	0.0022	9606.ENSP00000263642,9606.ENSP00000354394,9606.ENSP00000369213	IFIH1,STAT1,DDX58
WikiPathways	WP5038	Mitochondrial immune response to SARS-CoV-2	3	32	1.64	0.0023	9606.ENSP00000263642,9606.ENSP00000369213,9606.ENSP00000380697	IFIH1,DDX58,IRF7
WikiPathways	WP254	Apoptosis	3	84	1.22	0.0322	9606.ENSP00000355988,9606.ENSP00000360266,9606.ENSP00000380697	IRF6,JUN,IRF7
DISEASES	DOID:0060861	Microphthalmia with limb anomalies	6	8	2.54	8.61e-10	9606.ENSP00000228928,9606.ENSP00000257570,9606.ENSP00000342278,9606.ENSP00000369213,9606.ENSP00000381601,9606.ENSP00000388001	OAS3,OASL,OAS2,DDX58,MX1,OAS1
TISSUES	BTO:0001424	Uterus	15	1020	0.84	3.05e-06	9606.ENSP00000263642,9606.ENSP00000264346,9606.ENSP00000331103,9606.ENSP00000342278,9606.ENSP00000354394,9606.ENSP00000354822,9606.ENSP00000359504,9606.ENSP00000359787,9606.ENSP00000360266,9606.ENSP00000377344,9606.ENSP00000381601,9606.ENSP00000382707,9606.ENSP00000386187,9606.ENSP00000388001,9606.ENSP00000412927	IFIH1,HERC6,IP6K2,OAS2,STAT1,XAF1,GBP1,IFI44L,JUN,DDX60,MX1,IFITM3,IFITM1,OAS1,HLA-G
TISSUES	BTO:0003099	Internal female genital organ	21	2593	0.58	1.18e-05	9606.ENSP00000233057,9606.ENSP00000263642,9606.ENSP00000264346,9606.ENSP00000331103,9606.ENSP00000342278,9606.ENSP00000342513,9606.ENSP00000354394,9606.ENSP00000354822,9606.ENSP00000355988,9606.ENSP00000357459,9606.ENSP00000359504,9606.ENSP00000359787,9606.ENSP00000360266,9606.ENSP00000365402,9606.ENSP00000377344,9606.ENSP00000380697,9606.ENSP00000381601,9606.ENSP00000382707,9606.ENSP00000386187,…	EIF2AK2,IFIH1,HERC6,IP6K2,OAS2,IFI6,STAT1,XAF1,IRF6,ADAR,GBP1,IFI44L,JUN,HLA-C,DDX60,IRF7,MX1,IFITM3,IFITM1,OAS1,HLA-G
TISSUES	BTO:0000081	Reproductive system	29	6107	0.34	0.00035	9606.ENSP00000215794,9606.ENSP00000233057,9606.ENSP00000257570,9606.ENSP00000263642,9606.ENSP00000264346,9606.ENSP00000331103,9606.ENSP00000342278,9606.ENSP00000342513,9606.ENSP00000354394,9606.ENSP00000354822,9606.ENSP00000355988,9606.ENSP00000357459,9606.ENSP00000359497,9606.ENSP00000359504,9606.ENSP00000359787,9606.ENSP00000360266,9606.ENSP00000360869,9606.ENSP00000360883,9606.ENSP00000365402,…	USP18,EIF2AK2,OASL,IFIH1,HERC6,IP6K2,OAS2,IFI6,STAT1,XAF1,IRF6,ADAR,GBP2,GBP1,IFI44L,JUN,IFIT1,IFIT3,HLA-C,HLA-E,ISG15,DDX58,DDX60,IRF7,MX1,IFITM3,IFITM1,OAS1,HLA-G
TISSUES	BTO:0000570	Hematopoietic system	18	2543	0.52	0.00085	9606.ENSP00000228928,9606.ENSP00000252593,9606.ENSP00000257570,9606.ENSP00000259951,9606.ENSP00000263642,9606.ENSP00000264346,9606.ENSP00000268638,9606.ENSP00000287156,9606.ENSP00000342278,9606.ENSP00000354822,9606.ENSP00000357459,9606.ENSP00000359497,9606.ENSP00000360860,9606.ENSP00000365402,9606.ENSP00000365817,9606.ENSP00000380697,9606.ENSP00000388001,9606.ENSP00000395590	OAS3,BST2,OASL,HLA-F,IFIH1,HERC6,IRF8,UBE2L6,OAS2,XAF1,ADAR,GBP2,IFIT5,HLA-C,HLA-E,IRF7,OAS1,IFI35
TISSUES	BTO:0000083	Female reproductive system	25	5799	0.3	0.0179	9606.ENSP00000233057,9606.ENSP00000257570,9606.ENSP00000263642,9606.ENSP00000264346,9606.ENSP00000331103,9606.ENSP00000342278,9606.ENSP00000342513,9606.ENSP00000354394,9606.ENSP00000354822,9606.ENSP00000355988,9606.ENSP00000357459,9606.ENSP00000359504,9606.ENSP00000359787,9606.ENSP00000360266,9606.ENSP00000365402,9606.ENSP00000365817,9606.ENSP00000368699,9606.ENSP00000369213,9606.ENSP00000377344,…	EIF2AK2,OASL,IFIH1,HERC6,IP6K2,OAS2,IFI6,STAT1,XAF1,IRF6,ADAR,GBP1,IFI44L,JUN,HLA-C,HLA-E,ISG15,DDX58,DDX60,IRF7,MX1,IFITM3,IFITM1,OAS1,HLA-G
TISSUES	BTO:0001522	B-lymphocyte cell line	4	101	1.27	0.0202	9606.ENSP00000306565,9606.ENSP00000354394,9606.ENSP00000360266,9606.ENSP00000381601	ISG20,STAT1,JUN,MX1
COMPARTMENTS	GOCC:0005737	Cytoplasm	37	7871	0.34	4e-07	9606.ENSP00000215794,9606.ENSP00000228928,9606.ENSP00000233057,9606.ENSP00000252593,9606.ENSP00000257570,9606.ENSP00000259951,9606.ENSP00000263642,9606.ENSP00000264346,9606.ENSP00000264350,9606.ENSP00000268638,9606.ENSP00000287156,9606.ENSP00000306565,9606.ENSP00000342278,9606.ENSP00000342513,9606.ENSP00000354394,9606.ENSP00000354822,9606.ENSP00000355988,9606.ENSP00000357459,9606.ENSP00000359497,…	USP18,OAS3,EIF2AK2,BST2,OASL,HLA-F,IFIH1,HERC6,HERC5,IRF8,UBE2L6,ISG20,OAS2,IFI6,STAT1,XAF1,IRF6,ADAR,GBP2,GBP1,IFIT1,IFIT3,IFIT2,HLA-C,HLA-E,ISG15,DDX58,RSAD2,DDX60,IRF7,MX1,IFITM3,IFITM1,OAS1,IFI35,HLA-G,IFI27
COMPARTMENTS	GOCC:0042612	MHC class I protein complex	4	8	2.37	1.03e-05	9606.ENSP00000259951,9606.ENSP00000365402,9606.ENSP00000365817,9606.ENSP00000412927	HLA-F,HLA-C,HLA-E,HLA-G
COMPARTMENTS	GOCC:0005622	Intracellular	40	11202	0.22	2.72e-05	9606.ENSP00000215794,9606.ENSP00000228928,9606.ENSP00000233057,9606.ENSP00000252593,9606.ENSP00000257570,9606.ENSP00000259951,9606.ENSP00000263642,9606.ENSP00000264346,9606.ENSP00000264350,9606.ENSP00000268638,9606.ENSP00000287156,9606.ENSP00000306565,9606.ENSP00000331103,9606.ENSP00000342278,9606.ENSP00000342513,9606.ENSP00000354394,9606.ENSP00000354822,9606.ENSP00000355988,9606.ENSP00000357459,…	USP18,OAS3,EIF2AK2,BST2,OASL,HLA-F,IFIH1,HERC6,HERC5,IRF8,UBE2L6,ISG20,IP6K2,OAS2,IFI6,STAT1,XAF1,IRF6,ADAR,GBP2,GBP1,JUN,IFIT5,IFIT1,IFIT3,IFIT2,HLA-C,HLA-E,ISG15,DDX58,RSAD2,DDX60,IRF7,MX1,IFITM3,IFITM1,OAS1,IFI35,HLA-G,IFI27
COMPARTMENTS	GOCC:0042611	MHC protein complex	4	22	1.93	0.00015	9606.ENSP00000259951,9606.ENSP00000365402,9606.ENSP00000365817,9606.ENSP00000412927	HLA-F,HLA-C,HLA-E,HLA-G
COMPARTMENTS	GOCC:0005829	Cytosol	20	2919	0.5	0.00022	9606.ENSP00000215794,9606.ENSP00000228928,9606.ENSP00000233057,9606.ENSP00000252593,9606.ENSP00000257570,9606.ENSP00000263642,9606.ENSP00000264346,9606.ENSP00000268638,9606.ENSP00000287156,9606.ENSP00000354394,9606.ENSP00000359504,9606.ENSP00000360869,9606.ENSP00000360883,9606.ENSP00000368699,9606.ENSP00000369213,9606.ENSP00000377344,9606.ENSP00000380697,9606.ENSP00000381601,9606.ENSP00000388001,…	USP18,OAS3,EIF2AK2,BST2,OASL,IFIH1,HERC6,IRF8,UBE2L6,STAT1,GBP1,IFIT1,IFIT3,ISG15,DDX58,DDX60,IRF7,MX1,OAS1,IFI35
COMPARTMENTS	GOCC:0071556	Integral component of lumenal side of endoplasmic reticulum membrane	4	26	1.86	0.00022	9606.ENSP00000259951,9606.ENSP00000365402,9606.ENSP00000365817,9606.ENSP00000412927	HLA-F,HLA-C,HLA-E,HLA-G
COMPARTMENTS	GOCC:0098553	Lumenal side of endoplasmic reticulum membrane	4	26	1.86	0.00022	9606.ENSP00000259951,9606.ENSP00000365402,9606.ENSP00000365817,9606.ENSP00000412927	HLA-F,HLA-C,HLA-E,HLA-G
COMPARTMENTS	GOCC:0098576	Lumenal side of membrane	4	32	1.77	0.00029	9606.ENSP00000259951,9606.ENSP00000365402,9606.ENSP00000365817,9606.ENSP00000412927	HLA-F,HLA-C,HLA-E,HLA-G
COMPARTMENTS	GOCC:0043229	Intracellular organelle	35	9242	0.25	0.00039	9606.ENSP00000228928,9606.ENSP00000233057,9606.ENSP00000252593,9606.ENSP00000257570,9606.ENSP00000259951,9606.ENSP00000264346,9606.ENSP00000268638,9606.ENSP00000306565,9606.ENSP00000331103,9606.ENSP00000342278,9606.ENSP00000342513,9606.ENSP00000354394,9606.ENSP00000354822,9606.ENSP00000355988,9606.ENSP00000357459,9606.ENSP00000359497,9606.ENSP00000359504,9606.ENSP00000360266,9606.ENSP00000360860,…	OAS3,EIF2AK2,BST2,OASL,HLA-F,HERC6,IRF8,ISG20,IP6K2,OAS2,IFI6,STAT1,XAF1,IRF6,ADAR,GBP2,GBP1,JUN,IFIT5,IFIT3,IFIT2,HLA-C,HLA-E,ISG15,DDX58,RSAD2,DDX60,IRF7,MX1,IFITM3,IFITM1,OAS1,IFI35,HLA-G,IFI27
COMPARTMENTS	GOCC:0031901	Early endosome membrane	5	100	1.37	0.00067	9606.ENSP00000259951,9606.ENSP00000365402,9606.ENSP00000365817,9606.ENSP00000382707,9606.ENSP00000412927	HLA-F,HLA-C,HLA-E,IFITM3,HLA-G
COMPARTMENTS	GOCC:0012507	ER to Golgi transport vesicle membrane	4	47	1.6	0.00089	9606.ENSP00000259951,9606.ENSP00000365402,9606.ENSP00000365817,9606.ENSP00000412927	HLA-F,HLA-C,HLA-E,HLA-G
COMPARTMENTS	GOCC:0030670	Phagocytic vesicle membrane	4	48	1.59	0.00089	9606.ENSP00000259951,9606.ENSP00000365402,9606.ENSP00000365817,9606.ENSP00000412927	HLA-F,HLA-C,HLA-E,HLA-G
COMPARTMENTS	GOCC:0097071	Interferon regulatory factor complex	3	13	2.03	0.00089	9606.ENSP00000263642,9606.ENSP00000369213,9606.ENSP00000380697	IFIH1,DDX58,IRF7
COMPARTMENTS	GOCC:0055038	Recycling endosome membrane	4	54	1.54	0.0012	9606.ENSP00000259951,9606.ENSP00000365402,9606.ENSP00000365817,9606.ENSP00000412927	HLA-F,HLA-C,HLA-E,HLA-G
COMPARTMENTS	GOCC:0043226	Organelle	35	9848	0.22	0.0014	9606.ENSP00000228928,9606.ENSP00000233057,9606.ENSP00000252593,9606.ENSP00000257570,9606.ENSP00000259951,9606.ENSP00000264346,9606.ENSP00000268638,9606.ENSP00000306565,9606.ENSP00000331103,9606.ENSP00000342278,9606.ENSP00000342513,9606.ENSP00000354394,9606.ENSP00000354822,9606.ENSP00000355988,9606.ENSP00000357459,9606.ENSP00000359497,9606.ENSP00000359504,9606.ENSP00000360266,9606.ENSP00000360860,…	OAS3,EIF2AK2,BST2,OASL,HLA-F,HERC6,IRF8,ISG20,IP6K2,OAS2,IFI6,STAT1,XAF1,IRF6,ADAR,GBP2,GBP1,JUN,IFIT5,IFIT3,IFIT2,HLA-C,HLA-E,ISG15,DDX58,RSAD2,DDX60,IRF7,MX1,IFITM3,IFITM1,OAS1,IFI35,HLA-G,IFI27
COMPARTMENTS	GOCC:0030134	COPII-coated ER to Golgi transport vesicle	4	62	1.48	0.0017	9606.ENSP00000259951,9606.ENSP00000365402,9606.ENSP00000365817,9606.ENSP00000412927	HLA-F,HLA-C,HLA-E,HLA-G
COMPARTMENTS	GOCC:0032398	MHC class Ib protein complex	2	2	2.67	0.0036	9606.ENSP00000259951,9606.ENSP00000365817	HLA-F,HLA-E
COMPARTMENTS	GOCC:0031090	Organelle membrane	15	2219	0.5	0.0042	9606.ENSP00000252593,9606.ENSP00000259951,9606.ENSP00000342513,9606.ENSP00000357459,9606.ENSP00000359504,9606.ENSP00000365402,9606.ENSP00000365817,9606.ENSP00000369213,9606.ENSP00000371471,9606.ENSP00000380697,9606.ENSP00000381601,9606.ENSP00000382707,9606.ENSP00000386187,9606.ENSP00000412927,9606.ENSP00000483430	BST2,HLA-F,IFI6,ADAR,GBP1,HLA-C,HLA-E,DDX58,RSAD2,IRF7,MX1,IFITM3,IFITM1,HLA-G,IFI27
COMPARTMENTS	GOCC:0030660	Golgi-associated vesicle membrane	4	92	1.31	0.0062	9606.ENSP00000259951,9606.ENSP00000365402,9606.ENSP00000365817,9606.ENSP00000412927	HLA-F,HLA-C,HLA-E,HLA-G
COMPARTMENTS	GOCC:0043231	Intracellular membrane-bounded organelle	29	7476	0.26	0.0062	9606.ENSP00000228928,9606.ENSP00000252593,9606.ENSP00000257570,9606.ENSP00000259951,9606.ENSP00000264346,9606.ENSP00000268638,9606.ENSP00000306565,9606.ENSP00000331103,9606.ENSP00000342278,9606.ENSP00000342513,9606.ENSP00000354394,9606.ENSP00000354822,9606.ENSP00000355988,9606.ENSP00000357459,9606.ENSP00000359497,9606.ENSP00000359504,9606.ENSP00000360266,9606.ENSP00000360883,9606.ENSP00000360891,…	OAS3,BST2,OASL,HLA-F,HERC6,IRF8,ISG20,IP6K2,OAS2,IFI6,STAT1,XAF1,IRF6,ADAR,GBP2,GBP1,JUN,IFIT3,IFIT2,HLA-C,ISG15,RSAD2,IRF7,MX1,IFITM3,IFITM1,IFI35,HLA-G,IFI27
COMPARTMENTS	GOCC:0010008	Endosome membrane	6	322	0.94	0.0073	9606.ENSP00000259951,9606.ENSP00000365402,9606.ENSP00000365817,9606.ENSP00000380697,9606.ENSP00000382707,9606.ENSP00000412927	HLA-F,HLA-C,HLA-E,IRF7,IFITM3,HLA-G
COMPARTMENTS	GOCC:0030658	Transport vesicle membrane	4	103	1.26	0.0084	9606.ENSP00000259951,9606.ENSP00000365402,9606.ENSP00000365817,9606.ENSP00000412927	HLA-F,HLA-C,HLA-E,HLA-G
COMPARTMENTS	GOCC:0045335	Phagocytic vesicle	4	105	1.25	0.0084	9606.ENSP00000259951,9606.ENSP00000365402,9606.ENSP00000365817,9606.ENSP00000412927	HLA-F,HLA-C,HLA-E,HLA-G
COMPARTMENTS	GOCC:0110165	Cellular anatomical entity	40	13853	0.13	0.0084	9606.ENSP00000215794,9606.ENSP00000228928,9606.ENSP00000233057,9606.ENSP00000252593,9606.ENSP00000257570,9606.ENSP00000259951,9606.ENSP00000263642,9606.ENSP00000264346,9606.ENSP00000264350,9606.ENSP00000268638,9606.ENSP00000287156,9606.ENSP00000306565,9606.ENSP00000331103,9606.ENSP00000342278,9606.ENSP00000342513,9606.ENSP00000354394,9606.ENSP00000354822,9606.ENSP00000355988,9606.ENSP00000357459,…	USP18,OAS3,EIF2AK2,BST2,OASL,HLA-F,IFIH1,HERC6,HERC5,IRF8,UBE2L6,ISG20,IP6K2,OAS2,IFI6,STAT1,XAF1,IRF6,ADAR,GBP2,GBP1,JUN,IFIT5,IFIT1,IFIT3,IFIT2,HLA-C,HLA-E,ISG15,DDX58,RSAD2,DDX60,IRF7,MX1,IFITM3,IFITM1,OAS1,IFI35,HLA-G,IFI27
COMPARTMENTS	GOCC:0043227	Membrane-bounded organelle	31	8685	0.22	0.01	9606.ENSP00000228928,9606.ENSP00000252593,9606.ENSP00000257570,9606.ENSP00000259951,9606.ENSP00000264346,9606.ENSP00000268638,9606.ENSP00000306565,9606.ENSP00000331103,9606.ENSP00000342278,9606.ENSP00000342513,9606.ENSP00000354394,9606.ENSP00000354822,9606.ENSP00000355988,9606.ENSP00000357459,9606.ENSP00000359497,9606.ENSP00000359504,9606.ENSP00000360266,9606.ENSP00000360883,9606.ENSP00000360891,…	OAS3,BST2,OASL,HLA-F,HERC6,IRF8,ISG20,IP6K2,OAS2,IFI6,STAT1,XAF1,IRF6,ADAR,GBP2,GBP1,JUN,IFIT3,IFIT2,HLA-C,HLA-E,ISG15,DDX58,RSAD2,IRF7,MX1,IFITM3,IFITM1,IFI35,HLA-G,IFI27
COMPARTMENTS	GOCC:0030176	Integral component of endoplasmic reticulum membrane	4	117	1.2	0.0111	9606.ENSP00000259951,9606.ENSP00000365402,9606.ENSP00000365817,9606.ENSP00000412927	HLA-F,HLA-C,HLA-E,HLA-G
COMPARTMENTS	GOCC:0097072	Interferon regulatory factor 3 complex	2	6	2.19	0.0111	9606.ENSP00000263642,9606.ENSP00000369213	IFIH1,DDX58
COMPARTMENTS	GOCC:0012506	Vesicle membrane	7	535	0.78	0.0114	9606.ENSP00000252593,9606.ENSP00000259951,9606.ENSP00000359504,9606.ENSP00000365402,9606.ENSP00000365817,9606.ENSP00000369213,9606.ENSP00000412927	BST2,HLA-F,GBP1,HLA-C,HLA-E,DDX58,HLA-G
COMPARTMENTS	GOCC:0031227	Intrinsic component of endoplasmic reticulum membrane	4	123	1.18	0.0124	9606.ENSP00000259951,9606.ENSP00000365402,9606.ENSP00000365817,9606.ENSP00000412927	HLA-F,HLA-C,HLA-E,HLA-G
COMPARTMENTS	GOCC:0005769	Early endosome	5	242	0.98	0.0135	9606.ENSP00000259951,9606.ENSP00000365402,9606.ENSP00000365817,9606.ENSP00000382707,9606.ENSP00000412927	HLA-F,HLA-C,HLA-E,IFITM3,HLA-G
COMPARTMENTS	GOCC:0005798	Golgi-associated vesicle	4	129	1.16	0.0135	9606.ENSP00000259951,9606.ENSP00000365402,9606.ENSP00000365817,9606.ENSP00000412927	HLA-F,HLA-C,HLA-E,HLA-G
COMPARTMENTS	GOCC:0030666	Endocytic vesicle membrane	4	127	1.17	0.0135	9606.ENSP00000259951,9606.ENSP00000365402,9606.ENSP00000365817,9606.ENSP00000412927	HLA-F,HLA-C,HLA-E,HLA-G
COMPARTMENTS	GOCC:0055037	Recycling endosome	4	134	1.14	0.0147	9606.ENSP00000259951,9606.ENSP00000365402,9606.ENSP00000365817,9606.ENSP00000412927	HLA-F,HLA-C,HLA-E,HLA-G
COMPARTMENTS	GOCC:0098805	Whole membrane	10	1219	0.58	0.0147	9606.ENSP00000252593,9606.ENSP00000259951,9606.ENSP00000357459,9606.ENSP00000365402,9606.ENSP00000365817,9606.ENSP00000371471,9606.ENSP00000380697,9606.ENSP00000382707,9606.ENSP00000386187,9606.ENSP00000412927	BST2,HLA-F,ADAR,HLA-C,HLA-E,RSAD2,IRF7,IFITM3,IFITM1,HLA-G
COMPARTMENTS	GOCC:0098552	Side of membrane	5	266	0.94	0.018	9606.ENSP00000259951,9606.ENSP00000355988,9606.ENSP00000365402,9606.ENSP00000365817,9606.ENSP00000412927	HLA-F,IRF6,HLA-C,HLA-E,HLA-G
COMPARTMENTS	GOCC:0030662	Coated vesicle membrane	4	150	1.09	0.0208	9606.ENSP00000259951,9606.ENSP00000365402,9606.ENSP00000365817,9606.ENSP00000412927	HLA-F,HLA-C,HLA-E,HLA-G
COMPARTMENTS	GOCC:0098588	Bounding membrane of organelle	10	1416	0.52	0.0429	9606.ENSP00000252593,9606.ENSP00000259951,9606.ENSP00000357459,9606.ENSP00000365402,9606.ENSP00000365817,9606.ENSP00000371471,9606.ENSP00000380697,9606.ENSP00000382707,9606.ENSP00000386187,9606.ENSP00000412927	BST2,HLA-F,ADAR,HLA-C,HLA-E,RSAD2,IRF7,IFITM3,IFITM1,HLA-G
UniProt Keywords	KW-0051	Antiviral defense	27	127	2	8.06e-45	9606.ENSP00000228928,9606.ENSP00000233057,9606.ENSP00000252593,9606.ENSP00000257570,9606.ENSP00000263642,9606.ENSP00000264350,9606.ENSP00000306565,9606.ENSP00000342278,9606.ENSP00000342513,9606.ENSP00000354394,9606.ENSP00000357459,9606.ENSP00000359504,9606.ENSP00000359787,9606.ENSP00000360860,9606.ENSP00000360869,9606.ENSP00000360883,9606.ENSP00000360891,9606.ENSP00000368699,9606.ENSP00000369213,…	OAS3,EIF2AK2,BST2,OASL,IFIH1,HERC5,ISG20,OAS2,IFI6,STAT1,ADAR,GBP1,IFI44L,IFIT5,IFIT1,IFIT3,IFIT2,ISG15,DDX58,RSAD2,DDX60,IRF7,MX1,IFITM3,IFITM1,OAS1,IFI27
UniProt Keywords	KW-0391	Immunity	29	522	1.41	3.05e-33	9606.ENSP00000228928,9606.ENSP00000233057,9606.ENSP00000252593,9606.ENSP00000257570,9606.ENSP00000259951,9606.ENSP00000263642,9606.ENSP00000264350,9606.ENSP00000306565,9606.ENSP00000342278,9606.ENSP00000342513,9606.ENSP00000357459,9606.ENSP00000359504,9606.ENSP00000360860,9606.ENSP00000360869,9606.ENSP00000360883,9606.ENSP00000360891,9606.ENSP00000365402,9606.ENSP00000365817,9606.ENSP00000368699,…	OAS3,EIF2AK2,BST2,OASL,HLA-F,IFIH1,HERC5,ISG20,OAS2,IFI6,ADAR,GBP1,IFIT5,IFIT1,IFIT3,IFIT2,HLA-C,HLA-E,ISG15,DDX58,RSAD2,DDX60,IRF7,MX1,IFITM3,IFITM1,OAS1,HLA-G,IFI27
UniProt Keywords	KW-0399	Innate immunity	26	324	1.57	3.97e-33	9606.ENSP00000228928,9606.ENSP00000233057,9606.ENSP00000252593,9606.ENSP00000257570,9606.ENSP00000263642,9606.ENSP00000264350,9606.ENSP00000306565,9606.ENSP00000342278,9606.ENSP00000342513,9606.ENSP00000357459,9606.ENSP00000360860,9606.ENSP00000360869,9606.ENSP00000360883,9606.ENSP00000360891,9606.ENSP00000365402,9606.ENSP00000365817,9606.ENSP00000368699,9606.ENSP00000369213,9606.ENSP00000371471,…	OAS3,EIF2AK2,BST2,OASL,IFIH1,HERC5,ISG20,OAS2,IFI6,ADAR,IFIT5,IFIT1,IFIT3,IFIT2,HLA-C,HLA-E,ISG15,DDX58,RSAD2,DDX60,IRF7,MX1,IFITM3,IFITM1,OAS1,IFI27
UniProt Keywords	KW-0694	RNA-binding	13	670	0.96	1.69e-07	9606.ENSP00000228928,9606.ENSP00000233057,9606.ENSP00000257570,9606.ENSP00000263642,9606.ENSP00000306565,9606.ENSP00000342278,9606.ENSP00000357459,9606.ENSP00000360860,9606.ENSP00000360869,9606.ENSP00000360891,9606.ENSP00000369213,9606.ENSP00000377344,9606.ENSP00000388001	OAS3,EIF2AK2,OASL,IFIH1,ISG20,OAS2,ADAR,IFIT5,IFIT1,IFIT2,DDX58,DDX60,OAS1
UniProt Keywords	KW-0490	MHC I	4	8	2.37	1.2e-06	9606.ENSP00000259951,9606.ENSP00000365402,9606.ENSP00000365817,9606.ENSP00000412927	HLA-F,HLA-C,HLA-E,HLA-G
UniProt Keywords	KW-0945	Host-virus interaction	11	534	0.98	1.53e-06	9606.ENSP00000233057,9606.ENSP00000263642,9606.ENSP00000354394,9606.ENSP00000360869,9606.ENSP00000365402,9606.ENSP00000365817,9606.ENSP00000368699,9606.ENSP00000369213,9606.ENSP00000371471,9606.ENSP00000380697,9606.ENSP00000483430	EIF2AK2,IFIH1,STAT1,IFIT1,HLA-C,HLA-E,ISG15,DDX58,RSAD2,IRF7,IFI27
UniProt Keywords	KW-0963	Cytoplasm	28	5028	0.41	2.98e-06	9606.ENSP00000215794,9606.ENSP00000228928,9606.ENSP00000233057,9606.ENSP00000252593,9606.ENSP00000257570,9606.ENSP00000263642,9606.ENSP00000264346,9606.ENSP00000264350,9606.ENSP00000268638,9606.ENSP00000306565,9606.ENSP00000342278,9606.ENSP00000354394,9606.ENSP00000354822,9606.ENSP00000355988,9606.ENSP00000357459,9606.ENSP00000359497,9606.ENSP00000359504,9606.ENSP00000359783,9606.ENSP00000359787,…	USP18,OAS3,EIF2AK2,BST2,OASL,IFIH1,HERC6,HERC5,IRF8,ISG20,OAS2,STAT1,XAF1,IRF6,ADAR,GBP2,GBP1,IFI44,IFI44L,IFIT1,IFIT3,IFIT2,ISG15,DDX58,DDX60,IRF7,MX1,OAS1
UniProt Keywords	KW-0832	Ubl conjugation	15	2383	0.47	0.0064	9606.ENSP00000233057,9606.ENSP00000252593,9606.ENSP00000263642,9606.ENSP00000264350,9606.ENSP00000268638,9606.ENSP00000287156,9606.ENSP00000354394,9606.ENSP00000355988,9606.ENSP00000357459,9606.ENSP00000360266,9606.ENSP00000360869,9606.ENSP00000369213,9606.ENSP00000380697,9606.ENSP00000381601,9606.ENSP00000382707	EIF2AK2,BST2,IFIH1,HERC5,IRF8,UBE2L6,STAT1,IRF6,ADAR,JUN,IFIT1,DDX58,IRF7,MX1,IFITM3
UniProt Keywords	KW-0948	Aicardi-Goutieres syndrome	2	7	2.12	0.012	9606.ENSP00000263642,9606.ENSP00000357459	IFIH1,ADAR
UniProt Keywords	KW-0802	TPR repeat	4	161	1.06	0.0285	9606.ENSP00000360860,9606.ENSP00000360869,9606.ENSP00000360883,9606.ENSP00000360891	IFIT5,IFIT1,IFIT3,IFIT2
UniProt Keywords	KW-0548	Nucleotidyltransferase	3	69	1.31	0.0302	9606.ENSP00000228928,9606.ENSP00000342278,9606.ENSP00000388001	OAS3,OAS2,OAS1
Pfam	PF10421	2-5-oligoadenylate synthetase 1, domain 2, C-terminus	4	4	2.67	4.36e-06	9606.ENSP00000228928,9606.ENSP00000257570,9606.ENSP00000342278,9606.ENSP00000388001	OAS3,OASL,OAS2,OAS1
Pfam	PF00129	Class I Histocompatibility antigen, domains alpha 1 and 2	4	20	1.97	0.00032	9606.ENSP00000259951,9606.ENSP00000365402,9606.ENSP00000365817,9606.ENSP00000412927	HLA-F,HLA-C,HLA-E,HLA-G
Pfam	PF00605	Interferon regulatory factor transcription factor	3	9	2.19	0.0017	9606.ENSP00000268638,9606.ENSP00000355988,9606.ENSP00000380697	IRF8,IRF6,IRF7
Pfam	PF10401	Interferon-regulatory factor 3	3	8	2.24	0.0017	9606.ENSP00000268638,9606.ENSP00000355988,9606.ENSP00000380697	IRF8,IRF6,IRF7
Pfam	PF01909	Nucleotidyltransferase domain	3	11	2.1	0.0023	9606.ENSP00000228928,9606.ENSP00000342278,9606.ENSP00000388001	OAS3,OAS2,OAS1
Pfam	PF07654	Immunoglobulin C1-set domain	4	46	1.61	0.0023	9606.ENSP00000259951,9606.ENSP00000365402,9606.ENSP00000365817,9606.ENSP00000412927	HLA-F,HLA-C,HLA-E,HLA-G
Pfam	PF00515	Tetratricopeptide repeat	4	79	1.37	0.0145	9606.ENSP00000360860,9606.ENSP00000360869,9606.ENSP00000360883,9606.ENSP00000360891	IFIT5,IFIT1,IFIT3,IFIT2
Pfam	PF11648	C-terminal domain of RIG-I	2	3	2.49	0.0192	9606.ENSP00000263642,9606.ENSP00000369213	IFIH1,DDX58
Pfam	PF13176	Tetratricopeptide repeat	3	32	1.64	0.0218	9606.ENSP00000360860,9606.ENSP00000360869,9606.ENSP00000360883	IFIT5,IFIT1,IFIT3
Pfam	PF06140	Interferon-induced 6-16 family	2	4	2.37	0.022	9606.ENSP00000342513,9606.ENSP00000483430	IFI6,IFI27
Pfam	PF06623	MHC_I C-terminus	2	4	2.37	0.022	9606.ENSP00000365402,9606.ENSP00000365817	HLA-C,HLA-E
Pfam	PF07719	Tetratricopeptide repeat	4	102	1.26	0.022	9606.ENSP00000360860,9606.ENSP00000360869,9606.ENSP00000360883,9606.ENSP00000360891	IFIT5,IFIT1,IFIT3,IFIT2
Pfam	PF13181	Tetratricopeptide repeat	4	97	1.28	0.022	9606.ENSP00000360860,9606.ENSP00000360869,9606.ENSP00000360883,9606.ENSP00000360891	IFIT5,IFIT1,IFIT3,IFIT2
Pfam	PF13424	Tetratricopeptide repeat	3	35	1.6	0.022	9606.ENSP00000360860,9606.ENSP00000360869,9606.ENSP00000360883	IFIT5,IFIT1,IFIT3
Pfam	PF16739	Caspase recruitment domain	2	4	2.37	0.022	9606.ENSP00000263642,9606.ENSP00000369213	IFIH1,DDX58
InterPro	IPR006116	2-5OAS/ClassI-CCAase, nucleotidyltransferase domain	4	4	2.67	8.56e-06	9606.ENSP00000228928,9606.ENSP00000257570,9606.ENSP00000342278,9606.ENSP00000388001	OAS3,OASL,OAS2,OAS1
InterPro	IPR006117	2-5-oligoadenylate synthetase, C-terminal conserved site	4	4	2.67	8.56e-06	9606.ENSP00000228928,9606.ENSP00000257570,9606.ENSP00000342278,9606.ENSP00000388001	OAS3,OASL,OAS2,OAS1
InterPro	IPR018952	2-5-oligoadenylate synthetase 1, domain 2/C-terminal	4	4	2.67	8.56e-06	9606.ENSP00000228928,9606.ENSP00000257570,9606.ENSP00000342278,9606.ENSP00000388001	OAS3,OASL,OAS2,OAS1
InterPro	IPR026774	2-5-oligoadenylate synthase	4	4	2.67	8.56e-06	9606.ENSP00000228928,9606.ENSP00000257570,9606.ENSP00000342278,9606.ENSP00000388001	OAS3,OASL,OAS2,OAS1
InterPro	IPR043518	2-5-oligoadenylate synthetase, N-terminal conserved site	4	4	2.67	8.56e-06	9606.ENSP00000228928,9606.ENSP00000257570,9606.ENSP00000342278,9606.ENSP00000388001	OAS3,OASL,OAS2,OAS1
InterPro	IPR001039	MHC class I alpha chain, alpha1 alpha2 domains	4	9	2.32	1.45e-05	9606.ENSP00000259951,9606.ENSP00000365402,9606.ENSP00000365817,9606.ENSP00000412927	HLA-F,HLA-C,HLA-E,HLA-G
InterPro	IPR011161	MHC class I-like antigen recognition-like	4	24	1.89	0.0003	9606.ENSP00000259951,9606.ENSP00000365402,9606.ENSP00000365817,9606.ENSP00000412927	HLA-F,HLA-C,HLA-E,HLA-G
InterPro	IPR037055	MHC class I-like antigen recognition-like superfamily	4	24	1.89	0.0003	9606.ENSP00000259951,9606.ENSP00000365402,9606.ENSP00000365817,9606.ENSP00000412927	HLA-F,HLA-C,HLA-E,HLA-G
InterPro	IPR043519	Nucleotidyltransferase superfamily	4	23	1.91	0.0003	9606.ENSP00000228928,9606.ENSP00000257570,9606.ENSP00000342278,9606.ENSP00000388001	OAS3,OASL,OAS2,OAS1
InterPro	IPR002934	Polymerase, nucleotidyl transferase domain	3	7	2.3	0.00073	9606.ENSP00000228928,9606.ENSP00000342278,9606.ENSP00000388001	OAS3,OAS2,OAS1
InterPro	IPR019471	Interferon regulatory factor-3	3	7	2.3	0.00073	9606.ENSP00000268638,9606.ENSP00000355988,9606.ENSP00000380697	IRF8,IRF6,IRF7
InterPro	IPR001346	Interferon regulatory factor DNA-binding domain	3	9	2.19	0.0011	9606.ENSP00000268638,9606.ENSP00000355988,9606.ENSP00000380697	IRF8,IRF6,IRF7
InterPro	IPR011162	MHC classes I/II-like antigen recognition protein	4	39	1.68	0.0011	9606.ENSP00000259951,9606.ENSP00000365402,9606.ENSP00000365817,9606.ENSP00000412927	HLA-F,HLA-C,HLA-E,HLA-G
InterPro	IPR019817	Interferon regulatory factor, conserved site	3	9	2.19	0.0011	9606.ENSP00000268638,9606.ENSP00000355988,9606.ENSP00000380697	IRF8,IRF6,IRF7
InterPro	IPR003597	Immunoglobulin C1-set	4	43	1.64	0.0014	9606.ENSP00000259951,9606.ENSP00000365402,9606.ENSP00000365817,9606.ENSP00000412927	HLA-F,HLA-C,HLA-E,HLA-G
InterPro	IPR017855	SMAD-like domain superfamily	3	15	1.97	0.0031	9606.ENSP00000268638,9606.ENSP00000355988,9606.ENSP00000380697	IRF8,IRF6,IRF7
InterPro	IPR024644	Interferon-induced protein 44 family	2	2	2.67	0.0107	9606.ENSP00000359783,9606.ENSP00000359787	IFI44,IFI44L
InterPro	IPR021673	RIG-I-like receptor, C-terminal regulatory domain	2	3	2.49	0.0168	9606.ENSP00000263642,9606.ENSP00000369213	IFIH1,DDX58
InterPro	IPR031964	Caspase recruitment domain	2	3	2.49	0.0168	9606.ENSP00000263642,9606.ENSP00000369213	IFIH1,DDX58
InterPro	IPR038557	RIG-I-like receptor, C-terminal domain superfamily	2	3	2.49	0.0168	9606.ENSP00000263642,9606.ENSP00000369213	IFIH1,DDX58
InterPro	IPR041204	RIG-I receptor, C-terminal	2	3	2.49	0.0168	9606.ENSP00000263642,9606.ENSP00000369213	IFIH1,DDX58
InterPro	IPR009311	Interferon alpha-inducible protein IFI6/IFI27-like	2	4	2.37	0.0206	9606.ENSP00000342513,9606.ENSP00000483430	IFI6,IFI27
InterPro	IPR010579	MHC class I, alpha chain, C-terminal	2	4	2.37	0.0206	9606.ENSP00000365402,9606.ENSP00000365817	HLA-C,HLA-E
InterPro	IPR038213	IFI6/IFI27-like domain superfamily	2	4	2.37	0.0206	9606.ENSP00000342513,9606.ENSP00000483430	IFI6,IFI27
InterPro	IPR003006	Immunoglobulin/major histocompatibility complex, conserved site	3	38	1.57	0.0249	9606.ENSP00000259951,9606.ENSP00000365817,9606.ENSP00000412927	HLA-F,HLA-E,HLA-G
InterPro	IPR006571	TLDc domain	2	7	2.12	0.0416	9606.ENSP00000359783,9606.ENSP00000359787	IFI44,IFI44L
InterPro	IPR037684	Guanylate-binding protein, C-terminal	2	7	2.12	0.0416	9606.ENSP00000359497,9606.ENSP00000359504	GBP2,GBP1
SMART	SM00407	Immunoglobulin C-Type	4	38	1.69	0.0014	9606.ENSP00000259951,9606.ENSP00000365402,9606.ENSP00000365817,9606.ENSP00000412927	HLA-F,HLA-C,HLA-E,HLA-G
SMART	SM00028	Tetratricopeptide repeats	4	83	1.35	0.0129	9606.ENSP00000360860,9606.ENSP00000360869,9606.ENSP00000360883,9606.ENSP00000360891	IFIT5,IFIT1,IFIT3,IFIT2
SMART	SM01243	Interferon-regulatory factor 3	2	6	2.19	0.0301	9606.ENSP00000268638,9606.ENSP00000380697	IRF8,IRF7
SMART	SM00348	Interferon regulatory factor	2	8	2.07	0.0362	9606.ENSP00000268638,9606.ENSP00000380697	IRF8,IRF7

## Sheet: cluster3_enrichment.all
#category	term ID	term description	observed gene count	background gene count	strength	false discovery rate	matching proteins in your network (IDs)	matching proteins in your network (labels)
GO Function	GO:0004550	Nucleoside diphosphate kinase activity	2	18	2.74	0.0192	9606.ENSP00000256722,9606.ENSP00000337060	CMPK2,NME1
STRING clusters	CL:8746	Mixed, incl. amphiphysin, and membrane bending	2	11	2.95	0.0111	9606.ENSP00000347792,9606.ENSP00000362014	SYNJ2,DNM1
KEGG	hsa00240	Pyrimidine metabolism	2	56	2.24	0.0173	9606.ENSP00000256722,9606.ENSP00000337060	CMPK2,NME1

## Sheet: cluster4_enrichment.all
Table S8. The detail of enrichment results in each MCL module
#category	term ID	term description	observed gene count	background gene count	strength	false discovery rate	matching proteins in your network (IDs)	matching proteins in your network (labels)
GO Process	GO:0002230	Positive regulation of defense response to virus by host	2	32	2.61	0.0211	9606.ENSP00000296161,9606.ENSP00000353512	DTX3L,PARP9
GO Process	GO:0002831	Regulation of response to biotic stimulus	3	406	1.68	0.0211	9606.ENSP00000296161,9606.ENSP00000353512,9606.ENSP00000418194	DTX3L,PARP9,PARP14
GO Process	GO:0006471	Protein adp-ribosylation	2	28	2.67	0.0211	9606.ENSP00000353512,9606.ENSP00000418194	PARP9,PARP14
GO Process	GO:0035563	Positive regulation of chromatin binding	2	13	3	0.0211	9606.ENSP00000296161,9606.ENSP00000353512	DTX3L,PARP9
GO Process	GO:0060334	Regulation of interferon-gamma-mediated signaling pathway	2	26	2.7	0.0211	9606.ENSP00000353512,9606.ENSP00000418194	PARP9,PARP14
GO Process	GO:2001034	Positive regulation of double-strand break repair via nonhomologous end joining	2	17	2.88	0.0211	9606.ENSP00000296161,9606.ENSP00000353512	DTX3L,PARP9
GO Process	GO:0001961	Positive regulation of cytokine-mediated signaling pathway	2	50	2.42	0.0222	9606.ENSP00000353512,9606.ENSP00000418194	PARP9,PARP14
GO Process	GO:0042531	Positive regulation of tyrosine phosphorylation of stat protein	2	68	2.28	0.0346	9606.ENSP00000353512,9606.ENSP00000418194	PARP9,PARP14
GO Process	GO:0031347	Regulation of defense response	3	674	1.46	0.0352	9606.ENSP00000296161,9606.ENSP00000353512,9606.ENSP00000418194	DTX3L,PARP9,PARP14
GO Process	GO:0045087	Innate immune response	3	703	1.44	0.0353	9606.ENSP00000296161,9606.ENSP00000353512,9606.ENSP00000418194	DTX3L,PARP9,PARP14
GO Process	GO:1900182	Positive regulation of protein localization to nucleus	2	82	2.2	0.0361	9606.ENSP00000296161,9606.ENSP00000353512	DTX3L,PARP9
GO Function	GO:0097677	STAT family protein binding	2	8	3.21	0.0023	9606.ENSP00000296161,9606.ENSP00000353512	DTX3L,PARP9
GO Function	GO:0003950	NAD+ ADP-ribosyltransferase activity	2	26	2.7	0.0096	9606.ENSP00000353512,9606.ENSP00000418194	PARP9,PARP14
STRING clusters	CL:19463	Appr-1-p processing enzyme, and DTX3L, RING-HC finger	3	5	3.59	2.04e-07	9606.ENSP00000296161,9606.ENSP00000353512,9606.ENSP00000418194	DTX3L,PARP9,PARP14
Reactome	HSA-9683610	Maturation of nucleoprotein	2	10	3.12	0.0022	9606.ENSP00000353512,9606.ENSP00000418194	PARP9,PARP14
Reactome	HSA-9694631	Maturation of nucleoprotein	2	10	3.12	0.0022	9606.ENSP00000353512,9606.ENSP00000418194	PARP9,PARP14
Reactome	HSA-197264	Nicotinamide salvaging	2	19	2.84	0.0024	9606.ENSP00000353512,9606.ENSP00000418194	PARP9,PARP14
UniProt Keywords	KW-0399	Innate immunity	3	324	1.78	0.0031	9606.ENSP00000296161,9606.ENSP00000353512,9606.ENSP00000418194	DTX3L,PARP9,PARP14
UniProt Keywords	KW-0013	ADP-ribosylation	2	100	2.12	0.0181	9606.ENSP00000353512,9606.ENSP00000418194	PARP9,PARP14
UniProt Keywords	KW-0051	Antiviral defense	2	127	2.01	0.0218	9606.ENSP00000296161,9606.ENSP00000353512	DTX3L,PARP9
UniProt Keywords	KW-0520	NAD	2	185	1.85	0.0366	9606.ENSP00000353512,9606.ENSP00000418194	PARP9,PARP14
Pfam	PF01661	Macro domain	2	9	3.16	0.003	9606.ENSP00000353512,9606.ENSP00000418194	PARP9,PARP14
InterPro	IPR002589	Macro domain	2	10	3.12	0.007	9606.ENSP00000353512,9606.ENSP00000418194	PARP9,PARP14
InterPro	IPR012317	Poly(ADP-ribose) polymerase, catalytic domain	2	17	2.88	0.007	9606.ENSP00000353512,9606.ENSP00000418194	PARP9,PARP14
InterPro	IPR043472	Macro domain-like	2	11	3.07	0.007	9606.ENSP00000353512,9606.ENSP00000418194	PARP9,PARP14
SMART	SM00506	Appr-1-p processing enzyme	2	5	3.42	0.00024	9606.ENSP00000353512,9606.ENSP00000418194	PARP9,PARP14
